# Supplementary material for: Dynamic stiffening of the flagellar hook
Source: Nat Commun. 2022 May 25;13:2925. doi: 10.1038/s41467-022-30295-7 (PMC9133114; doi:10.1038/s41467-022-30295-7)
Supplement: Supplementary file 4 — Source Data [file 41467_2022_30295_MOESM4_ESM.zip]

Archive with 11 entries (11 files):
- fig4a.txt
- fig4b.txt
- fig4c.txt
- fig4d.txt
- fig5b.txt
- fig5c.txt
- figS3a.txt
- figS3b.txt
- figS3c.txt
- figS10.txt
- readme.txt
