# Supplementary material for: Dynamic stiffening of the flagellar hook
Source: Nat Commun. 2022 May 25;13:2925. doi: 10.1038/s41467-022-30295-7 (PMC9133114; doi:10.1038/s41467-022-30295-7)
Supplement: Supplementary file 4 — Source Data [file 41467_2022_30295_MOESM4_ESM.zip › fig4a.txt]

{'vals': array([  0.,   0.,   0.,   0.,   0.,   0.,   0.,   0.,   0.,   0.,   0.,
         0.,   0.,   0.,   0.,   0.,   0.,   0.,   0.,   0.,   0.,   0.,
         0.,   0.,   0.,   0.,   0.,   0.,   0.,   0.,   0.,   0.,   0.,
         0.,   0.,   0.,   0.,   0.,   3.,   4.,  39., 100., 198., 174.,
       121., 201., 159., 248., 180.,  65.,  30.,  12.,  10.,  62., 110.,
        32.,  13.,  50.,  21.]), 'bins': array([ 10.        ,  17.45762712,  24.91525424,  32.37288136,
        39.83050847,  47.28813559,  54.74576271,  62.20338983,
        69.66101695,  77.11864407,  84.57627119,  92.03389831,
        99.49152542, 106.94915254, 114.40677966, 121.86440678,
       129.3220339 , 136.77966102, 144.23728814, 151.69491525,
       159.15254237, 166.61016949, 174.06779661, 181.52542373,
       188.98305085, 196.44067797, 203.89830508, 211.3559322 ,
       218.81355932, 226.27118644, 233.72881356, 241.18644068,
       248.6440678 , 256.10169492, 263.55932203, 271.01694915,
       278.47457627, 285.93220339, 293.38983051, 300.84745763,
       308.30508475, 315.76271186, 323.22033898, 330.6779661 ,
       338.13559322, 345.59322034, 353.05084746, 360.50847458,
       367.96610169, 375.42372881, 382.88135593, 390.33898305,
       397.79661017, 405.25423729, 412.71186441, 420.16949153,
       427.62711864, 435.08474576, 442.54237288, 450.        ]), 'bead': 2000}{'vals': array([  0.,   0.,   0.,   0.,   0.,   0.,   0.,   0.,   0.,   0.,   0.,
         0.,   0.,   0.,   0.,   0.,   0.,   0.,  55.,  15.,  42.,  13.,
        49., 134., 190., 127., 272., 309., 183., 124., 213.,  76.,  72.,
        61.,   0.,   0.,   0.,   9.,  75.,  49.,  43.,   1.,   1.,  52.,
        78.,  12.,  62.,   5.,   0.,   0.,   0.,   0.,   0.,   0.,   0.,
         0.,   0.,   0.,   0.]), 'bins': array([ 10.        ,  17.45762712,  24.91525424,  32.37288136,
        39.83050847,  47.28813559,  54.74576271,  62.20338983,
        69.66101695,  77.11864407,  84.57627119,  92.03389831,
        99.49152542, 106.94915254, 114.40677966, 121.86440678,
       129.3220339 , 136.77966102, 144.23728814, 151.69491525,
       159.15254237, 166.61016949, 174.06779661, 181.52542373,
       188.98305085, 196.44067797, 203.89830508, 211.3559322 ,
       218.81355932, 226.27118644, 233.72881356, 241.18644068,
       248.6440678 , 256.10169492, 263.55932203, 271.01694915,
       278.47457627, 285.93220339, 293.38983051, 300.84745763,
       308.30508475, 315.76271186, 323.22033898, 330.6779661 ,
       338.13559322, 345.59322034, 353.05084746, 360.50847458,
       367.96610169, 375.42372881, 382.88135593, 390.33898305,
       397.79661017, 405.25423729, 412.71186441, 420.16949153,
       427.62711864, 435.08474576, 442.54237288, 450.        ]), 'bead': 1000}{'vals': array([  0.,   0.,   2.,   0.,   0.,   0.,   0.,   0.,   1.,  25., 336.,
       176., 351., 143., 277.,   9.,   1., 163., 111.,   0.,   0.,   0.,
         0.,   0.,   0.,   0.,   0.,   0.,   0.,   0.,   0.,   0.,   0.,
         0.,   0.,   0.,   0.,   0.,   0.,   0.,   0.,   0.,   0.,   0.,
         0.,   0.,   0.,   0.,   0.,   0.,   0.,   0.,   0.,   0.,   0.,
         0.,   0.,   0.,   0.]), 'bins': array([ 10.        ,  17.45762712,  24.91525424,  32.37288136,
        39.83050847,  47.28813559,  54.74576271,  62.20338983,
        69.66101695,  77.11864407,  84.57627119,  92.03389831,
        99.49152542, 106.94915254, 114.40677966, 121.86440678,
       129.3220339 , 136.77966102, 144.23728814, 151.69491525,
       159.15254237, 166.61016949, 174.06779661, 181.52542373,
       188.98305085, 196.44067797, 203.89830508, 211.3559322 ,
       218.81355932, 226.27118644, 233.72881356, 241.18644068,
       248.6440678 , 256.10169492, 263.55932203, 271.01694915,
       278.47457627, 285.93220339, 293.38983051, 300.84745763,
       308.30508475, 315.76271186, 323.22033898, 330.6779661 ,
       338.13559322, 345.59322034, 353.05084746, 360.50847458,
       367.96610169, 375.42372881, 382.88135593, 390.33898305,
       397.79661017, 405.25423729, 412.71186441, 420.16949153,
       427.62711864, 435.08474576, 442.54237288, 450.        ]), 'bead': 500}
