# Supplementary material for: Dynamic stiffening of the flagellar hook
Source: Nat Commun. 2022 May 25;13:2925. doi: 10.1038/s41467-022-30295-7 (PMC9133114; doi:10.1038/s41467-022-30295-7)
Supplement: Supplementary file 4 — Source Data [file 41467_2022_30295_MOESM4_ESM.zip › fig4b.txt]

{'vals': array([3., 9., 6., 5., 5., 4., 2., 1., 2., 0., 0., 0., 0., 0.]), 'bins': array([  0.        ,  11.42857143,  22.85714286,  34.28571429,
        45.71428571,  57.14285714,  68.57142857,  80.        ,
        91.42857143, 102.85714286, 114.28571429, 125.71428571,
       137.14285714, 148.57142857, 160.        ]), 'bead': 2000}{'vals': array([20., 11.,  3.,  1.,  0.,  0.,  0.,  1.,  0.,  0.,  1.,  0.,  1.,
        0.]), 'bins': array([  0.        ,  11.42857143,  22.85714286,  34.28571429,
        45.71428571,  57.14285714,  68.57142857,  80.        ,
        91.42857143, 102.85714286, 114.28571429, 125.71428571,
       137.14285714, 148.57142857, 160.        ]), 'bead': 1000}{'vals': array([6., 0., 0., 0., 1., 0., 0., 0., 0., 0., 0., 0., 0., 0.]), 'bins': array([  0.        ,  11.42857143,  22.85714286,  34.28571429,
        45.71428571,  57.14285714,  68.57142857,  80.        ,
        91.42857143, 102.85714286, 114.28571429, 125.71428571,
       137.14285714, 148.57142857, 160.        ]), 'bead': 500}
