# Supplementary material for: Dynamic stiffening of the flagellar hook
Source: Nat Commun. 2022 May 25;13:2925. doi: 10.1038/s41467-022-30295-7 (PMC9133114; doi:10.1038/s41467-022-30295-7)
Supplement: Supplementary file 4 — Source Data [file 41467_2022_30295_MOESM4_ESM.zip › fig4c.txt]

{'vals': array([ 70.,   1.,  27., 246., 101.,  69., 305., 388., 389., 158.,  52.,
         5.,   5.,  10.,   6.]), 'bins': array([30.32541954, 30.75170522, 31.1779909 , 31.60427658, 32.03056226,
       32.45684794, 32.88313361, 33.30941929, 33.73570497, 34.16199065,
       34.58827633, 35.01456201, 35.44084769, 35.86713337, 36.29341905,
       36.71970473]), 'bead': 2000}{'vals': array([  8.,  12.,   7.,  76.,  98., 165., 338., 658., 344., 233.,  13.,
        37., 170., 133.,  30.]), 'bins': array([5.05029847, 5.15775723, 5.26521598, 5.37267473, 5.48013348,
       5.58759223, 5.69505098, 5.80250973, 5.90996848, 6.01742723,
       6.12488599, 6.23234474, 6.33980349, 6.44726224, 6.55472099,
       6.66217974]), 'bead': 1000}{'vals': array([  2.,   0.,   1.,   0.,  77., 351., 186., 289., 344.,  70.,   0.,
         6.,  95., 110.,  64.]), 'bins': array([0.43474511, 0.44644035, 0.45813559, 0.46983084, 0.48152608,
       0.49322132, 0.50491656, 0.51661181, 0.52830705, 0.54000229,
       0.55169754, 0.56339278, 0.57508802, 0.58678327, 0.59847851,
       0.61017375]), 'bead': 500}
