# Supplementary material for: Dynamic stiffening of the flagellar hook
Source: Nat Commun. 2022 May 25;13:2925. doi: 10.1038/s41467-022-30295-7 (PMC9133114; doi:10.1038/s41467-022-30295-7)
Supplement: Supplementary file 4 — Source Data [file 41467_2022_30295_MOESM4_ESM.zip › fig4d.txt]

{'vals': array([  0.,   0.,   0.,   0.,   0.,   0.,   0.,   0.,   0.,   0.,   0.,
         0.,   0.,   0.,   0.,   0.,   0.,   0.,   0.,   0.,   0.,   0.,
         0.,   0.,   0.,   0.,   0.,   0.,   0.,   0.,   0.,   0.,   0.,
         0.,   0.,   0.,   0.,   0.,   0.,   0.,   0.,   0.,   0.,   0.,
         0.,   0.,   0.,   0.,   0.,   0.,   0.,   0.,   0.,   0.,   0.,
         0.,   0.,   0.,   0.,   0.,   0.,   0.,   0.,   0.,   0.,   0.,
         0.,   0.,   0.,   1.,   0.,   0.,   2.,   3.,  15.,  29.,  34.,
        32.,  77., 125., 157., 159., 200., 199., 191., 194., 167., 121.,
        63.,  37.,  18.,   5.,   2.,   0.,   0.,   1.,   0.,   0.,   0.]), 'bins': array([  0.63095734,   0.67028982,   0.7120742 ,   0.75646333,
         0.80361957,   0.85371543,   0.90693415,   0.96347042,
         1.02353102,   1.08733567,   1.15511776,   1.22712524,
         1.3036215 ,   1.38488637,   1.47121711,   1.56292952,
         1.66035907,   1.76386217,   1.87381742,   1.99062704,
         2.11471831,   2.24654515,   2.38658979,   2.53536449,
         2.69341349,   2.8613149 ,   3.03968292,   3.22917   ,
         3.43046929,   3.64431712,   3.87149576,   4.11283621,
         4.36922128,   4.64158883,   4.93093517,   5.23831872,
         5.56486388,   5.91176513,   6.28029144,   6.67179086,
         7.08769549,   7.52952668,   7.99890066,   8.49753436,
         9.02725178,   9.58999061,  10.18780932,  10.82289473,
        11.49756995,  12.21430293,  12.97571545,  13.78459273,
        14.64389363,  15.55676144,  16.5265354 ,  17.55676291,
        18.65121252,  19.81388769,  21.04904145,  22.36119194,
        23.75513899,  25.2359816 ,  26.80913664,  28.48035868,
        30.25576099,  32.14183794,  34.14548874,  36.27404268,
        38.53528594,  40.93749008,  43.4894423 ,  46.20047755,
        49.08051272,  52.14008288,  55.39037985,  58.84329312,
        62.51145333,  66.40827851,  70.54802311,  74.94583019,
        79.61778681,  84.58098282,  89.85357345,  95.45484567,
       101.40528876, 107.72666925, 114.44211057, 121.57617759,
       129.1549665 , 137.20620028, 145.7593301 , 154.84564303,
       164.49837653, 174.75284   , 185.64654395, 197.21933721,
       209.5135527 , 222.57416229, 236.44894126, 251.18864315]), 'bead': 2000}{'vals': array([  0.,   0.,   0.,   0.,   0.,   0.,   0.,   0.,   0.,   0.,   0.,
         0.,   0.,   0.,   0.,   0.,   0.,   0.,   0.,   0.,   0.,   0.,
         0.,   0.,   0.,   0.,   0.,   0.,   0.,   0.,   0.,   0.,   0.,
         0.,   0.,   0.,   0.,   0.,   0.,   0.,   0.,   0.,   0.,   3.,
         4.,   7.,  18.,  27.,  24.,  45.,  71.,  92.,  75.,  98., 156.,
       182., 215., 277., 279., 236., 209., 127.,  75.,  56.,  35.,   7.,
         3.,   0.,   1.,   0.,   0.,   0.,   0.,   0.,   0.,   0.,   0.,
         0.,   0.,   0.,   0.,   0.,   0.,   0.,   0.,   0.,   0.,   0.,
         0.,   0.,   0.,   0.,   0.,   0.,   0.,   0.,   0.,   0.,   0.]), 'bins': array([  0.63095734,   0.67028982,   0.7120742 ,   0.75646333,
         0.80361957,   0.85371543,   0.90693415,   0.96347042,
         1.02353102,   1.08733567,   1.15511776,   1.22712524,
         1.3036215 ,   1.38488637,   1.47121711,   1.56292952,
         1.66035907,   1.76386217,   1.87381742,   1.99062704,
         2.11471831,   2.24654515,   2.38658979,   2.53536449,
         2.69341349,   2.8613149 ,   3.03968292,   3.22917   ,
         3.43046929,   3.64431712,   3.87149576,   4.11283621,
         4.36922128,   4.64158883,   4.93093517,   5.23831872,
         5.56486388,   5.91176513,   6.28029144,   6.67179086,
         7.08769549,   7.52952668,   7.99890066,   8.49753436,
         9.02725178,   9.58999061,  10.18780932,  10.82289473,
        11.49756995,  12.21430293,  12.97571545,  13.78459273,
        14.64389363,  15.55676144,  16.5265354 ,  17.55676291,
        18.65121252,  19.81388769,  21.04904145,  22.36119194,
        23.75513899,  25.2359816 ,  26.80913664,  28.48035868,
        30.25576099,  32.14183794,  34.14548874,  36.27404268,
        38.53528594,  40.93749008,  43.4894423 ,  46.20047755,
        49.08051272,  52.14008288,  55.39037985,  58.84329312,
        62.51145333,  66.40827851,  70.54802311,  74.94583019,
        79.61778681,  84.58098282,  89.85357345,  95.45484567,
       101.40528876, 107.72666925, 114.44211057, 121.57617759,
       129.1549665 , 137.20620028, 145.7593301 , 154.84564303,
       164.49837653, 174.75284   , 185.64654395, 197.21933721,
       209.5135527 , 222.57416229, 236.44894126, 251.18864315]), 'bead': 1000}{'vals': array([  0.,   0.,   0.,   0.,   1.,   0.,   0.,   1.,   1.,   6.,  27.,
        63., 102., 137., 150., 158., 138., 142., 149., 118.,  89.,  69.,
        32.,  14.,   3.,   5.,   2.,   3.,  11.,  24.,  25.,  28.,  19.,
        25.,  27.,  14.,   6.,   4.,   0.,   0.,   1.,   0.,   0.,   0.,
         0.,   0.,   0.,   0.,   0.,   0.,   0.,   0.,   0.,   0.,   0.,
         0.,   0.,   0.,   0.,   0.,   0.,   0.,   0.,   0.,   0.,   0.,
         0.,   0.,   0.,   0.,   0.,   0.,   0.,   0.,   0.,   0.,   0.,
         0.,   0.,   0.,   0.,   0.,   0.,   0.,   0.,   0.,   0.,   0.,
         0.,   0.,   0.,   0.,   0.,   0.,   0.,   0.,   0.,   0.,   0.]), 'bins': array([  0.63095734,   0.67028982,   0.7120742 ,   0.75646333,
         0.80361957,   0.85371543,   0.90693415,   0.96347042,
         1.02353102,   1.08733567,   1.15511776,   1.22712524,
         1.3036215 ,   1.38488637,   1.47121711,   1.56292952,
         1.66035907,   1.76386217,   1.87381742,   1.99062704,
         2.11471831,   2.24654515,   2.38658979,   2.53536449,
         2.69341349,   2.8613149 ,   3.03968292,   3.22917   ,
         3.43046929,   3.64431712,   3.87149576,   4.11283621,
         4.36922128,   4.64158883,   4.93093517,   5.23831872,
         5.56486388,   5.91176513,   6.28029144,   6.67179086,
         7.08769549,   7.52952668,   7.99890066,   8.49753436,
         9.02725178,   9.58999061,  10.18780932,  10.82289473,
        11.49756995,  12.21430293,  12.97571545,  13.78459273,
        14.64389363,  15.55676144,  16.5265354 ,  17.55676291,
        18.65121252,  19.81388769,  21.04904145,  22.36119194,
        23.75513899,  25.2359816 ,  26.80913664,  28.48035868,
        30.25576099,  32.14183794,  34.14548874,  36.27404268,
        38.53528594,  40.93749008,  43.4894423 ,  46.20047755,
        49.08051272,  52.14008288,  55.39037985,  58.84329312,
        62.51145333,  66.40827851,  70.54802311,  74.94583019,
        79.61778681,  84.58098282,  89.85357345,  95.45484567,
       101.40528876, 107.72666925, 114.44211057, 121.57617759,
       129.1549665 , 137.20620028, 145.7593301 , 154.84564303,
       164.49837653, 174.75284   , 185.64654395, 197.21933721,
       209.5135527 , 222.57416229, 236.44894126, 251.18864315]), 'bead': 500}
