# Supplementary material for: Dynamic stiffening of the flagellar hook
Source: Nat Commun. 2022 May 25;13:2925. doi: 10.1038/s41467-022-30295-7 (PMC9133114; doi:10.1038/s41467-022-30295-7)
Supplement: Supplementary file 4 — Source Data [file 41467_2022_30295_MOESM4_ESM.zip › fig5b.txt]

{'torque': array([ 544.16970127	677.75822604	733.78187205	727.7314902
610.22046292	932.78458925	1076.70474598	1055.10275832
1058.34817444	1081.41875678	1084.380953	1025.00826033
1046.93503761	1069.77250743	1087.01246788	1071.53140461
1042.58591967	1039.33914967	1151.03943569	1259.22198967
1260.66055948	1278.83966277	1266.19400329	1433.18443615
1477.19395807	1474.20709308	1458.2536818	1419.18137088
1623.12808313	1585.1486413	1588.90344761	1793.67524661
1767.84843349	1804.37495993	1808.07769618	1759.82901677
1787.32713977	1776.95875303	1849.32835528	1779.14819863
1729.41944082	1842.61856925	1799.87089851	1793.95897089
1777.03857155	1777.60456994	1789.94377959	1781.56600128
1836.41794734	1829.47761869	1787.11320115	1833.31759388
1826.73434183	1799.58635393	1840.91207182	1962.26385585
1965.45533221	1912.74314657	1937.86270172	1904.17088028
1997.92648347	2028.07249864	1970.52470263	2013.47449774
1984.7424735	1968.24912526	1966.87140395	1990.32634278
1965.16043972	1967.07160845	1981.89944381	1973.32558035
2042.14598218	1980.34074104	1971.68659877	1968.18257712
1984.62017163])	'EI': array([7.41114778e-25	9.71648557e-25	1.58407650e-24	1.53626260e-24
9.99856828e-25	1.26065089e-24	2.20778952e-24	1.95900071e-24
1.78114342e-24	2.05765194e-24	1.79628414e-24	1.87810991e-24
2.27877715e-24	1.74011391e-24	2.06026300e-24	1.47197663e-24
1.83390160e-24	1.58989667e-24	2.24975891e-24	2.25474463e-24
1.95605324e-24	2.06434895e-24	2.21007445e-24	2.12365016e-24
2.21657126e-24	3.09736242e-24	2.28247468e-24	1.87069008e-24
2.11135415e-24	2.22500645e-24	2.02941638e-24	1.94943078e-24
2.26999428e-24	1.98813814e-24	1.97387719e-24	2.00955593e-24
2.18070324e-24	1.86270562e-24	2.01689846e-24	2.47946486e-24
2.71786450e-24	2.58449692e-24	2.52049556e-24	2.86596410e-24
3.06480196e-24	2.92221790e-24	2.31335008e-24	2.75953392e-24
3.03599951e-24	2.34665629e-24	2.41133231e-24	3.20624961e-24
2.90766340e-24	2.53975560e-24	2.18162935e-24	2.53306310e-24
3.09572410e-24	2.87921528e-24	2.19765959e-24	3.01627658e-24
3.06083614e-24	3.27796441e-24	3.15009066e-24	3.16384492e-24
3.09127875e-24	3.54159067e-24	3.94115346e-24	3.15621095e-24
3.27224104e-24	4.18563352e-24	3.74175549e-24	3.30528048e-24
3.32069790e-24	3.83895407e-24	3.15473672e-24	3.39436328e-24
3.07206592e-24])	'bead': 2000}{'torque': array([1312.99970345	1488.05221798	1835.63863601	1748.08397562
1709.36432524	1773.45339659	1685.42530873	1796.49587698
1789.79110235	1733.05524394	1805.44777328	1781.46762202
1795.94720932	1795.58537944	1771.46980547	1752.4283901
1778.72254028	1785.66864814	1790.95531312	1765.01805481
1719.64379416	1724.4209759	1802.38554189	1760.27004542
1744.94726092	1772.5490015	1782.8695455	1788.8708177
1727.44842973	1737.35657132	1707.43386257	1726.54242626
1732.26900556	1717.22088888	1680.1142617	1665.85452587
1670.80884808	1623.06133302	1656.05866131	1589.5886334
1594.17103556	1588.78889969	1591.37064068	1758.45214059
1751.38749397	1739.53365036	1722.94152031	1759.53111405
1599.52500564	1649.01769071	1534.80270452	1657.17794161
1780.6742397	1738.46442602	1802.7851451	1760.8642059
1749.83446613	1663.38700801	1710.22253793	1877.68762761
1846.57479754	1919.35407507	1931.20475953	1913.51129144
1909.95366075	1843.00795447	1920.42465896	1908.93236952
1927.9052891	1945.04791331])	'EI': array([1.14163442e-24	2.09005657e-24	1.96841937e-24	1.95583413e-24
1.83443864e-24	2.16237701e-24	2.26025744e-24	1.91145402e-24
2.03447234e-24	1.82589071e-24	2.07749333e-24	1.80171231e-24
1.67675986e-24	1.73746284e-24	1.82823702e-24	2.24612164e-24
1.49367110e-24	2.08676690e-24	2.15614851e-24	1.58406895e-24
1.98285864e-24	2.11496101e-24	1.70693623e-24	2.20057430e-24
2.01085807e-24	2.27461264e-24	2.33116510e-24	2.12039164e-24
2.17355357e-24	1.97053222e-24	2.12263610e-24	2.32688515e-24
1.96996188e-24	2.03186758e-24	1.87087292e-24	2.28032022e-24
2.24284844e-24	2.25758560e-24	2.35205242e-24	2.44484443e-24
2.27581825e-24	2.08617663e-24	1.98449081e-24	2.10631597e-24
2.89777668e-24	2.50094231e-24	2.25372052e-24	2.03840684e-24
2.08898833e-24	1.87504186e-24	2.18261644e-24	2.51319646e-24
2.39046067e-24	2.33193194e-24	2.36074311e-24	2.12981615e-24
2.52328207e-24	2.08721212e-24	2.38564711e-24	2.07140950e-24
2.51443533e-24	2.53452618e-24	2.29079512e-24	2.49826224e-24
2.31376184e-24	2.74013663e-24	2.69256861e-24	1.94389701e-24
2.21842080e-24	2.54018752e-24])	'bead': 2000}{'torque': array([ 878.07556397	837.61511948	928.01693765	994.29833825
1214.96200375	1206.86197686	1156.81680586	1178.45272762
1211.5753074	1206.82545341	1242.79291814	1227.19157168
1264.86009097	1190.92595241	1199.41866677	1271.03681293
1565.39562358	1585.95251821	1549.59522891	1614.623402
1614.36420175	1610.44480781	1687.49175421	1782.94307815
1791.91792764	1789.06885966	1773.52716191	1830.4139718
1851.26606936	1822.32885669	1930.99258733	1897.98582745
1910.51588742	1923.89543953	1943.29612418	1970.38674018
1916.96632622	1940.39606015	1977.23361663	1970.56405735
1946.99463118	1910.86033207	1941.43901395	1929.16833289
1944.56369538	1905.53678348	1973.80100198	1937.60128853
1944.64502963	1911.8124424	1933.01369406	2109.79325314
2088.82986965	2072.75278977	2072.4332249	2034.1063423 ])	'EI': array([7.46092198e-25	6.98817997e-25	1.16121153e-24	1.43388707e-24
5.70280200e-25	6.86650832e-25	9.71983531e-25	8.04935001e-25
1.05280661e-24	1.19095285e-24	8.61640444e-25	8.50225503e-25
1.11702422e-24	1.40593073e-24	9.01144889e-25	9.87283781e-25
9.93890763e-25	1.37865309e-24	7.87832616e-25	1.33457620e-24
2.03493073e-24	1.50322480e-24	1.73008588e-24	1.44740690e-24
1.38102323e-24	7.71268031e-25	1.58520593e-24	1.31004893e-24
1.49015522e-24	1.48608745e-24	1.14104075e-24	1.25218149e-24
1.34433059e-24	1.30959499e-24	1.15669529e-24	1.20921447e-24
1.11205326e-24	1.40823964e-24	1.41958746e-24	1.17278729e-24
1.33076851e-24	1.31409778e-24	1.45512499e-24	1.36822757e-24
9.97345348e-25	1.35134310e-24	1.79659260e-24	1.53840406e-24
1.34434890e-24	1.97353570e-24	1.83887320e-24	1.58185402e-24
1.90332314e-24	2.60190723e-24	1.70168759e-24	2.17281184e-24])	'bead': 2000}{'torque': array([ 123.5590823	115.05154089	128.0182958	165.13069258
170.00852055	123.1454766	140.252857	301.59096243
333.71635989	385.23958582	692.96491087	690.50574497
674.50150265	671.64023966	645.56595896	828.24890263
853.03950052	852.3948443	866.02542292	831.48920364
861.4288911	838.81948955	837.26447883	846.51943254
887.70115442	1014.3965588	1018.27263326	1094.76033445
1192.08005753	1113.5482234	1156.3353525 ])	'EI': array([5.51744986e-26	6.88936297e-26	1.25798178e-25	7.40352263e-26
1.04545003e-25	3.74261389e-26	3.37416719e-26	2.41679811e-25
1.78323832e-25	1.99890112e-25	4.98767978e-25	4.98150643e-25
4.66019059e-25	4.13826043e-25	3.55239244e-25	6.23729661e-25
7.49726861e-25	5.46752252e-25	6.08679944e-25	6.24932827e-25
7.68814118e-25	6.70140110e-25	7.77944397e-25	1.01458028e-24
7.59005263e-25	1.12668157e-24	1.10558551e-24	1.25660544e-24
1.04109047e-24	8.55612367e-25	1.22107800e-24])	'bead': 2000}{'torque': array([ 425.46094074	413.91368767	409.30023593	432.19209578
381.02471153	357.01651816	592.07843356	521.16672163
514.78243587	627.45357692	566.3195131	721.6755523
714.74906727	859.9273402	902.55677068	900.72786704
902.69302515	919.52172091	932.47419966	906.66561136
933.39288041	906.33572588	916.46870438	912.47196197
935.97494607	930.99902071	916.4020854	930.71201925
905.28258411	899.46102785	900.24380172	943.13355574
880.4965713	881.23621115	971.56827428	1115.4120553
1095.90676467	1068.73601108	1105.26960062	1058.76643553
1050.23182962	1097.78550398	1076.35310545	1117.2856399
1135.97057666	1123.95162957	1136.95735154	1070.06975563
1114.4454389	1111.77803171	1146.95253477	1104.03232304
1063.71660506	1118.92396439	1122.28915778	1105.54028617
1126.92411019])	'EI': array([2.05244296e-25	6.65116930e-25	2.11007025e-25	3.16122339e-25
3.45614432e-25	3.85613306e-25	4.77673172e-25	4.45098542e-25
7.12846523e-25	6.62264801e-25	4.84370928e-25	7.68066891e-25
5.01853940e-25	9.07110137e-25	6.79640037e-25	6.99435608e-25
8.67594951e-25	6.78896572e-25	8.00527619e-25	8.07111535e-25
8.92368487e-25	7.32605552e-25	8.47869254e-25	8.39188272e-25
6.64970472e-25	7.16445065e-25	7.07715308e-25	8.92680185e-25
8.89710498e-25	6.70146268e-25	6.99915468e-25	7.19452192e-25
7.55359904e-25	7.53906942e-25	8.31327477e-25	8.06133850e-25
8.94546807e-25	7.42276234e-25	7.31078440e-25	1.03917547e-24
7.42577341e-25	8.94661982e-25	7.73753871e-25	1.03929683e-24
8.21637083e-25	8.25347072e-25	9.22401815e-25	7.72199933e-25
7.00709734e-25	8.89044006e-25	7.12051971e-25	8.89062209e-25
7.45006204e-25	7.79072116e-25	9.68050865e-25	9.19125943e-25
8.22341054e-25])	'bead': 2000}{'torque': array([ 138.76431902	153.53035433	278.52112656	240.51556907
261.34112328	253.46133036	218.82255146	338.00190842
361.33901366	582.84900184	658.21594157	616.68671135
624.82142409	793.07245298	853.00903424	821.17234484
815.10302666	972.12279983	1024.86145962	1070.82253153
1074.73666066	1113.45353608	1070.43044096	1063.34870227
1091.38900839	1117.80666975	1043.92111134	926.76093877])	'EI': array([2.12432254e-25	3.24058508e-25	4.26866326e-25	2.43149434e-25
4.44961364e-25	2.85409818e-25	3.53880100e-25	4.42831568e-25
4.06202302e-25	7.36767689e-25	5.23383026e-25	5.67384210e-25
6.06207285e-25	1.25555493e-24	8.52027175e-25	5.82032018e-25
1.08198441e-24	9.32584029e-25	9.50563770e-25	1.52830895e-24
1.71767614e-24	1.19330249e-24	1.12331272e-24	1.10203980e-24
1.28359412e-24	1.60215030e-24	8.81973031e-25	8.33238417e-25])	'bead': 2000}{'torque': array([ 529.12685192	669.9275651	950.93884773	1001.97174291
894.19624535	881.88086837	894.48898568	876.10337806
1057.62215553	1174.18065638	1262.78761453	1755.84598447
1941.34286243	1954.6765095	2116.21313834	2008.95393311
1904.32115774	2015.84535978	1959.03045089	1939.90445856
2208.27932908	2232.76305132	2302.52666762	2276.14879037
2216.44070837	2242.33532324	2280.74477163	2258.4939601
2369.79249358	2291.99599796	2277.30007008	2455.25429646
2506.74139592	2500.01713691	2494.89636578	2484.44728667
2444.0714368	2538.98219746	2727.27721234	2668.53675206
2582.82409351	2706.71901807	2695.28692035	2767.79550398
2735.99539363	2783.40413148	2753.7513007	2740.22015968
2774.45097722	2754.5474383	2801.48337439	2788.82133747
2793.99225708	2815.43767157	2772.62631962	2824.70917163
2783.00038582	2743.68716595	2713.20932766	2777.11041904
2785.74955457	2750.89611688	2776.84676558	2775.29452245
2759.92605885	2740.736327	2738.41828802	2718.62213342
2743.06507642	2771.18631486	2751.8251944	2761.63471391
2792.36853781	2776.95843742	2755.84975537	2771.95654091
2790.0166301	2800.6965033	2821.41895736	2827.66017251
2847.00488355	2813.69007828	2819.20086961	2813.05043594
2837.08146571	2808.33920239	2833.65819285	2836.00995869
2831.93157888	2820.95427385	2828.3785549	2811.46926597
2780.70781467	2797.84490542	2755.27942237	2751.04583746
2837.31401806	2839.26670855	2868.97341039	2839.74723862
2778.35552794	2769.9162305	2836.07741578	2827.81463766
2778.91798082	2730.01536682	2818.0020344	2812.94856467
2792.95494372])	'EI': array([1.68204579e-25	2.55904350e-25	3.91385613e-25	4.06472086e-25
3.91614799e-25	4.35570024e-25	3.82847594e-25	3.53891283e-25
3.55893381e-25	4.78265938e-25	5.21264069e-25	5.12221055e-25
6.77075510e-25	6.13622446e-25	6.64922268e-25	6.20423118e-25
6.01047789e-25	5.10902170e-25	5.05484201e-25	6.15347022e-25
6.63553939e-25	7.06718912e-25	7.20673339e-25	7.86230074e-25
6.72990168e-25	8.10010713e-25	6.52930182e-25	7.56918718e-25
7.64096234e-25	8.61547677e-25	8.36962217e-25	8.33036650e-25
8.66795076e-25	8.46073817e-25	9.17585990e-25	9.90047187e-25
8.35917145e-25	8.77482942e-25	8.14991571e-25	9.16357581e-25
9.08695787e-25	9.95078434e-25	8.06936178e-25	8.98597185e-25
1.01397443e-24	9.70295408e-25	9.71295621e-25	1.17617110e-24
8.12011828e-25	9.57940375e-25	9.17803867e-25	8.76825984e-25
9.88114100e-25	1.03449082e-24	1.11403318e-24	9.35049407e-25
1.03637219e-24	8.54695537e-25	1.01787891e-24	8.51659358e-25
1.04509993e-24	9.74505794e-25	8.78329179e-25	1.04448819e-24
1.08820205e-24	1.03171821e-24	1.01101703e-24	9.42291191e-25
8.46524098e-25	1.15812116e-24	1.17647583e-24	8.78086604e-25
9.83011484e-25	8.85884504e-25	8.92938424e-25	8.93339626e-25
9.67458821e-25	9.36709223e-25	9.78551248e-25	1.02929097e-24
1.00987019e-24	1.18192447e-24	1.07535766e-24	9.32743285e-25
1.03571835e-24	9.55111149e-25	9.70717267e-25	1.10435747e-24
9.83078586e-25	9.70027163e-25	1.21855035e-24	1.20478492e-24
1.26890133e-24	1.21553348e-24	1.15262436e-24	1.05442640e-24
1.12014341e-24	1.15885049e-24	1.26462923e-24	1.27111542e-24
1.25809570e-24	1.15059838e-24	1.42980633e-24	1.22924113e-24
1.18494519e-24	1.15659028e-24	1.28917125e-24	1.28097131e-24
1.23052042e-24])	'bead': 1000}{'torque': array([ 946.41613087	1221.2127432	1402.5376572	1370.35085245
1590.27822359	1553.59615162	1532.34712896	1564.23570581
1562.02153211	1668.02725098	1656.16879836	1555.18333378
1515.63599041	1606.6008175	1625.17230372	1589.05893684
1648.47885428	1608.18218776	1574.14916338	1640.61918539
1661.73685927	1640.96853308	1640.37249422	1614.91805223
1640.66096849	1678.58896021	1741.65314965	1781.9490973
1750.32497388	1705.21021294	1718.98670415	1758.38049627
1701.03256866	1724.22035972	1685.21330846	1708.20510075
1828.90660734	1821.86376308	1800.52417037	1766.99822202
1729.43123613	1775.51638017	1772.76720141	1783.10067184
1835.22995362	1871.37128101	1873.49164038	2084.06509025
2093.22253861	2077.5115835	2133.36693145	2055.10833402
2171.03890156	2192.84780073	2159.86444417	2154.25889841
2184.83379533	2180.36881491	2202.06675161	2210.24779304
2176.84052906	2206.04318238	2204.50038578	2187.85349746
2188.50145012	2160.77451333	2130.86205816	2108.66676715
2109.29748454	2138.88292327	2167.58021124	2169.34526357
2159.81607458	2138.78609318	2131.01321042	2114.76241318
2108.22177666	2083.57689088	2159.49655969	2085.07880221
2131.15036061	2096.72742103	2098.04989262	2109.23984614
2102.21091461])	'EI': array([1.99305449e-24	2.44961065e-24	2.40088825e-24	2.50693712e-24
2.75659162e-24	2.68780716e-24	2.65163027e-24	2.60581512e-24
2.53001111e-24	2.73131934e-24	2.77796792e-24	2.53273420e-24
2.50717425e-24	2.81528208e-24	2.86692689e-24	2.60631709e-24
2.88354715e-24	2.77948692e-24	2.75480931e-24	2.87596856e-24
2.72598501e-24	2.84477526e-24	2.73178726e-24	2.81579793e-24
2.69194267e-24	2.72843312e-24	2.52767163e-24	2.45628124e-24
2.55460753e-24	2.69012088e-24	2.91888942e-24	2.59762316e-24
2.41254776e-24	2.57644403e-24	2.70242861e-24	2.64131159e-24
2.81776962e-24	2.67655291e-24	2.98130317e-24	2.54817790e-24
2.27046540e-24	2.19406335e-24	2.44759124e-24	2.42927288e-24
2.38737073e-24	2.39637676e-24	2.23435843e-24	2.51728678e-24
2.62260012e-24	2.29488934e-24	2.58147086e-24	2.48035803e-24
2.67685743e-24	2.86185269e-24	2.69258794e-24	2.70822557e-24
2.72030014e-24	2.75869147e-24	2.76006444e-24	2.83272064e-24
2.67558104e-24	2.83035787e-24	2.79640038e-24	2.90287117e-24
2.91668368e-24	2.91467175e-24	2.92774218e-24	2.40066185e-24
2.60730641e-24	2.84476506e-24	2.99275086e-24	2.76651784e-24
2.73378529e-24	3.02021421e-24	2.72902236e-24	2.79897585e-24
2.72053120e-24	2.74156823e-24	2.86163676e-24	2.50918972e-24
2.58920386e-24	2.49065396e-24	2.46470216e-24	2.69119058e-24
2.65436922e-24])	'bead': 1000}{'torque': array([ 749.78492062	764.36052763	742.88526581	762.9359949
770.13010771	729.17279388	685.78897435	669.49342744
708.29170469	792.22350772	889.62472919	857.40796981
907.74826484	929.51737838	1097.41115231	1249.26746532
1393.15840944	1400.0329813	1374.0569811	1413.96921048
1402.33627949	1397.11421543	1365.66090477	1440.12279184
1392.1875696	1373.77122335	1482.03398256	1568.44258834
1568.51026415	1579.05622411	1547.26237556	1555.84246528
1513.69962178	1550.21627641	1518.58517775	1567.16630006
1533.78934133	1548.87043018	1449.31820019	1385.38585224
1389.63923771	1411.85200078	1387.92824575	1324.9700491
1386.79502257	1354.49090719	1387.04107286	1373.89157251
1356.28209424	1322.77024943	1355.75784319	1345.37901987
1359.40055775	1384.21660379	1358.2262158	1319.82640063
1309.50143846	1354.71297576	1346.71665548	1231.60597597
1403.77595464	1515.8524255	1513.48820117	1487.707801
1530.89883615	1475.05542161	1499.04869998	1578.80721651
1647.94907027	1687.17150192	1683.32876186	1662.14405694
1660.16307958	1683.26967836	1657.96865163	1685.04945967
1667.49270544	1672.070682	1684.40539088	1658.83526576
1675.95591293	1615.16295158	1621.74598943	1620.39776223
1600.52030414	1612.60550677	1643.43172431	1673.02090199
1639.87964906	1661.37556137	1649.28487437	1648.38530507
1657.08314741	1655.31765035	1625.9193356	1576.59349699
1591.26787777	1628.54155928	1579.35318617	1612.3094326
1589.05131008	1587.77804718	1608.30255431])	'EI': array([1.67513882e-24	1.33323270e-24	1.29795839e-24	1.25573996e-24
1.19839356e-24	1.19921666e-24	1.24130687e-24	1.21150093e-24
1.13630396e-24	1.21587505e-24	1.61216037e-24	1.47785598e-24
1.32181593e-24	1.47023554e-24	1.39298265e-24	1.64400830e-24
2.00914533e-24	1.88427734e-24	1.76915299e-24	1.81261785e-24
1.83848703e-24	1.90731043e-24	2.05781000e-24	1.97784485e-24
1.70085699e-24	1.83890846e-24	1.78768981e-24	1.91916437e-24
1.80061379e-24	1.97567491e-24	2.22778761e-24	1.95601030e-24
2.13841561e-24	1.60704223e-24	1.96022725e-24	2.00802488e-24
1.84598853e-24	2.06100160e-24	2.12904665e-24	1.64135015e-24
2.02530741e-24	1.86666555e-24	1.78444450e-24	1.73952940e-24
1.84761884e-24	1.72490190e-24	1.68648480e-24	1.99382002e-24
1.78194178e-24	1.65563217e-24	1.44326832e-24	1.80897596e-24
1.75072747e-24	1.65573412e-24	1.46956321e-24	1.61266282e-24
1.49555834e-24	1.61679502e-24	1.83511494e-24	1.42348048e-24
1.78546290e-24	1.94868802e-24	1.97089056e-24	1.74786234e-24
1.88267865e-24	1.90256956e-24	1.82838297e-24	1.99058385e-24
2.16329777e-24	2.12337735e-24	2.10526098e-24	1.76999271e-24
1.99763866e-24	2.12401354e-24	1.72874666e-24	2.35893224e-24
2.00279155e-24	2.07248644e-24	2.02195957e-24	1.90442536e-24
2.01270214e-24	2.01727667e-24	2.09061061e-24	1.96146851e-24
1.84622944e-24	1.86565185e-24	2.10341168e-24	2.11457319e-24
2.21012743e-24	2.34816554e-24	1.93654014e-24	1.83353887e-24
1.88351148e-24	1.98818384e-24	1.71153180e-24	1.70883936e-24
1.70337843e-24	1.63741689e-24	1.78065884e-24	1.83746657e-24
1.88726699e-24	1.87671238e-24	1.74489524e-24])	'bead': 1000}{'torque': array([634.64770511	656.74116333	639.7344234	663.53826031
650.25813289	658.54270007	628.73956221	621.27841488
601.3291234	643.18435247	642.09773674	541.65853671
639.16909473	645.19277508	597.8357812	597.81742594
630.51666753	668.03171781	691.01101738	710.0502026
723.34902646	710.32357977	696.48345105	715.65468528
707.31810932	723.34193527	700.76903685	711.00664344
698.76192911	672.19156398	633.66103592	673.54881644
663.17464169	653.88592847	638.65934653	670.85960608
680.12939571	663.62418385	616.61220764	675.96056073
690.35121492	674.03870462	659.27336305	643.41371599
563.67236207	633.8571923	663.45693536	650.37244714
663.09580819	671.57091954	676.23039566	679.92974335
671.10503432	655.66581185	668.17413805	684.8725866
674.2731479	652.14788689	655.8618251	642.4005098
646.92387263	653.0925652	684.07049119	656.62233027
649.66746968	600.73692542	618.34274644	653.97917528
619.41243753	632.89708424	660.27636982	633.09666657
629.88004861	613.05176719	603.7866655	637.11632705
603.24696797	548.02323992	480.55442911	637.67191812
611.68189958	604.68089961	629.20037143	614.56184713
563.95006648	560.08374978])	'EI': array([4.69800283e-25	5.27761501e-25	3.77461042e-25	4.09178891e-25
3.36477943e-25	3.44220218e-25	3.14948390e-25	1.55368991e-25
2.40204646e-25	4.00878906e-25	4.32201403e-25	4.60659535e-25
2.79880412e-25	4.20945177e-25	3.73929220e-25	4.30987040e-25
3.55710835e-25	4.88915218e-25	4.96360746e-25	5.01056206e-25
6.39609022e-25	5.99877280e-25	4.50883198e-25	4.39018056e-25
2.43154480e-25	4.00791695e-25	4.23790126e-25	5.11096770e-25
5.40727671e-25	3.14234635e-25	2.79900767e-25	2.52190353e-25
2.56795900e-25	1.96179285e-25	2.01726195e-25	4.91003617e-25
4.33595317e-25	4.49501199e-25	1.93961379e-25	2.74457096e-25
4.53619062e-25	4.71540944e-25	3.82020721e-25	4.11746478e-25
2.12520420e-25	3.28146964e-25	4.23533112e-25	3.67059582e-25
3.27133376e-25	2.74436455e-25	3.70610616e-25	4.83009111e-25
3.95037541e-25	4.06273577e-25	2.84387520e-25	5.00757772e-25
2.52955062e-25	2.82600554e-25	2.19577269e-25	4.69127213e-25
3.32031438e-25	4.67914242e-25	3.84440475e-25	2.86938261e-25
4.09787185e-25	2.14810553e-25	2.48187999e-25	4.15830034e-25
3.45427953e-25	3.06811995e-25	5.36675774e-25	2.77027862e-25
4.41669492e-25	2.37035643e-25	2.35866609e-25	4.01603077e-25
2.31134945e-25	2.19762285e-25	1.48206071e-25	3.95411445e-25
3.03076447e-25	2.86633574e-25	4.27725663e-25	3.43444654e-25
2.15837191e-25	2.39343876e-25])	'bead': 1000}{'torque': array([1235.39869741	1569.97751418	1635.36249558	1664.84839506
1686.08354842	1692.19627562	1734.24432474	1754.88801763
1699.56517567	1730.46534222	1766.40581113	1717.88009415
1754.88159397	1763.98777868	1734.79647869	1760.77566796
1736.80819882	1761.88417193	1697.92145534	1678.80021249
1699.6227452	1699.9062656	1738.38493937	1750.29665021
1734.82454473	1790.59358202	1743.40329021	1767.78742333
1894.85134595	1952.63474983	1956.60900331	1942.67719587
1953.58046013	1943.05812262	1940.34145058	1951.14443625
1932.72131655	1901.44854213	1921.08581772	1917.53400412
1927.39988106	1947.83588095	1962.91364555	1948.80596939
1923.53527738	1839.04924181	1897.84364062	1910.1581614
1884.23158602	1874.65835851	1855.91203629	1872.64332418
1890.58055215	1903.5943385	1905.19170112	1887.5756911
1894.04196716	1918.03314924	1904.82294039	1893.86876003
1911.61448376	1679.48970925	1788.11995128	1870.76043827
1879.12833513	1892.13087847	1856.165405	1855.74746139])	'EI': array([1.31866368e-24	1.41890461e-24	1.22792521e-24	1.43931183e-24
1.71283052e-24	1.39850027e-24	1.62846509e-24	1.65720199e-24
1.31799486e-24	1.53559110e-24	1.82976494e-24	1.44797530e-24
1.65575249e-24	1.70584762e-24	1.56027722e-24	1.74352964e-24
1.87312362e-24	1.65068247e-24	1.79562581e-24	1.45221399e-24
1.80096483e-24	1.60761904e-24	1.75455484e-24	1.38033295e-24
1.80788302e-24	1.98437623e-24	2.09768340e-24	1.71539493e-24
2.10760229e-24	1.98074110e-24	2.05507314e-24	1.93078798e-24
2.08322679e-24	2.07592975e-24	1.84072227e-24	2.04124539e-24
1.76154463e-24	1.75692370e-24	1.95766606e-24	1.69920247e-24
1.69514068e-24	1.93647970e-24	1.73667614e-24	1.61619771e-24
1.88719663e-24	1.42323683e-24	1.45338114e-24	1.67771706e-24
1.53319727e-24	1.52061403e-24	1.60436832e-24	1.36202745e-24
1.32302936e-24	1.50777851e-24	1.54748062e-24	1.39058554e-24
1.59174710e-24	1.89355947e-24	1.59823582e-24	1.71417514e-24
2.07715774e-24	1.37329420e-24	1.77204285e-24	1.85385726e-24
1.91541849e-24	2.31062069e-24	1.85121865e-24	1.72296916e-24])	'bead': 1000}{'torque': array([ 763.66077963	910.60327665	1035.69949004	1034.32368226
1050.86706442	1072.89313807	1078.59941856	1061.86033189
1093.84806303	1125.08093832	1211.06189471	1204.66345566
1233.09284945	1268.09726962	1281.79994122	1245.53499428
1223.23659985	1248.64052734	1259.90631044	1220.44353463
1199.2585775	1226.74921608	1217.59521764	1323.67292163
1332.52952614	1353.0737471	1357.3422992	1343.74046775
1344.56211943	1334.14094238	1354.09322582	1427.71544087
1410.74216327	1441.64731051	1423.99774846	1395.82227394
1379.36169725	1389.42407211	1358.57510994	1355.0002
1355.10004071	1362.10314639	1328.27203522	1315.48446642
1317.94675374	1342.18440729	1312.81134997	1307.15077736
1288.37563976	1275.65992579	1297.80824933	1301.19262754
1310.90527788	1313.96414606	1273.84568481	1327.95994489
1343.19565828	1335.05546367	1343.33307038	1230.83786993
1201.79539528	1217.44280389	1221.4979247	1215.87933757
1220.17380191	1214.91857037	1222.81952724	1220.50597998
1226.04018478	1229.76317003	1197.76440244])	'EI': array([1.62743708e-24	1.41674925e-24	1.73891575e-24	1.86156822e-24
1.93153726e-24	2.13353763e-24	1.98443330e-24	2.10343022e-24
1.86501815e-24	1.99690731e-24	2.24447881e-24	2.03208766e-24
2.23063288e-24	2.13687789e-24	2.01625784e-24	2.11323248e-24
1.95860255e-24	2.23723739e-24	1.79456353e-24	1.96342907e-24
2.10226173e-24	2.04429732e-24	1.82431873e-24	1.74768621e-24
2.07198339e-24	1.94817804e-24	1.86415255e-24	2.14857464e-24
1.84428289e-24	2.02724160e-24	1.88603535e-24	1.94707160e-24
2.04535901e-24	1.92195935e-24	2.21830955e-24	2.03937892e-24
1.94205887e-24	2.24807241e-24	2.63380949e-24	2.46417880e-24
2.29692302e-24	2.24205841e-24	2.07024692e-24	2.18764092e-24
2.49625471e-24	2.43091419e-24	2.04170865e-24	1.96016363e-24
1.88781829e-24	1.98010819e-24	2.15049310e-24	2.17637679e-24
2.44888004e-24	2.65018208e-24	2.56919859e-24	2.26567349e-24
2.43414190e-24	2.45591111e-24	2.36930456e-24	2.37291698e-24
2.19669230e-24	2.58611258e-24	2.37054812e-24	2.35193939e-24
2.36232628e-24	2.45603944e-24	2.49705510e-24	2.52189542e-24
2.39153174e-24	2.63795978e-24	2.48840603e-24])	'bead': 1000}{'torque': array([ 530.00615339	549.85878662	534.47125867	682.09853231
685.45980533	656.55263513	722.53358818	705.09397504
665.20054385	823.76916844	854.84471498	898.2598372
911.44852934	1023.96539937	1027.64090718	1075.76191003
1035.00170587	1043.84177139	1046.11601732	1054.53825385
1098.0991054	1058.79699135	1062.26098342	1108.23117167
1079.62793468	889.05315915	971.66763786	1086.12116056
1122.5262494	1125.80829084	1089.51293769	1059.95707487
1045.56626714	1073.60867406	1075.02667599	1084.96806337
1102.52245867	1098.84719475	1080.09827128	1067.44038123
1101.83340666	1083.30999883	1098.68190254	1098.46608075
1139.72292861	1299.88870205	1301.67305178	1309.20887688
1273.84491041	1260.26580887	1335.20798724	1360.72328685
1321.55677964	1335.27899987	1311.5105972	1304.32368963
1355.9379195	1316.53208741	1328.01110983	1284.3340457
1280.40825605	1274.37949922	1297.39866751	1296.21198123
1254.36432881	1275.65381825	1444.138342	1439.21281893
1428.40352032	1400.483757	1421.26178051	1445.83647018
1455.10148316	1448.61798692	1562.69778258	1607.16161087
1577.38145378	1565.01847252	1629.03028403	1570.38780003
1618.65036988	1556.68930944	1609.18630036	1584.88709386
1553.33889594	1572.60690632	1546.42420193	1610.31636188
1563.89984128	1598.86176991	1579.38794084	1590.30426191
1557.36706027	1658.45868977	1636.7529671	1553.50459842
1592.2236693	1521.39552571	1590.25971914	1535.28108418
1540.66104221	1527.24377703	1543.07528216	1607.55103568
1673.84107333	1557.63741974	1551.12269433	1544.96048488
1487.72349433	1666.16128232	1609.64139443	1594.32808861
1538.50492516	1573.65108754	1601.7900528	1576.42744786
1545.58673451	1571.13010513	1532.33987292	1539.08078164])	'EI': array([8.34650457e-25	1.03802158e-24	1.11572662e-24	1.39085833e-24
1.18041987e-24	1.30404940e-24	1.18547766e-24	1.23538940e-24
1.04238365e-24	1.13888252e-24	1.27674510e-24	1.07807164e-24
1.33022376e-24	1.40730823e-24	1.41582042e-24	1.65948732e-24
1.38929350e-24	1.65834352e-24	1.51449531e-24	1.25047889e-24
1.78211982e-24	1.73576090e-24	1.44565091e-24	1.36914808e-24
1.37861295e-24	1.48780130e-24	1.43482520e-24	1.65447376e-24
1.68833138e-24	1.54416956e-24	1.69686760e-24	1.71155623e-24
1.74005474e-24	1.86210114e-24	1.57194259e-24	1.77072893e-24
1.89764867e-24	1.77824701e-24	2.01670235e-24	1.74994638e-24
1.73876270e-24	2.01076549e-24	1.82916111e-24	1.87421696e-24
2.01349410e-24	2.23936201e-24	1.88290807e-24	1.57556151e-24
1.93954218e-24	1.78290607e-24	1.72453947e-24	1.89211207e-24
1.95373752e-24	2.04653591e-24	2.04656347e-24	1.82701507e-24
2.12070396e-24	2.01280620e-24	2.26251216e-24	1.89340424e-24
1.96448667e-24	1.88281524e-24	2.23509145e-24	2.36392918e-24
2.11978377e-24	1.97962612e-24	2.11623477e-24	2.39261934e-24
1.98329329e-24	2.13270058e-24	2.03217451e-24	1.91939917e-24
2.25096927e-24	2.29609566e-24	2.49740464e-24	2.21219575e-24
2.42836557e-24	2.12132018e-24	2.55984108e-24	2.21517260e-24
2.38767996e-24	2.45508277e-24	2.45972996e-24	2.49698812e-24
2.33667743e-24	2.74153881e-24	2.63150018e-24	2.63820411e-24
2.53427883e-24	2.41308534e-24	2.27147116e-24	2.26906562e-24
2.61724291e-24	2.37779268e-24	2.79428490e-24	2.37055747e-24
2.31040550e-24	2.48955759e-24	2.56771186e-24	2.48633760e-24
2.38869792e-24	2.29074122e-24	2.30625376e-24	2.46941644e-24
2.54679142e-24	2.22447293e-24	2.41407259e-24	2.76062104e-24
2.31444339e-24	2.39044043e-24	2.11256947e-24	2.19542446e-24
2.60992289e-24	2.47333079e-24	1.93644676e-24	1.98240728e-24
2.51841053e-24	2.59443569e-24	2.33111019e-24	2.54104160e-24])	'bead': 1000}{'torque': array([370.26915508	447.32752213	597.73851447	584.12635242
599.13779133	606.4635493	591.46100141	587.00775594
585.99665736	598.90090624	622.83972898	620.36812863
628.35671164	793.44980816	798.47719679	810.15523515
817.08768374	820.00470051	816.70647257	796.70513035
803.02233037	810.0015535	812.45029889	805.72685202
831.06352881	828.58441557	810.01569765	827.74701295
818.52316253	794.82553871	793.92938553	738.02087448
769.24556184	800.99955137	773.5464523	743.32919886
751.56443668	763.94399331	783.90520796	756.04873519
749.51267819	749.75818801	743.29794145	718.54645086
749.12177542	750.03624224	763.59088501	748.10743545
747.58166327	734.98737842	733.00832296	751.08195513
743.14899155	661.34049589	705.89019002	745.25846685
745.69129715	716.92095766	743.82513973	747.09111821
779.91365616	733.30312435	714.93475419	731.98760501
746.17289608	746.97618718	728.79480699	720.98094343
737.72622129	737.7845349	735.86778255	708.04573015
723.67598948	716.07064986	721.62514634	755.37918619
712.03701634	725.74145739	716.30215966	705.91442222
725.81905957	717.80584807	715.40957939	735.57462998
737.19414174	725.75311877	740.04615506	718.8795946
715.10803908	716.30829248	666.84606595	638.34694242
699.38230203	673.19079606	658.33366537	676.67674129
670.64354012	662.11361341	656.99021903	658.8418012
670.7281703	655.28504225	659.70361386	638.63215732
656.23532502	656.37176834	664.50883117	638.94191958
658.94287308	634.7532275	646.45108147	649.62535048
632.36390027	642.75755162	634.2971947	640.85415316
640.98497534	625.05240488	603.14618276	635.68743408
611.35997185	630.85640484	626.1148834	630.77169262
606.01255629	608.79487684	624.44569914	626.98064246
611.15498779	613.74890588	599.66392962	619.47630418
609.52517106	590.161711	597.1188932	645.35235198
607.61138272	618.14190159	623.08457329	603.93081254
620.13668111	636.53423339])	'EI': array([6.33711728e-25	7.99815102e-25	7.91671716e-25	1.06788861e-24
1.58716091e-24	1.27103998e-24	1.23475260e-24	7.97690481e-25
5.07883363e-25	9.86184607e-25	1.14789447e-24	1.04707983e-24
8.90935462e-25	1.58132154e-24	1.74750359e-24	1.21242857e-24
1.30698549e-24	1.28359694e-24	1.03449040e-24	1.80220087e-24
1.49893039e-24	1.23807183e-24	1.06722226e-24	1.05560801e-24
1.03607563e-24	1.23964000e-24	1.09265976e-24	1.13226900e-24
1.13313751e-24	1.10225603e-24	1.18947339e-24	1.03106886e-24
9.87486107e-25	1.06353723e-24	1.01022939e-24	1.10158521e-24
8.63173787e-25	1.23490768e-24	9.99263978e-25	9.50551192e-25
1.11797121e-24	1.04501953e-24	1.21627976e-24	1.32065199e-24
1.23563370e-24	1.04308156e-24	1.21677149e-24	1.29996579e-24
1.10557176e-24	1.35686065e-24	1.27360494e-24	1.29994216e-24
1.35423224e-24	1.07240912e-24	1.15038502e-24	1.27810084e-24
1.13677578e-24	1.23610602e-24	1.24368610e-24	1.05723628e-24
1.23218659e-24	1.31830930e-24	1.13651599e-24	1.09473383e-24
1.25676625e-24	1.12735177e-24	1.40661708e-24	1.26074630e-24
1.39547731e-24	1.36875203e-24	1.47851246e-24	1.54008163e-24
1.38252983e-24	1.35880393e-24	1.32714377e-24	1.36808448e-24
1.46910171e-24	1.38035677e-24	1.24924221e-24	1.25247007e-24
1.34423440e-24	1.39861441e-24	1.11224445e-24	1.08266938e-24
1.10880059e-24	1.23012298e-24	1.23040287e-24	1.20637471e-24
1.24680171e-24	1.22912369e-24	1.17767352e-24	9.62505686e-25
1.05268311e-24	8.64965897e-25	1.30049737e-24	1.16823482e-24
1.38238300e-24	1.30020256e-24	1.35009334e-24	1.31592490e-24
1.40550554e-24	1.51165348e-24	1.55854618e-24	1.36515911e-24
1.47630191e-24	1.43793535e-24	1.24850466e-24	1.32969015e-24
1.35286389e-24	1.51814336e-24	1.26962746e-24	1.37925605e-24
1.23652217e-24	8.87724559e-25	1.41479199e-24	1.20926453e-24
1.41035740e-24	1.46774486e-24	1.53512210e-24	1.31953782e-24
1.25319450e-24	1.39585706e-24	1.29498428e-24	1.36493191e-24
1.24477769e-24	1.36637343e-24	1.27119698e-24	1.33079685e-24
1.25386409e-24	1.33202216e-24	1.37530633e-24	1.25569540e-24
1.25672707e-24	1.45057739e-24	1.22541623e-24	1.29514947e-24
1.18519711e-24	1.27284723e-24	1.54097446e-24	1.08669610e-24
1.44718546e-24	1.19765425e-24])	'bead': 1000}{'torque': array([144.01263083	133.62712418	140.03155985	119.4359551
111.32018529	101.48697433	116.29741113	228.49517852
279.65267325	264.24435619	369.51340481	458.47647791
677.55582616	733.93455882	751.12839792	717.78997592
734.65738762	748.78396291	704.0205697	748.86616747
758.13105974	734.65013764	727.59808677	742.42114284
735.86145953	718.06000107	686.45540963	739.39917712
731.77087528	687.95259984	702.96138014	746.98860502
725.37224319	707.44604386	693.32435077	706.20455011
694.34106098	739.12534296	713.0896544	713.89570061
719.84103996	698.42450806	714.44665542	730.23264783
704.50999229	709.56650726	699.86950679	732.88959312
718.84704016	718.44374942	735.97934108	685.95520157
734.7546213	719.1562988	713.24231397	724.00634847
704.36424269	729.963104	693.84991536	724.68513392
721.11062446	712.18552461	708.78129071	693.25405844
725.69568567	699.65597366	699.78064263	685.74027908
697.62637243	710.33830071	701.39878077	709.48883782
694.68423434	687.08904032	699.26895141	685.12478514
684.84424889	680.15915172	675.20882493	663.05499161
770.21958593	781.55830131	778.91356113	781.83312459
805.67712262	773.91780046	796.44698924	768.06493061
787.24638087	748.32064515	734.0594683	781.59983824
771.1350014	768.70021284	782.97906527	764.37329617
758.98992791	744.52530582	755.02998748	753.63285551
747.1177739	732.00900268	743.91170671	747.3048841
718.79011928	739.21797579	744.08695832	723.62327896
737.69745083	740.19824458	744.32808376	730.13152064
727.18772639	706.98287382	719.11960828	716.72768354
726.52278836	686.32301267	704.25290495	725.01552998
728.50659211	719.90070506	705.56672837	703.06237905
712.11687726	673.88086503	697.46711528	689.02618623
691.44566303	689.04608639	685.99916464	693.66712303
691.08587825	712.92094705])	'EI': array([1.45550432e-25	6.93369295e-26	5.58594160e-26	6.35012618e-26
4.73946440e-26	5.96925855e-26	7.48885389e-26	8.75648464e-26
1.83764277e-25	1.45303019e-25	3.16644998e-25	3.16164432e-25
4.23392467e-25	5.30046460e-25	4.31842936e-25	4.79410280e-25
5.47148975e-25	5.23029576e-25	4.26855198e-25	4.81365996e-25
5.34382455e-25	4.66456085e-25	4.99353499e-25	5.79257628e-25
4.97592035e-25	4.73289193e-25	3.90727610e-25	5.43482819e-25
5.09798524e-25	5.29846440e-25	5.72597577e-25	5.46107644e-25
4.53659437e-25	5.16615240e-25	4.32179166e-25	3.92714598e-25
4.92195147e-25	5.01447491e-25	4.79971186e-25	5.42045082e-25
4.40721500e-25	4.69841032e-25	4.35907684e-25	4.97644180e-25
5.69757033e-25	5.00839758e-25	5.47819734e-25	7.82762853e-25
5.24514017e-25	6.38393072e-25	5.09354450e-25	3.95036877e-25
4.25417873e-25	4.31961781e-25	4.95255045e-25	4.61953238e-25
4.32335694e-25	4.74570440e-25	4.21101082e-25	5.46180071e-25
3.79541929e-25	4.61502419e-25	6.00805981e-25	3.71728011e-25
4.53959684e-25	4.34830838e-25	4.28781969e-25	5.12810748e-25
4.65088854e-25	4.60689719e-25	3.74605944e-25	5.07859769e-25
4.38906577e-25	4.26509661e-25	4.68631861e-25	3.85360905e-25
3.89229364e-25	4.18612383e-25	4.04602772e-25	3.64964615e-25
4.53738712e-25	5.59507884e-25	5.14271086e-25	5.42595359e-25
5.07384095e-25	4.95336501e-25	5.46876836e-25	5.13287611e-25
4.69413636e-25	4.81432964e-25	6.36471041e-25	5.43900066e-25
5.09480607e-25	5.78307640e-25	5.12510120e-25	4.80811445e-25
5.22794616e-25	4.00233246e-25	5.11984942e-25	4.86828764e-25
3.96905282e-25	4.72310350e-25	5.17505921e-25	4.91149955e-25
5.63837204e-25	4.78000403e-25	5.57193911e-25	5.39311537e-25
4.64381885e-25	5.27479582e-25	5.11475398e-25	5.49973532e-25
5.34175064e-25	4.32343793e-25	5.13079479e-25	5.07768617e-25
4.26008199e-25	5.52666323e-25	4.34592830e-25	4.45422559e-25
5.34424445e-25	6.01180551e-25	5.19357953e-25	3.65035268e-25
4.88286770e-25	3.98900491e-25	4.81658298e-25	5.06691561e-25
4.66015304e-25	4.89029159e-25	4.32331212e-25	4.28172501e-25
4.52340133e-25	5.19821522e-25])	'bead': 1000}{'torque': array([ 236.99128421	297.95206168	322.35330145	277.5640821
304.71080236	441.40862646	468.43778129	605.61250233
603.63168075	628.82598641	636.76541873	626.79767795
628.97381395	911.53952346	967.27365685	944.18443408
902.53203163	984.27951476	1145.69551671	1162.34056167
1166.61441947	1159.81959494	1100.89559241	1165.3537042
1172.78254356	1170.01182998	1141.60763468	1141.44029148
1133.09296967	1143.21738074	1152.35552361	1172.06742993
1172.89551572	1168.00192193	1163.53546408	1162.78112673
1145.67675392	1157.18276818	1145.47431019	1181.82590586
1175.2742464	1131.56729762	1160.93772401	1199.12711266
1156.32474295	1141.54841251	1142.9059575	1123.43587538
1157.12828856	1155.68405147	1144.6287207	1184.7840323
1168.34580697	1170.78006702	1127.77333309	1125.63835995
1180.13108024	1133.27873507	1144.36279634	1151.68155842
1141.02417233	1157.2203491	1175.24394059	1191.21221555
1206.86827171	1179.54146118	1259.56494681	1311.0505788
1331.50424594	1361.40938508	1354.93778884	1354.65302912
1350.13838504	1321.90042235	1355.20374595	1311.66270339
1340.77895041	1431.07490181	1467.37822932	1466.53441745
1475.08013594	1475.24371016	1411.61195385	1371.45888271
1467.82178039	1453.06250542	1474.92611777	1467.13286418
1441.25711803	1419.10873216	1431.76996149	1419.62433409
1388.91308174	1402.36971533	1445.5567373	1431.95486081
1415.3694873	1439.634555	1429.58066188	1456.50705802
1538.56104134	1538.10831842	1528.36254198	1517.15203192
1544.27587649	1549.50395218	1555.04811602	1533.77275017
1572.48534441	1582.36225818	1564.6954711	1591.59735285
1587.49114039	1597.2255813	1607.74704379	1613.39590405
1608.14024512	1596.40821575	1623.47063458	1602.33071647])	'EI': array([1.04539121e-25	7.42996536e-26	9.08154953e-26	8.52274147e-26
8.27946901e-26	1.10444721e-25	1.22220032e-25	1.69125017e-25
2.14435246e-25	2.79953280e-25	2.67264593e-25	2.44280271e-25
1.74842272e-25	4.60475026e-25	6.56218252e-25	5.88547401e-25
5.28617631e-25	6.95179961e-25	8.47059758e-25	1.03886180e-24
6.85856286e-25	8.50450879e-25	8.13647909e-25	1.08407165e-24
9.78347496e-25	7.93641925e-25	5.82568854e-25	6.48761271e-25
1.13010519e-24	8.01772180e-25	8.29831032e-25	1.03273505e-24
1.14952301e-24	1.05375210e-24	7.92747579e-25	9.65271084e-25
9.20290861e-25	7.94733891e-25	7.45369644e-25	8.84850771e-25
1.10524663e-24	8.43758224e-25	6.32480693e-25	7.47383605e-25
8.76704234e-25	8.24300160e-25	7.46004900e-25	6.65706172e-25
8.98336045e-25	8.39612238e-25	3.36642077e-25	9.76165691e-25
8.02528246e-25	7.87995883e-25	1.01267346e-24	8.78582030e-25
8.13891206e-25	7.98614886e-25	8.87227531e-25	9.58478841e-25
8.56766607e-25	8.44979148e-25	8.51935648e-25	9.01901747e-25
9.80010995e-25	9.56354485e-25	1.08122356e-24	1.15695050e-24
9.94043790e-25	1.07244031e-24	1.13271763e-24	9.88080181e-25
1.06793321e-24	9.91341111e-25	1.12433930e-24	1.25698264e-24
1.29468433e-24	1.18431093e-24	1.23164064e-24	1.23339291e-24
1.29079156e-24	1.01421883e-24	1.32560746e-24	1.21768433e-24
1.15848835e-24	1.56173631e-24	1.21195967e-24	9.23490337e-25
1.25160599e-24	1.13106217e-24	1.15526170e-24	1.06880373e-24
1.40677054e-24	1.30775962e-24	1.12682179e-24	1.13809033e-24
1.14732652e-24	1.18561868e-24	1.24598880e-24	1.14554772e-24
1.77336686e-24	1.52595866e-24	1.41687606e-24	1.28679769e-24
1.29490398e-24	1.31901625e-24	1.43612967e-24	1.31427983e-24
1.46991321e-24	1.30116386e-24	1.28720483e-24	1.62940100e-24
1.46106752e-24	1.33731357e-24	1.27470064e-24	1.19079524e-24
1.38520307e-24	1.37977821e-24	1.21313770e-24	1.15606356e-24])	'bead': 1000}{'torque': array([307.36277237	435.38768026	442.86701111	462.45471961
476.52329644	467.09792482	495.80449044	490.62953909
589.39961018	603.22423758	578.05874242	588.70850747
599.42286938	590.75471438	598.09022237	568.37406109
589.94435032	572.4927773	550.352401	645.69668675
635.91975016	638.39413856	628.02096947	649.90788144
640.57704159	637.96637039	628.74344902	634.13305892
639.39448549	623.05820896	634.56483543	610.52949504
572.9450206	623.74641535	606.16172924	637.77758001
628.88504265	624.99272987	633.77780093	650.23812968
726.72055616	709.08859318	733.50008671	742.08471173
745.10736936	704.15709086	686.52367177	692.47572339
754.72184494	697.25600729	724.94107057	747.01610708
775.36875218	852.49590677	859.27777339	861.99465529
851.9626657	836.80685176	858.63735304	817.81877034
860.18109154	868.09405333	843.87549664	834.52273176
836.14465185	828.38956039	807.07314786	861.69341015
842.29721176	840.32773173	846.29934432	846.1572879
816.20604415	837.33622302	856.33676116	858.90638262
846.31185404	826.62149448	837.29888228	842.8860579
822.32674294	839.7481839	819.54183422	810.53835831
816.72880008	816.92740387	823.4984087	815.13352387
817.55042095	827.24339755	856.80905025	886.49266958
894.28420297	879.28136405	896.02954554	897.05056521
882.94552086	840.78669483	801.37154219	865.28430082
869.05336102	866.1701445	833.58526104	853.96528351
854.8533499	830.84382735	854.95110097	850.82769432
874.85106112	857.5619452	838.05859138	835.8750405
845.11362115	814.99263055	821.40226675	855.15552253
861.09074218	819.38336237	837.41819945	828.20074172])	'EI': array([3.59635435e-25	5.20113517e-25	5.92122244e-25	6.71877642e-25
8.23428905e-25	6.17896306e-25	5.62206169e-25	6.15266783e-25
8.60889778e-25	9.70884529e-25	9.28776916e-25	8.08861997e-25
7.75946806e-25	7.98735864e-25	6.91220665e-25	9.03336313e-25
8.88850827e-25	6.00261872e-25	8.28638801e-25	9.06837002e-25
1.07353538e-24	9.18252454e-25	8.27148694e-25	1.08746124e-24
9.52117242e-25	1.02546183e-24	1.08045856e-24	1.01078339e-24
1.04106403e-24	9.35085488e-25	9.87761747e-25	1.00328321e-24
8.40447814e-25	8.37298371e-25	1.04381189e-24	8.45474466e-25
8.75736422e-25	8.42971718e-25	8.89117755e-25	8.63712926e-25
1.26771868e-24	1.06922776e-24	1.02769676e-24	1.10927813e-24
1.18205788e-24	9.79466317e-25	1.03818988e-24	1.00427463e-24
1.16227460e-24	1.07824952e-24	1.06223641e-24	1.20962032e-24
1.20556626e-24	1.26896554e-24	1.20759062e-24	1.31034004e-24
1.21461542e-24	1.36327267e-24	1.34674757e-24	1.28658789e-24
1.45117641e-24	1.24232967e-24	1.28663168e-24	1.34812497e-24
1.28973934e-24	1.44461024e-24	1.12505811e-24	1.39283136e-24
1.38533666e-24	1.26134776e-24	1.30090605e-24	1.37980160e-24
1.25959051e-24	1.53280906e-24	1.34676669e-24	1.19494964e-24
1.22563041e-24	1.29457560e-24	1.41723147e-24	1.33154170e-24
1.25012715e-24	1.12225393e-24	1.19192022e-24	1.37900503e-24
1.11492443e-24	1.16194921e-24	1.23882682e-24	1.37037270e-24
1.15542651e-24	1.30556076e-24	9.97675678e-25	1.23010470e-24
1.33680535e-24	9.03772607e-25	1.43749559e-24	1.28584072e-24
1.50086496e-24	1.03200346e-24	1.09265083e-24	1.23157415e-24
1.34753290e-24	1.32524367e-24	1.03005264e-24	1.28784768e-24
1.24231682e-24	1.15360509e-24	1.21514514e-24	1.34560123e-24
1.31702512e-24	1.52273713e-24	1.36308647e-24	1.45435255e-24
1.32108730e-24	1.18534941e-24	1.52345776e-24	1.22226270e-24
1.33271158e-24	1.28625930e-24	1.34341002e-24	1.31084481e-24])	'bead': 1000}{'torque': array([1112.88758055	1147.00682351	1142.15977135	1143.95925048
1143.02744671	1102.02855726	1116.17544298	1056.14396273
1026.9872874	1022.2813331	1003.87405269	1012.69728507
1015.62480473	1005.95375586	1000.85592555	916.63287571
918.63978094	902.88974696	876.52368023	895.29652325
889.23871753	878.21658994	868.60484619	829.26742971
878.69978334	877.85096659	867.59368667	823.68391533
861.68993222	819.64684554	823.8268877	836.20400991
846.46951461	818.29027115	834.99861259	833.33235223
831.45553692	842.62884958	820.08167758	849.61649253
794.44912932	757.19315145	767.06658384	761.93692975
765.97614649	774.91067849	767.35833074	741.0788731
752.1857396	768.30213378	754.00889539	754.95410679
730.65812151	741.88663644	757.81822751	730.97397516
751.24280291	727.14854916	737.4166313	735.99960654
735.43478117	745.20889616	759.40549454	747.15085338
722.82339018	709.12127115	717.02645538	707.35163444
712.13876957	701.55734449	728.98930207	696.45632777
696.92826086	675.08992294	644.64596396	681.23330078
705.8177073	685.17587293	712.47326751	707.82418041
701.91420504	697.18513574	670.57674057	688.64225548
664.28409228	684.91615399	674.04500073	668.91682602
694.93767784	701.91004256	685.86470417	681.05336631
682.51040377	673.53312019	602.81080622	559.1464236
579.15991994	561.96819596	576.09059916	575.73965384
597.5749838	571.04047689	568.03098011])	'EI': array([6.64679026e-25	7.33389175e-25	7.25371468e-25	7.40838253e-25
6.98269558e-25	6.94242555e-25	6.72087258e-25	6.96260747e-25
6.83980521e-25	6.85912834e-25	5.40707117e-25	6.22730554e-25
6.43465251e-25	5.42833726e-25	7.44200482e-25	4.63658037e-25
5.59748852e-25	5.86021527e-25	5.12361149e-25	5.91063476e-25
5.26095947e-25	4.24598257e-25	5.31874522e-25	6.58881090e-25
6.65400459e-25	5.91076381e-25	6.39003908e-25	5.05941982e-25
6.05564691e-25	5.10434245e-25	5.25501730e-25	6.86926380e-25
5.34136239e-25	4.05218907e-25	5.74691287e-25	4.90374790e-25
5.40947621e-25	4.69087139e-25	3.54487425e-25	4.75628095e-25
3.80699522e-25	4.43712358e-25	4.25701999e-25	5.25588187e-25
5.59305257e-25	5.67707850e-25	6.20603177e-25	4.88650066e-25
4.75240849e-25	3.56353755e-25	3.51124620e-25	3.66140143e-25
4.41743829e-25	5.29861108e-25	5.03289579e-25	4.11664425e-25
5.11238910e-25	4.91758581e-25	4.98924234e-25	4.02772908e-25
4.50596250e-25	5.54946295e-25	5.27471750e-25	4.40969674e-25
2.94949742e-25	4.04268537e-25	4.66491481e-25	4.97442272e-25
3.84988301e-25	3.66781577e-25	4.67251170e-25	3.12274673e-25
3.08193866e-25	4.05344281e-25	3.46483281e-25	2.97016198e-25
3.96613618e-25	4.41454190e-25	4.54336156e-25	4.70224267e-25
4.17815553e-25	4.46112096e-25	4.08009599e-25	4.25071171e-25
4.27793609e-25	4.12471957e-25	5.10625466e-25	4.06611854e-25
4.82767070e-25	4.57577863e-25	4.41324335e-25	5.61746589e-25
4.53186822e-25	4.18003609e-25	4.00453546e-25	3.99509208e-25
4.27079904e-25	4.43590108e-25	3.45944755e-25	3.32248802e-25
4.14979213e-25	3.79727529e-25	3.26433003e-25])	'bead': 1000}{'torque': array([ 21.87079956	47.18633906	59.24225421	34.08261378
23.0678094	55.87444721	70.75934816	66.48699744
81.5520995	85.40645027	89.28529983	73.93518796
80.27122001	74.63753061	86.19908619	74.61675922
72.26246436	89.43983569	71.91865575	41.69809952
50.63468611	58.38197878	62.92499811	64.41025338
76.13685304	80.8819007	53.41885573	74.87218516
84.11451865	76.20022623	76.9602836	73.65393112
80.56866306	80.9895048	84.21391608	89.73699581
100.49587113	89.64650024	94.03270436	60.26310711
78.48895469	95.47619495	85.01821322	98.46751162
99.63114452	38.9055918	16.60354695	92.80635707
104.48510971	74.98260892	91.88314765	95.30344637
75.92249296	41.84964315	72.90373654	59.14052734
47.0222472	37.62599819	21.56988691	47.09751411
67.81797216	63.90124416	1.84960026	1.73069546
29.75454839	76.41381939	24.21021132	4.3460062
5.5273873	6.45413752	11.82248148	16.23441025
15.03528536	14.36795287	18.01697553	29.50459199
59.99585973	28.38216324	78.80661972	79.20891401
106.50145795	96.33113352	87.68725153	85.73074969
86.87201313	90.23546128	94.09620001	101.07969313
100.90568845	99.38191195	99.5760008	92.16838067
66.14063918	79.62298759	97.32052709	83.13482093
96.73310575	104.47392244	99.59273221	101.55433316
91.36282295	95.2238744	92.37554288	93.64242935
97.06552156	79.20977447	83.29199747	87.86458008
102.01510759	120.89613106	99.2086481	98.63505164
97.62693855	92.00226774	84.25772093	97.05517329
108.450199	93.98129701	109.17751789	92.88977334
86.57760363	98.38059684	43.09099061	17.36708541
22.94257833	16.02251141	17.02222082	17.53290181
21.39429819	50.41815495	91.66056414	95.80485451
81.19957193	79.04847451	90.96312375	100.06017211
96.84263689	121.57270242	120.98404649	119.93527442
133.95658568	148.42775075	176.0053353	160.6451732
158.59981016	66.9137371	155.85329729	66.34284189
52.91157923	75.6804924	70.69213807	76.04246319
101.05928539	80.58190595	83.53011897	81.04444196
76.13757258	85.31258447	102.1256051	99.90692435
88.09873559	74.40516231	108.66037868	100.85250792
57.08797986	27.26659074	10.82110955	29.00419754
28.95370849	14.6387092	20.86949028	73.90715189
104.08028159	94.61161636	88.18107194	91.1930769
91.00142695	102.31681682	76.90365018	25.66726817
108.82609924	94.5391458	112.26883759	102.08096557
112.06944273	97.24489212	83.33088815	80.52902453
87.52972694	94.67087856	113.36870257	71.37737055
76.79817126	90.53483331	73.30474318	90.3174117
78.75182618	94.86514303	91.12682574	94.67779548
87.36791063	86.30491325	79.17030822	72.34447138
74.51101548	90.91343067	87.49945782	142.84320761
163.90747153	134.28629122	154.31419885	208.26524679
177.0589893	125.74929445	124.79031719	154.49044829
128.66495764	166.76816813	172.54203326	178.89372595
152.72122466	154.70308238	166.04380897	157.01391023
155.2960422	151.2060313	157.04048435	122.041494
177.01736706	161.41626741	164.59624291	186.1869994
173.05024989	170.1461379	152.4830775	176.9057775
177.44471172	175.97711247	174.68156854	183.06060623
181.60254362	170.3223114	163.9544469	53.43981306
156.76608542	179.42502376	164.4247867	175.08896023
154.23773713	123.42562194	146.78391319	191.68252845
170.76162889	175.99826516	169.93247435	112.3936193
174.92739588	176.24726699	196.18575262	143.46453421
141.70292727	185.24535815	182.80403495	164.56172993
145.76132621	158.47706844	167.43681499	151.87361742
162.90681496	167.42659494	127.69463637	62.2036565
127.28278964	158.67060269	152.13795091	146.35126429
180.88814306	187.28378506	161.4695374	126.93684868
168.14386774	180.09490253	163.62850907	168.44693832
166.64016817	148.8984013	169.60134445	171.45368721
165.83186947	178.10248417	138.84728715	171.23769115
137.95405138	156.48037197	130.26231144	138.57120095
134.12900993	141.49014577	139.29764644	137.77051425
146.14665124	137.42163017	165.80498616	154.49698626
153.89121826	217.62104916	217.46805982	158.74251472
147.64768539	123.2019312	132.52482002	158.96886422
169.29506395	159.61725362	159.40140099	177.41110334
135.41171146	170.69610686	158.67572275	90.89865556
159.14699061	164.86889337	101.5263119	89.05785181
85.25582633	127.5995081	166.18354225	136.94115919
150.32938207	158.99877822	107.56477469	135.45394622
181.22614078	171.56917904	122.72991533	163.17279145
178.98962953	143.75642646	118.08487562	17.75284445
29.26241083	4.59443879	6.35869074	12.39623887
43.36266978	28.49134628	9.87092657	2.33878556
15.62554843])	'EI': array([9.99637222e-26	1.00591401e-25	1.21603028e-25	9.06464852e-26
1.17400929e-25	9.95024095e-26	1.11820799e-25	1.29110140e-25
1.29903162e-25	1.41141764e-25	1.39604771e-25	1.14872864e-25
1.29851436e-25	1.11227129e-25	1.02189297e-25	1.08357199e-25
1.04665771e-25	1.26152696e-25	1.18959121e-25	1.06524354e-25
1.06072396e-25	1.12624488e-25	1.29490947e-25	1.12418039e-25
1.10067785e-25	1.11967857e-25	1.20378665e-25	1.08297936e-25
1.36362346e-25	1.55113933e-25	1.11496771e-25	9.90335516e-26
1.18955778e-25	1.29386272e-25	1.11401871e-25	1.31267618e-25
1.34257802e-25	1.33457338e-25	1.10954411e-25	1.15055546e-25
1.23258714e-25	1.25717679e-25	1.42745186e-25	1.42384599e-25
1.53254547e-25	1.08235920e-25	8.28343771e-26	1.35604920e-25
1.30140855e-25	1.23159120e-25	1.32721383e-25	1.13266690e-25
1.00255560e-25	1.17836599e-25	1.16645520e-25	1.13918630e-25
1.16181454e-25	1.06435816e-25	1.07490429e-25	1.15111306e-25
1.11231956e-25	1.20993896e-25	8.55589960e-26	1.02701744e-25
1.27561978e-25	1.29556777e-25	1.34275352e-25	1.06980259e-25
1.24130470e-25	9.74702975e-26	1.08267805e-25	1.09166310e-25
1.04305149e-25	9.95705420e-26	9.15000593e-26	1.08150766e-25
1.27695273e-25	1.37408789e-25	1.30980317e-25	1.23611258e-25
1.44480039e-25	1.15530703e-25	1.40340540e-25	1.18149086e-25
1.29583687e-25	1.39348143e-25	1.33277267e-25	1.35566930e-25
1.43933625e-25	1.44726912e-25	1.13028139e-25	1.23413025e-25
1.03257867e-25	1.30701329e-25	1.29687726e-25	1.20516357e-25
1.27770034e-25	1.32676880e-25	1.24007136e-25	1.26460996e-25
1.28677660e-25	1.35670684e-25	1.28068874e-25	1.47702674e-25
1.36219510e-25	1.05135727e-25	1.23896221e-25	1.24213258e-25
1.06604495e-25	1.08370904e-25	1.17766449e-25	1.24384787e-25
1.35072672e-25	1.30741492e-25	1.00963172e-25	1.22613308e-25
1.26712077e-25	1.13504178e-25	1.24609552e-25	1.24937806e-25
1.11163543e-25	1.39131226e-25	1.28836268e-25	1.07713284e-25
9.87688263e-26	1.00012797e-25	9.67471327e-26	9.37893385e-26
9.97454051e-26	1.53429598e-25	1.21573950e-25	1.30837172e-25
1.32841064e-25	1.21154513e-25	1.30632619e-25	1.20338067e-25
1.35578194e-25	1.23808499e-25	1.32731829e-25	9.65772064e-26
1.30660364e-25	1.64292407e-25	1.50787585e-25	1.26298496e-25
1.36099495e-25	1.06471923e-25	1.15519948e-25	1.10252388e-25
1.15610478e-25	1.26179698e-25	1.22717544e-25	1.10357839e-25
1.40237829e-25	1.27906777e-25	1.17989526e-25	1.15236226e-25
1.32615007e-25	1.33843133e-25	1.21068271e-25	1.29347266e-25
1.36746193e-25	1.28830448e-25	1.40911179e-25	1.12327409e-25
1.11851901e-25	1.38845283e-25	9.75990549e-26	1.09759849e-25
1.02833869e-25	9.82682189e-26	1.14490850e-25	1.23977282e-25
1.01714324e-25	1.38446366e-25	1.28383933e-25	1.22708789e-25
1.12575627e-25	1.07317502e-25	1.08926790e-25	1.06657450e-25
1.14150120e-25	1.22054510e-25	1.32254388e-25	1.34737027e-25
1.25264572e-25	1.27028251e-25	1.14217605e-25	1.09362659e-25
1.37087511e-25	9.97321892e-26	1.18069858e-25	1.13656162e-25
1.20086854e-25	1.22442179e-25	1.08221294e-25	1.50327322e-25
1.14710820e-25	1.03118351e-25	1.28441862e-25	1.19051281e-25
1.15895041e-25	1.33771564e-25	1.32574917e-25	1.09763346e-25
1.16263069e-25	1.09103658e-25	1.20675627e-25	1.40000079e-25
1.54813153e-25	1.36833382e-25	1.21358317e-25	1.45928978e-25
1.45056329e-25	1.11130556e-25	1.26882407e-25	1.32386734e-25
1.27896983e-25	1.51523362e-25	1.37346879e-25	1.34360581e-25
1.24873691e-25	1.37907762e-25	1.50697021e-25	1.41153969e-25
1.15255151e-25	1.36957106e-25	1.33938534e-25	1.30884782e-25
1.33033319e-25	1.31980399e-25	1.21055890e-25	1.38860601e-25
1.26660050e-25	1.25973309e-25	1.38378434e-25	1.26952331e-25
1.49855440e-25	1.36890924e-25	1.42031511e-25	1.22109017e-25
1.31380355e-25	1.31104410e-25	1.40212458e-25	1.15063635e-25
1.36814242e-25	1.40923847e-25	1.23374495e-25	1.46083617e-25
1.12166507e-25	1.13963249e-25	1.22644067e-25	1.13023816e-25
1.29660637e-25	1.25014171e-25	1.33958723e-25	1.31483530e-25
1.30018472e-25	1.35344727e-25	1.42280230e-25	1.29840250e-25
1.34038972e-25	1.39045110e-25	1.22656786e-25	1.51610343e-25
1.40827202e-25	1.14124398e-25	1.28158533e-25	1.38923617e-25
1.49792836e-25	1.40834004e-25	1.33224165e-25	9.50720467e-26
1.13790862e-25	1.42380125e-25	1.19441347e-25	1.13082045e-25
1.22326667e-25	1.25682388e-25	1.39415581e-25	9.99442465e-26
1.13967459e-25	1.18962429e-25	1.32581165e-25	1.22791873e-25
1.16727125e-25	1.33469457e-25	1.45393585e-25	1.31994563e-25
1.40612277e-25	1.46550691e-25	1.39853694e-25	1.51435610e-25
1.21931735e-25	1.12937200e-25	1.32073442e-25	1.16732124e-25
1.18089953e-25	1.32827355e-25	1.28540144e-25	1.32190691e-25
1.25198739e-25	1.41276980e-25	1.40981964e-25	1.46382708e-25
1.42379307e-25	1.36187636e-25	1.37414456e-25	1.36369548e-25
1.29777020e-25	1.16778299e-25	1.34911943e-25	1.31000710e-25
1.31201180e-25	1.21686695e-25	1.15506368e-25	1.17414794e-25
1.28651325e-25	1.36918620e-25	1.12555728e-25	1.20869642e-25
1.30951598e-25	1.29261286e-25	1.25088749e-25	1.28282995e-25
1.17500650e-25	1.27690375e-25	1.30318642e-25	1.38611804e-25
1.42367293e-25	1.37036783e-25	1.27302884e-25	1.19492167e-25
1.22572538e-25	1.33808628e-25	1.25169871e-25	1.41970903e-25
1.49461279e-25	1.35907485e-25	1.33792867e-25	1.08857704e-25
1.00492277e-25	8.70016252e-26	1.20169985e-25	1.12426652e-25
1.24129798e-25	1.08561150e-25	1.03073265e-25	7.72965831e-26
8.83943697e-26])	'bead': 500}{'torque': array([ 1.40716892	13.221814	26.9650849	21.63055504
17.95607853	18.90382692	19.16266801	35.43796124
22.23570683	18.22326093	20.62423374	26.90032978
34.39180087	1.26626327	2.23489006	3.86629467
46.85817293	99.03607345	131.36535394	106.29214027
94.40629584	77.61262046	37.49825565	113.73944861
103.78916316	107.89310206	179.63191739	169.72439905
210.39006799	184.56608199	198.61316276	195.91149333
184.17047988	207.8838085	185.21272071	188.63139051
193.63669794	209.85645236	180.69689164	189.82881828
191.17885561	192.23099813	177.81299387	56.45105903
162.47424011	208.29556371	193.59053715	206.1690139
195.45735961	192.72965873	197.32912697	208.17943956
196.53989396	202.78899084	198.81442254	200.44409481
185.91663105	159.13785293	104.5081312	209.99637239
205.23999105	210.72827938	216.76400997	211.93552178
215.42608093	176.52038978	211.29063727	187.92562407
191.21042855	217.56869723	211.64679842	221.94051043
210.70775453	272.27470135	258.78900225	269.72002177
255.96961807	247.99195529	276.57151917	267.1964516
268.65396536	252.22450503	263.69969966	270.86922497
271.29264246	269.1591544	275.76926876	273.70001727
265.65764343	265.63830222	181.2664902	201.21065366
253.70083964	260.41964696	222.90226666	247.99964511
257.13382069	236.31945025	245.51802119	229.13609973
241.14621361	252.57395587	261.10074846	267.86477908
265.56002656	258.97521459	183.80089236	165.85860998
221.58896404	266.79263685	229.30796241	257.79520721
258.12127829	252.13412048	170.55768406	210.63014806
161.43700098	232.67308356	251.93608774	251.9400168
250.65440342	227.92638233	247.43743164	237.95403992
249.45496122	248.02777057	254.69622015	266.35494487
255.04693734	259.81603877	256.78678597	252.65842208
250.621688	250.34301092	254.35101867	228.92343417
252.04191602	262.87691028	257.66335508	249.2143989
238.99745049	200.26328192	245.58318157	227.63830009
219.52508335	194.76939111	226.60358652	189.42613901
207.38753032	235.84425465	260.2827807	268.01787028])	'EI': array([1.60274177e-25	1.30573602e-25	1.93277344e-25	1.22646852e-25
1.30110267e-25	1.25040406e-25	1.13373143e-25	1.20351440e-25
1.30132513e-25	1.52974518e-25	1.66248288e-25	1.70247190e-25
1.36005696e-25	9.06601325e-26	1.19764093e-25	1.60645412e-25
8.78483587e-26	1.16853284e-25	1.68116418e-25	1.75378074e-25
2.19884091e-25	2.26441166e-25	1.42467612e-25	1.41822441e-25
1.60386458e-25	1.78036284e-25	1.95476426e-25	1.71892530e-25
1.81003679e-25	1.43442465e-25	1.91422942e-25	1.83054147e-25
1.50819207e-25	1.43998518e-25	1.48034442e-25	1.84392775e-25
1.96386355e-25	1.79840528e-25	1.90589244e-25	2.24394953e-25
2.38075294e-25	2.62952441e-25	1.87804320e-25	1.68553304e-25
1.95102059e-25	2.12158714e-25	2.15252784e-25	2.09657471e-25
1.88613127e-25	1.78475246e-25	2.23937461e-25	2.76349725e-25
2.76994878e-25	2.10370054e-25	2.10177400e-25	2.53745406e-25
2.34662050e-25	1.92008525e-25	1.87442456e-25	2.03669806e-25
2.60113301e-25	2.01275970e-25	2.03581422e-25	2.53439251e-25
2.28145879e-25	1.80740436e-25	1.94282289e-25	2.01418712e-25
2.02827485e-25	1.84870277e-25	2.15118856e-25	2.07671397e-25
2.31577661e-25	2.06542448e-25	1.85840678e-25	1.91601101e-25
2.01670434e-25	1.82932815e-25	1.64100210e-25	2.03150155e-25
1.62364208e-25	1.76157782e-25	1.35870423e-25	2.17558593e-25
1.79629997e-25	1.63350921e-25	1.35462381e-25	1.41632572e-25
1.36814791e-25	1.81903394e-25	1.34176504e-25	1.63493421e-25
2.11072306e-25	1.39097845e-25	1.51615475e-25	1.48277366e-25
1.73459417e-25	1.49688078e-25	1.54494824e-25	1.52484696e-25
1.63669713e-25	1.67557408e-25	1.37252895e-25	1.56892936e-25
1.52842712e-25	1.78306981e-25	1.87558952e-25	1.35260490e-25
2.11510224e-25	1.91264881e-25	2.02842983e-25	1.67585321e-25
1.90013263e-25	1.76011615e-25	2.13980654e-25	1.73569900e-25
1.43381875e-25	1.41377875e-25	1.50995111e-25	1.51461100e-25
1.45418616e-25	1.37757760e-25	1.67415393e-25	1.49245440e-25
1.62272155e-25	1.78785067e-25	1.62033022e-25	1.41005980e-25
1.32062282e-25	1.40082617e-25	1.20628283e-25	1.19916315e-25
1.17564157e-25	1.23077745e-25	1.36593800e-25	1.27939030e-25
1.55408794e-25	1.52578064e-25	1.50488426e-25	1.49763404e-25
1.49757642e-25	1.18503393e-25	1.42086457e-25	1.30890763e-25
1.22113908e-25	1.14453668e-25	1.30522895e-25	1.36687062e-25
1.40095073e-25	1.49337149e-25	1.27484376e-25	1.24588078e-25])	'bead': 500}{'torque': array([184.95154273	196.82536738	207.16387259	194.3268938
214.42996441	196.62350596	173.89849109	200.86704924
197.25257713	199.89015708	208.09044444	200.48441942
192.21594577	195.4208125	201.76472155	196.54237839
197.39607216	213.51137089	212.99866887	199.61250273
216.58378523	199.11305708	217.90594157	198.65109763
215.18636746	212.774538	212.1637445	216.77781327
212.68813573	202.66193046	205.56884856	216.86926841
164.81585076	229.14883421	234.62497745	211.86196555
216.7295699	218.22074712	179.45187768	190.13444449
200.10724547	223.57706361	225.10497934	215.73838748
214.77004521	210.2773909	176.14020971	183.57126582
157.7879697	190.83303847	205.13109679	182.51618641
177.73144614	195.53066768	184.3679552	242.25528706
272.79173495	278.20790747	286.85120493	292.79762611
238.86619477	292.57440168	289.88262658	269.44673482
280.52071605	281.88332878	301.67695579	281.86135038
269.45666218	294.37437981	281.95488753	289.47836612
285.58286805	274.04382148	276.58017274	282.77405098
277.789815	296.65520061	285.0025758	269.68434177
270.28543379	269.53691658	272.92827605	290.26133917
255.73759998	286.24202538	284.10250709	261.5662003
267.54305898	239.64303591	277.41199815	274.8344832
280.22196096	283.95068259	275.58076875	275.75003342
284.15965832	274.5343486	262.90244377	257.91764994
268.58776447	257.13141222	273.53759056	266.53650361
258.30766142	219.40816864	276.42083992	263.25942949
270.05284882	268.38391398	263.7522519	259.55266098
239.34724775	259.41169069	251.1447526	262.42599004
248.89072295	258.77637742	243.03298096	266.46431117
272.00277518	267.29416023	255.005781	254.31363942
203.54986445	252.02429682	231.75439747	253.45529511
273.68415565	222.71835341	212.25161991	267.75168554
265.84082679	257.2028276	255.76837878	262.89620115
244.20903442	250.30379685	246.73361738	251.91915829
248.60356554	263.93697484	262.68747092	246.92469754
249.48272903	241.62472215	242.95127845	248.10846053
240.14524337	245.18708774	229.38267579	233.7392106
241.32878816	266.16782926	220.65315932	216.18219554
254.71331856	270.57673432	242.81744571	231.03119045
241.42389909	250.93655488	228.99297761	270.48968107
270.23033751	260.79845738	271.26578569	197.76285213
228.24219636	209.54615264	232.67817396	223.43850956
240.70960127	258.71525196	251.04369056	256.75673356
260.49067242	258.61744794	244.91748982	246.28143465
257.63847467	242.00428901	224.67534236	249.41999436
230.90567292	241.21133993	239.911181 ])	'EI': array([8.79924623e-26	1.22460076e-25	1.08820975e-25	1.06468109e-25
1.23200214e-25	1.33748963e-25	1.84360322e-25	1.18759163e-25
1.27269209e-25	1.78267445e-25	1.64641253e-25	1.65289012e-25
1.46866163e-25	1.67735584e-25	1.25857749e-25	1.41359801e-25
1.77486415e-25	1.63301487e-25	1.19184715e-25	1.45868377e-25
1.96891589e-25	1.19096019e-25	1.36973149e-25	1.54948383e-25
1.58284413e-25	1.37325381e-25	1.46055591e-25	1.90236095e-25
1.74153857e-25	1.38385548e-25	1.21687487e-25	1.80479297e-25
1.71589987e-25	1.36291255e-25	1.52639378e-25	1.47963637e-25
1.46612549e-25	1.28104547e-25	2.18985446e-25	1.69687391e-25
1.53519299e-25	1.27169036e-25	1.48544898e-25	1.69976042e-25
1.13094053e-25	1.59002535e-25	1.12327987e-25	2.34968369e-25
2.19005897e-25	1.65434153e-25	2.00722819e-25	1.39879876e-25
1.83164461e-25	2.07309824e-25	1.41306199e-25	1.34081562e-25
1.61213176e-25	1.01216616e-25	1.12704837e-25	1.14752443e-25
8.50452279e-26	1.35785255e-25	1.18772934e-25	9.61136292e-26
9.32369501e-26	9.36409152e-26	1.09433395e-25	9.14439163e-26
7.87704384e-26	1.17513789e-25	1.16116091e-25	1.10736740e-25
1.22890420e-25	1.12691620e-25	1.02301678e-25	1.03458528e-25
9.17861265e-26	1.04321383e-25	9.50118179e-26	1.08420527e-25
1.09309338e-25	1.06876946e-25	1.43657964e-25	1.20127148e-25
8.59190963e-26	9.49959500e-26	1.13928736e-25	1.27576854e-25
9.04880994e-26	1.13437852e-25	8.88902535e-26	1.17058744e-25
1.17948039e-25	1.23410706e-25	1.28159049e-25	1.29459613e-25
1.32855257e-25	1.00694031e-25	9.15853637e-26	8.56273211e-26
1.31000262e-25	1.01219364e-25	1.15401307e-25	1.19154726e-25
1.16209114e-25	1.42419222e-25	1.65548218e-25	1.63098072e-25
1.38139708e-25	1.41940737e-25	1.07367830e-25	1.06067970e-25
1.24375619e-25	1.52322343e-25	1.37930514e-25	1.74123012e-25
9.25825413e-26	1.38442919e-25	1.02779226e-25	9.12702668e-26
1.25131871e-25	1.16615862e-25	1.03089295e-25	1.00556809e-25
1.03683252e-25	9.40032837e-26	1.12079409e-25	1.04064063e-25
1.79843516e-25	1.53265493e-25	1.00415196e-25	1.70235752e-25
1.19022128e-25	1.30437506e-25	1.50663727e-25	1.57757619e-25
1.68650311e-25	1.66141390e-25	1.66845263e-25	1.42371236e-25
1.29355685e-25	1.67168971e-25	1.85858302e-25	1.35356762e-25
1.74507191e-25	1.25458670e-25	1.63087952e-25	1.76482870e-25
1.37001502e-25	1.09171945e-25	1.85941769e-25	2.23354337e-25
1.15632971e-25	1.77268095e-25	2.60305500e-25	1.45575025e-25
1.37825776e-25	5.78613823e-25	2.11441271e-25	1.71717347e-25
1.43436886e-25	1.23699207e-25	1.84038748e-25	2.02427154e-25
1.89361323e-25	1.61608603e-25	1.39759698e-25	2.75048400e-25
2.07268748e-25	2.15047654e-25	2.19220778e-25	1.49395643e-25
1.25087879e-25	1.52468416e-25	1.68053191e-25	1.39969329e-25
1.41287136e-25	2.15491023e-25	1.22937720e-25	1.53496511e-25
1.79456547e-25	1.90946369e-25	1.63139052e-25	1.55128809e-25
1.54919449e-25	2.94289039e-25	1.38916211e-25])	'bead': 500}{'torque': array([1408.05537664	1399.23028926	1401.85895806	1380.51881964
1353.74742444	1381.82324332	1354.35049765	1330.67179437
1398.37446094	1385.51081552	1404.33901692	1482.6425943
1400.30647444	1421.75465396	1390.18341026	1460.65121469
1458.03596804	1398.26425621	1395.25828314	1407.94098993
1425.51818818	1414.24845547	1443.89139443	1407.41598701
1401.87360732	1386.18109678	1449.39699283	1419.82634716
1463.09441053	1423.08140497	1445.08069949	1416.11081141
1454.68209056	1418.00913787	1419.80523157	1370.75876829
1358.36564653	1403.32640875	1386.94242751	1431.88052449
1394.89632159	1526.11966286	1619.41404976	1574.52993222
1589.65427163	1575.52078166	1577.11083684	1602.78253438
1583.54844591	1550.55203248	1606.9627846	1555.7238293
1530.75722687	1578.84605193	1552.32968109	1554.8073968
1553.86161492	1348.08767211	1499.54308138	1504.31709687
1509.04872438	1525.99285782	1534.65169917	1510.60412465
1512.62539256	1532.47360701	1465.90761683	1454.17748498
1474.25516385	1448.92190216	1562.54675526	1454.13535878])	'EI': array([1.83319061e-24	1.46913033e-24	1.07886180e-24	1.23822361e-24
1.61674260e-24	1.50002517e-24	1.72104807e-24	2.05401307e-24
1.76102729e-24	1.31365207e-24	1.41996517e-24	1.54289715e-24
1.43884814e-24	1.33091566e-24	1.43343068e-24	1.71994005e-24
1.52856292e-24	1.71807211e-24	1.30988810e-24	1.22161373e-24
1.58588822e-24	1.32570051e-24	1.37344182e-24	1.14537253e-24
1.30291199e-24	2.33402676e-24	1.11618271e-24	1.26447908e-24
1.17992270e-24	1.53148953e-24	1.26407530e-24	1.41058608e-24
1.54868669e-24	1.19109673e-24	1.02410524e-24	1.48641788e-24
1.52834644e-24	1.78284775e-24	1.75363074e-24	1.88544402e-24
1.53423737e-24	2.05714057e-24	1.95979068e-24	1.95230991e-24
1.81522096e-24	1.80724161e-24	1.67731848e-24	1.95990847e-24
1.88364163e-24	1.53040681e-24	1.43268040e-24	1.86048333e-24
1.62196908e-24	1.29899857e-24	1.84064167e-24	1.90437924e-24
2.23241523e-24	1.33159814e-24	1.53821969e-24	1.13050185e-24
1.20513999e-24	1.31448618e-24	1.43793250e-24	1.33666426e-24
1.23925231e-24	1.34917190e-24	1.14186934e-24	1.08049259e-24
1.19690676e-24	1.28439111e-24	1.16123306e-24	1.12820850e-24])	'bead': 2000}{'torque': array([1725.66411545	1741.33041901	1757.06220505	1767.02014862
1773.36900785	1787.96770714	1833.2530531	1797.42967225
1782.93495326	1761.77564408	1750.14671794	1752.168682
1747.02996131	1736.96964302	1746.14616828	1702.05418696
1746.04882871	1729.53575588	1716.84305239	1729.59472106
1756.52090841	1758.20162566	1798.46442641	1762.09056405
1773.1554736	1722.51251313	1682.91204665	1734.73398142
1715.90498913	1750.35299019	1785.05948978	1738.22840548
1745.48937312	1723.53663178	1761.68331183	1743.52256038
1750.25208189	1741.7229344	1738.67941139	1712.70292305
1717.69630025	1768.69634874	1687.18009797	1715.61227927
1714.27444179	1735.92482976	1718.40644489	1725.46599452
1738.23609902	1736.62298106	1732.42644102	1731.44559722
1736.20743985	1704.93912651	1156.34045272])	'EI': array([3.32526102e-24	3.10653611e-24	3.54663388e-24	3.52628981e-24
2.94152434e-24	2.74332016e-24	3.14632529e-24	3.07120774e-24
3.36317596e-24	3.64834643e-24	3.62438899e-24	3.44149388e-24
3.30038818e-24	3.34819020e-24	3.58348737e-24	3.82194106e-24
3.61675631e-24	3.72259590e-24	3.40180632e-24	3.40326423e-24
3.04347694e-24	3.73413651e-24	3.65122560e-24	3.53450652e-24
4.10541528e-24	3.57606669e-24	4.00011881e-24	2.75411846e-24
2.99933929e-24	3.37427631e-24	2.98087882e-24	3.19816674e-24
3.85101838e-24	3.20148332e-24	3.42858586e-24	2.69221818e-24
2.72692329e-24	2.16914543e-24	2.70236972e-24	2.37937245e-24
2.76043846e-24	2.49200362e-24	2.10820027e-24	2.62129515e-24
2.92420651e-24	2.38813412e-24	2.57072800e-24	2.51546105e-24
2.28492791e-24	2.21168903e-24	2.45857998e-24	2.70949191e-24
2.54385387e-24	2.95912122e-24	2.41739579e-24])	'bead': 2000}{'torque': array([1674.45590653	1664.11269827	1707.41184929	1701.01107469
1702.92945242	1713.20101969	1654.9326626	1755.05897061
1791.86026225	1794.27786378	1692.39642734	1760.86256795
1742.99607503	1715.56463173	1709.88551606	1732.30022074
1756.10766739	1717.01413104	1753.12555377	1735.57891956
1771.67474703	1740.1022973	1766.58294001	1759.32241652
1786.8399573	1766.82697325	1769.44609762	1759.47882894
1752.9756104	1785.01653403	1767.96422083	1742.47730899
1753.55049271	1765.33145497	1803.9149896	1771.32175932
1803.59007732	1699.86069599	1738.65366479	1823.50664031
1778.08595511	1762.92292621	1816.20366989	1744.97968425
1675.78303211	1753.31652449	1680.70527328	1618.20056607
1723.34290901	1695.83186656	1699.52261702	1740.51972295
1729.51711032	1713.21808705	1754.37122571	1716.53137757
1752.21519798	1699.66335625	1759.75796807	1668.59548827
1741.15302857	1733.61054465	1762.49648206	1753.53719871
1699.65392933	1699.56265127	1722.93094862	1732.22166083
1755.36935381	1815.7128869	1723.94564076	1738.51800302])	'EI': array([1.88901736e-24	2.05881105e-24	2.03111736e-24	2.20326945e-24
1.91144648e-24	1.74523537e-24	2.20532068e-24	1.75601965e-24
1.81296128e-24	1.90127290e-24	1.63899353e-24	1.70830487e-24
1.79007162e-24	1.69446254e-24	1.73648934e-24	2.16937651e-24
1.55421721e-24	1.67937231e-24	1.45574440e-24	1.58580465e-24
2.03774699e-24	1.52731457e-24	2.13616921e-24	1.80848956e-24
2.01361274e-24	1.74377372e-24	1.91210688e-24	1.93175970e-24
1.75056485e-24	1.71075353e-24	1.89493872e-24	1.82056602e-24
1.96471954e-24	1.74138046e-24	1.88733533e-24	1.86141748e-24
2.00527729e-24	1.66650665e-24	1.93864311e-24	1.84572233e-24
1.92924993e-24	1.79306643e-24	1.78306209e-24	1.91213094e-24
1.72854836e-24	1.71381214e-24	1.43125786e-24	1.49354594e-24
1.48505953e-24	1.42093405e-24	1.67996041e-24	1.98056422e-24
1.42025933e-24	1.85303974e-24	1.92231486e-24	1.76386128e-24
2.23429175e-24	1.57115264e-24	1.47489638e-24	1.34861971e-24
1.98989659e-24	1.79304222e-24	1.55710768e-24	1.53454707e-24
1.77063105e-24	1.52041908e-24	1.29610332e-24	1.83085724e-24
1.53550525e-24	1.80257306e-24	1.66348174e-24	1.94812054e-24])	'bead': 2000}{'torque': array([1646.65335801	1647.12741199	1625.07122676	1643.80784414
1660.37549119	1615.77570029	1635.74177876	1692.14791647
1674.4941022	1703.27902631	1719.88319209	1713.89265556
1719.66369219	1591.19020041	1641.41749824	1669.8535269
1707.23793746	1721.15465354	1679.90759182	1710.06307446
1675.70773124	1705.47774568	1656.52343412	1680.06980739
1669.65776226	1653.58676786	1636.91852846	1641.01311073
1680.38700756	1648.60860599	1643.55804902	1657.12486408
1621.29317327	1586.42623022	1572.71490702	1657.12237098
1601.23149306	1562.98836959	1638.34956667	1702.7711603
1664.81757429	1635.8087075	1719.57579574	1680.53645457
1636.52772414	1678.53269705	1686.99534105	1659.09003492
1694.80221156	1648.18085708	1724.052607	1669.43508317
1625.59452343	1645.62457229	1664.26294495	1642.78871847
1681.09132973	1640.020437	1649.12476165	1628.92089163
1618.20651087	1610.70581572	1625.63122645	1671.19675672
1605.48335636	1664.17135344	1607.1547981	1579.58402621
1517.98060049	1690.68853431	1715.21290338	1711.5089479 ])	'EI': array([1.98270181e-24	2.09720755e-24	2.03832891e-24	2.05089427e-24
2.09486655e-24	2.15971385e-24	2.07563654e-24	2.31000845e-24
1.89620693e-24	2.21778585e-24	2.16803996e-24	2.45680894e-24
2.67870988e-24	2.55920223e-24	2.26268190e-24	1.95054762e-24
2.23326709e-24	2.37503347e-24	2.49313215e-24	2.43010725e-24
2.60660617e-24	2.63100699e-24	2.26928054e-24	2.06507174e-24
2.08654297e-24	2.41014591e-24	2.05348750e-24	2.18149808e-24
2.20881605e-24	2.08876192e-24	2.16952300e-24	1.98080350e-24
1.83853633e-24	1.67046428e-24	1.79644862e-24	1.87843454e-24
2.02795762e-24	1.91738355e-24	1.74664126e-24	2.38698057e-24
2.20706703e-24	2.36090294e-24	2.52598151e-24	2.12820397e-24
2.25782398e-24	2.33839917e-24	2.32336152e-24	2.41692068e-24
2.09660932e-24	2.28272053e-24	2.69491345e-24	2.56686664e-24
2.42282342e-24	2.21743418e-24	2.36534631e-24	2.62324167e-24
2.34808708e-24	2.32759031e-24	2.38450563e-24	2.33371408e-24
2.20373905e-24	1.92135536e-24	2.48302287e-24	2.34275320e-24
1.76323973e-24	1.86715266e-24	2.10068719e-24	1.95280576e-24
1.85762747e-24	2.19597629e-24	2.14703723e-24	2.74200878e-24])	'bead': 2000}{'torque': array([1782.58177726	1797.55639015	1797.01328437	1743.87639975
1780.47705572	1779.94738256	1787.49969553	1764.15522644
1718.0002077	1670.3738626	1670.38245698	1656.744879
1652.82693293	1674.99305649	1654.13559839	1637.47822802
1616.91833123	1645.65753846	1574.86770363	1570.77961102
1605.23878727	1583.82587427	1614.36958921	1630.86669873
1632.24285235	1625.18380103	1652.91407231	1620.83520219
1630.32992793	1548.88198391	1560.86767127	1636.25174457
1635.23030111	1620.49308789	1663.13920606	1610.60803274
1621.18923233	1653.41472516	1643.621737	1596.46947749
1634.26952383	1550.53255214	1604.61313433	1618.04464353
1636.22852302	1656.48736551	1657.41494125	1624.34535245
1657.76492305	1699.6452989	1712.85305394	1714.11619432
1686.88652616	1747.2329133	1689.78035458	1711.89278049
1766.33622943	1708.53905638	1733.38160621	1730.54460787
1757.47018819	1797.15961486	1774.2675626	1757.42914981
1689.49209772	1682.94083763	1709.68063988	1680.34423479
1714.3361389	1708.68600237	1674.37981566	1663.58587009])	'EI': array([2.79691098e-24	2.86765512e-24	2.57063568e-24	1.78891957e-24
2.44397785e-24	2.26302417e-24	2.21061839e-24	2.15356032e-24
1.67803705e-24	1.99203945e-24	1.79260101e-24	1.76640081e-24
1.55961394e-24	1.77652040e-24	1.44408029e-24	1.32768342e-24
2.20622688e-24	1.64849275e-24	1.47647638e-24	2.13991945e-24
1.39124913e-24	1.40427796e-24	1.64449717e-24	1.62595857e-24
1.49720000e-24	1.85346330e-24	1.82120417e-24	1.84163282e-24
1.98070062e-24	1.65763269e-24	2.12202858e-24	1.49292889e-24
2.04466777e-24	1.80233723e-24	2.10733229e-24	1.43157682e-24
1.80292252e-24	1.61889254e-24	2.23476410e-24	2.04955461e-24
1.72502259e-24	1.60902135e-24	2.14709269e-24	1.97462426e-24
1.89061224e-24	2.20310301e-24	1.62070940e-24	1.75279237e-24
1.40517966e-24	2.02997674e-24	1.05335884e-24	6.56669401e-25
9.40953781e-25	9.98207088e-25	1.04617267e-24	9.93880032e-25
1.31549355e-24	8.97129292e-25	1.06987176e-24	1.19195282e-24
1.17632442e-24	1.45190058e-24	1.46279591e-24	1.02185395e-24
8.66190731e-25	1.41076232e-24	1.18764113e-24	1.02635422e-24
1.70892510e-24	1.20442232e-24	1.52125488e-24	1.32240776e-24])	'bead': 2000}{'torque': array([2159.11464652	2162.40259236	2096.35275206	2144.29628745
2139.15498607	2131.27356572	2121.04829657	2146.41238341
2143.46591615	2122.24667298	2136.97117126	2187.6786487
2164.69017661	2132.65490173	2169.46005269	2197.83165553
2177.76715527	2158.30243167	2130.83066673	2152.02029809
2155.25706266	2139.12092735	2121.63007676	2134.7302153
2129.86748793	2187.0710956	2149.49288327	2149.73574331
2123.52165926	2161.53341776	2144.06547707	2059.665777
2014.99398653	2045.5285859	2075.08913041	2059.53343809
2124.76057965	2159.13475955	2130.52192421	2091.58720484
2080.9221134 ])	'EI': array([3.04611907e-24	2.63514694e-24	2.41918385e-24	2.78466358e-24
3.29609696e-24	2.45173829e-24	2.72905070e-24	2.34879538e-24
2.65566182e-24	2.75185332e-24	2.92354614e-24	2.94630498e-24
3.27495472e-24	3.02501364e-24	2.52563095e-24	2.75422451e-24
2.61394753e-24	2.55513944e-24	2.93123500e-24	2.48476216e-24
3.53296524e-24	2.51524035e-24	2.35884761e-24	2.74616455e-24
3.01162150e-24	2.66222499e-24	3.10196868e-24	2.55476287e-24
1.30767805e-24	1.85728648e-24	1.25110274e-24	1.25666925e-24
1.33156763e-24	1.46545927e-24	1.67119408e-24	1.47377310e-24
1.54488053e-24	1.19392665e-24	1.28126689e-24	1.43551244e-24
1.39107822e-24])	'bead': 2000}{'torque': array([2112.81252152	2128.64725551	2107.37736648	2100.14481933
2120.71347525	2102.97937636	2085.37332694	2124.3818122
2115.51229065	2137.06265352	2119.30006488	1360.15273962
923.54334919	2173.84448271	2140.31878987	2132.93087561
1474.70312139])	'EI': array([3.98486458e-24	3.95446091e-24	3.57953477e-24	4.25705697e-24
4.01384404e-24	4.04201652e-24	4.17409696e-24	4.32541008e-24
4.10291084e-24	4.28518296e-24	4.10509694e-24	3.06731116e-24
1.42614220e-24	2.74348422e-24	3.14876244e-24	3.03389041e-24
2.39923206e-24])	'bead': 2000}{'torque': array([1830.7925085	1644.86791286	1795.06546394	1700.09130751
1733.98763799	1793.33098616	1814.56435353	1749.83102832
1659.91213465	1768.96069717	1660.37665946	1698.40294805
1669.62108957	1665.80086854	1732.23794004	1673.30025945
1730.48373281	1708.48889232	1760.95438417	1693.62979424
1735.97667308	1488.04354834	1633.36938652])	'EI': array([2.43145853e-24	2.08248588e-24	2.03444391e-24	1.95750721e-24
2.21186968e-24	2.27989764e-24	1.94816822e-24	2.19248784e-24
2.13530480e-24	2.08384430e-24	2.39923347e-24	2.19250281e-24
1.99538302e-24	2.00891948e-24	1.92562579e-24	2.00821964e-24
1.98815832e-24	1.99855618e-24	1.96312325e-24	1.72304044e-24
2.03239567e-24	1.56967786e-24	1.61500683e-24])	'bead': 2000}{'torque': array([2249.73424233	2255.3418773	2243.43720942	2216.96194223
2230.23940239	2238.34766531	2225.57668103	2209.75240549
2231.73461324	2272.86059962	2183.33430511	2190.48214184
2194.9416355	2203.24968017	2189.18511213	2198.07846388
2138.40141768	2181.4948299	2163.05050405	2198.7707842
2230.19686913	2221.20177688	2248.13725027	2192.71856661
2226.9264235	2282.86860649	2240.48188174])	'EI': array([4.50489027e-24	5.00900001e-24	4.62245366e-24	4.26013948e-24
4.34529784e-24	4.40731131e-24	4.33034168e-24	4.44179927e-24
4.63513674e-24	4.19542509e-24	4.33085288e-24	4.53824951e-24
4.88669200e-24	4.69742251e-24	4.33169077e-24	4.86726437e-24
4.23980846e-24	4.32960928e-24	4.48553532e-24	5.29954483e-24
4.57315573e-24	4.67281028e-24	4.77065881e-24	4.35789327e-24
4.76451898e-24	5.09333841e-24	3.99225295e-24])	'bead': 2000}{'torque': array([2227.95048052	2200.82761556	2208.94968944	2274.65060101
2185.02891949	2189.74326251	2214.32386183	2231.21085437
2184.08141647	2150.89839246	2252.18997567	2209.93821074
2124.81856123	2152.85826434	2153.69656004	2188.06502953
2217.31418834	2215.43890492	2195.67698283	2250.90235119
2157.81428163	2130.14430432	2177.60943474	2206.29357036
2195.24967683	2146.66277507])	'EI': array([3.95626032e-24	3.71961798e-24	3.59174982e-24	4.60004352e-24
3.22444096e-24	4.06456971e-24	4.32146893e-24	3.96164510e-24
3.56811516e-24	3.74482531e-24	3.83379353e-24	3.92087496e-24
3.78463403e-24	3.35740587e-24	3.43275747e-24	3.47975103e-24
3.43697153e-24	3.74350863e-24	3.87106723e-24	4.17322216e-24
4.06013289e-24	4.29528163e-24	3.05145487e-24	3.78391436e-24
3.81547770e-24	3.52642481e-24])	'bead': 2000}{'torque': array([1549.25622398	1530.63944639	1551.82700763	1559.23567335
1543.08005386	1546.63579547	1526.00536033	1555.79362499
1621.80554368	1619.11383065	1599.2936928	1612.10635489
1572.96680067	1540.91078124	1549.34567126	1547.22637739
1562.01386515	1491.30719969	1566.20488521	1526.28722338
1560.3903181	1577.84744198	1570.39403059	1551.12886382
1502.18003144	1577.50420408	1594.72737334	1579.50651473
1584.93922594	1559.66383536	1574.924496	1588.10386002
1569.00345013	1598.99710449	1562.57394582	1551.93950173
1548.54022052	1517.19798936	1559.8637997	1529.53714076
1568.13047595	1571.53278924	1557.6321866	1565.99466505
1542.28893329	1517.10837023	1524.84086866	1549.49865954
1559.32895291	1551.66286358	1587.88614226	1604.63620627
1479.88322472	1532.33550834	1587.1232402	1551.57095735
1411.48731652	1395.25915986	1430.41152344	1458.76539278
1442.23887358	1429.52071795	1426.43017337	1446.37160851
1428.11146278	1467.02826663	1461.00211617	1460.93936383
1425.61988823	1405.68336527	1433.57292306	1442.29995092
1417.55484733	1391.84142629	1377.62722055])	'EI': array([5.14886349e-25	7.13483504e-25	7.88073010e-25	7.04696146e-25
7.56475410e-25	7.76641875e-25	6.46003814e-25	7.85103425e-25
7.45970444e-25	6.67363875e-25	5.92492499e-25	5.43663487e-25
6.59229087e-25	6.92398462e-25	6.00919950e-25	7.35219745e-25
6.33238965e-25	7.53981427e-25	6.47166100e-25	7.55260935e-25
7.33027270e-25	6.14857833e-25	9.42736460e-25	6.85080243e-25
6.54381975e-25	7.47827585e-25	7.68742518e-25	9.64137811e-25
7.90999561e-25	6.75995995e-25	8.27422051e-25	7.00918292e-25
5.54395615e-25	9.70979387e-25	7.46604995e-25	7.79545698e-25
7.10799167e-25	7.47234132e-25	7.10869695e-25	7.43572360e-25
6.41392346e-25	8.78117949e-25	7.38900416e-25	8.03029142e-25
9.66508978e-25	7.69578990e-25	6.76184737e-25	7.47819470e-25
8.22400762e-25	7.49219574e-25	7.32954659e-25	7.22991029e-25
5.89427331e-25	7.87262928e-25	8.58926741e-25	7.76476629e-25
7.45819472e-25	7.23699071e-25	7.19223281e-25	6.37658064e-25
8.25686556e-25	7.22147749e-25	6.74829149e-25	5.87145670e-25
6.82637049e-25	7.23126121e-25	7.63740821e-25	6.78588711e-25
6.33670694e-25	7.51605440e-25	6.76203135e-25	6.66032983e-25
6.75723784e-25	6.60754473e-25	5.74608847e-25])	'bead': 2000}{'torque': array([1459.67288675	1483.93131882	1472.13644138	1494.18200675
1475.07764052	1442.69510347	1315.0274751	1495.40348869
1472.15695612	1470.13566622	1505.51115223	1492.15737253
1446.32636591	1474.82314652	1486.82729889	1493.59798159])	'EI': array([1.22537489e-24	1.54104354e-24	1.25267839e-24	1.42914606e-24
1.28635336e-24	1.54895619e-24	1.24589658e-24	1.79942998e-24
1.22645852e-24	1.56320964e-24	1.47248291e-24	1.17871671e-24
1.51702842e-24	1.25827718e-24	1.77421746e-24	1.32206739e-24])	'bead': 2000}{'torque': array([1597.25300257	1603.71787168	1547.48613619	1547.27907361
1600.14488424	1644.9128551	1609.3302209	1618.40881938
1559.50666309	1464.30843996	1470.22609573	1306.92225061
1405.87077428	1599.34575413	1582.59248976	1626.92308089
1497.70901205	1508.22005966	1538.91252754	1580.62800362
1605.16483308	1506.5800852	1488.6522896	1643.76757631
1633.26189609	1334.00008111	1499.93921352	1586.4936925
1602.52160409	1624.07731204	1603.30095674	1630.25278558
1609.0703771	1589.90236328	1571.79160886	1601.68539972
1631.30260307	1632.45081459	1616.03302556	1624.78482324
1613.47793375	1616.97638274	1619.91463941	1592.20210483
1630.3776521	1580.9454316	1609.37137794	1570.25492249
1574.65546417	1535.89973146	1550.37442322	1314.25452613
793.43900794	1392.59173139	1598.69647978	1461.0053604
1537.47981613	1552.90918943	1585.11932805	1602.07509716
1574.47514011	1597.73270069	1597.78422876	1584.26263022
1604.72715559	1620.72290816	1595.96273825	1575.30482059
1597.88978141	1601.4151649	1546.93210561	1561.88392085
1611.0680305	1622.56494693	1592.68966041	1554.94731952
1598.72791481	1597.15688749])	'EI': array([1.53972219e-24	1.55321824e-24	1.53019990e-24	1.46036453e-24
2.35555535e-24	2.05667561e-24	2.05899604e-24	1.58523568e-24
1.21836322e-24	8.23311092e-25	1.12136941e-24	1.19375625e-24
1.16752805e-24	1.07866279e-24	9.99217140e-25	1.60640164e-24
1.67420967e-24	1.19677281e-24	9.87759770e-25	1.45967607e-24
1.01035441e-24	3.22113730e-25	8.24781259e-25	1.44881588e-24
1.77534239e-24	1.42590494e-24	1.48553704e-24	1.26372383e-24
1.42703334e-24	1.16769749e-24	1.17840467e-24	8.02995870e-25
1.32883910e-24	1.77387172e-24	1.68454338e-24	1.45843145e-24
1.61029103e-24	1.76898633e-24	1.46420625e-24	1.55965156e-24
1.71566404e-24	1.54274379e-24	1.39931179e-24	2.08263565e-24
1.79004777e-24	1.76021074e-24	1.75548542e-24	1.76367890e-24
2.02529216e-24	1.47454762e-24	1.86424322e-24	9.85218057e-25
1.45320369e-24	1.52869421e-24	1.20366552e-24	1.14370784e-24
1.29249564e-24	1.02849388e-24	1.51751181e-24	1.88586061e-24
2.21822147e-24	2.24271857e-24	2.50913785e-24	2.03262967e-24
1.97930291e-24	2.13564395e-24	2.16179182e-24	1.90587317e-24
1.86192351e-24	1.55886521e-24	1.57619438e-24	1.78286001e-24
1.61874665e-24	1.98546493e-24	1.68099141e-24	1.77217339e-24
1.95770437e-24	1.84825359e-24])	'bead': 2000}{'torque': array([1840.00566061	1870.95721197	1846.14366498	1803.81528366
1832.82073853	1828.09131156	1846.4274322	1857.70716325
1894.14984994	1889.22052594	1935.64216182	1950.56249274
1892.94841357	1885.73482191	1809.27865234	1852.1332651
1841.03014444	1850.73268285	1861.58742131	1866.07692591
1868.13470096	1834.41119032	1850.67665624	1849.89819472
1804.94102207	1828.64615711	1767.70522408	1815.18636183
1824.84376578	1790.59670701	1831.75114005	1834.01450226
1890.69663072	1865.06530343	1820.29847862	1842.36599843
1877.75715306	1863.37592945	1833.71285045	1842.74319125
1829.5787482	1835.8505205	1848.39512928	1763.0854418
1746.70063425])	'EI': array([1.17648263e-24	1.27998917e-24	1.41014930e-24	1.70531534e-24
1.54903494e-24	1.35834347e-24	1.51086957e-24	1.48206800e-24
1.35130864e-24	1.49441813e-24	1.40397531e-24	1.98899109e-24
1.61282763e-24	1.31152076e-24	1.33094030e-24	1.71164726e-24
1.14141196e-24	1.33491729e-24	1.26709116e-24	1.26582799e-24
1.53432124e-24	1.40506780e-24	1.30306142e-24	1.82664911e-24
1.49582159e-24	1.81320819e-24	1.39229066e-24	1.76792379e-24
1.11966734e-24	8.69525914e-25	7.82095451e-25	9.34173694e-25
1.02496036e-24	1.06946819e-24	9.42948865e-25	1.06288799e-24
1.61724962e-24	1.33333309e-24	9.66218733e-25	1.13550381e-24
9.88999769e-25	1.13638522e-24	1.15647844e-24	1.40238147e-24
1.62481269e-24])	'bead': 2000}{'torque': array([1623.3874735	1634.59135439	1691.32306433	1656.39988112
1649.89173186	1682.98791425	1695.91369841	1670.85971524
1679.19273938	1672.3013936	1703.48201007	1680.49100993
1695.7840411	1696.95325876	1690.16466961	1679.65668811
1681.95528272	1654.27384914	1692.92657727	1683.96451247
1652.99339616	1675.38300283	1699.18630255	1661.37921636
1700.34683738	1666.8236956	1707.7619723	1671.60205644
1733.22055846	1739.05254508	1683.54352168	1664.59868258
1679.11699724	1683.92164948	1666.9545188 ])	'EI': array([1.41761950e-24	1.39068223e-24	1.70290271e-24	1.44049780e-24
1.59467016e-24	1.54632719e-24	1.52059802e-24	1.64700935e-24
1.73544158e-24	1.56536754e-24	1.58352702e-24	1.71273630e-24
1.81976578e-24	1.91106168e-24	1.55803578e-24	1.59840939e-24
1.53081884e-24	1.45857989e-24	1.23014226e-24	1.22888347e-24
1.61459023e-24	1.33592944e-24	1.16427951e-24	1.32910170e-24
1.25870770e-24	1.40850241e-24	1.11094513e-24	1.39661620e-24
1.22978406e-24	1.13071210e-24	9.12125375e-25	1.42534801e-24
1.38123856e-24	1.20045832e-24	9.90622536e-25])	'bead': 2000}{'torque': array([1628.85093604	1642.22969687	1642.41834071	1644.41453789
1632.84854098	1639.03276323	1616.27030776	1682.27353501
1639.12555932	1641.11965798	1660.40718923	1582.7838393
1609.02001455	1625.91509654	1643.52790769	1592.03939151
1583.83617448	1627.78400956	1655.4626423	1652.75539589
1647.87025007	1614.9962603	1627.04860536	1657.07331057
1680.85571322	1618.57741605	1682.13805338	1623.76982223
1640.61311768	1623.53524396	1670.13082112	1686.19603864
1656.46343888	1626.30579166	1652.06410446	1584.50995569
1602.54028488	1610.73544547	1599.0375359	1632.7043299
1563.78362931	1591.50042537	1555.92902295	1610.00448099
1594.45810652	1595.93651055	1635.61070831	1629.14980427
1599.19535192	1553.13073391	1610.88239722	1560.11521444
1580.69555363	1575.39106274	1541.74485562	1630.00350608
1672.2080498	1664.830984	1639.68140293	1643.02255869
1647.96939688	1648.18124952	1650.75046115	1670.07415204
1625.82127729	1665.98991051	1661.0611994	1644.52161355
1662.79845404	1665.51881213	1648.418911	1647.6754348
1605.3887151	1564.7078571	1551.92568134	1556.1063005
1558.39466786	1612.5864477	1651.13421589	1634.56007129
1645.9323669	1745.53595611])	'EI': array([3.50734870e-25	3.61033842e-25	3.50838878e-25	3.70327999e-25
3.58687609e-25	5.66376349e-25	4.84486150e-25	4.07934274e-25
5.05063647e-25	6.62920041e-25	4.44400417e-25	4.47531000e-25
6.32497078e-25	4.03084418e-25	4.18176051e-25	5.06042432e-25
4.01759717e-25	4.50218724e-25	7.00648925e-25	6.74465208e-25
5.66050698e-25	5.02949732e-25	5.05138993e-25	5.27038261e-25
5.59666546e-25	5.50091095e-25	6.27993774e-25	5.42884624e-25
5.02349637e-25	5.33030512e-25	6.53025170e-25	6.08287528e-25
5.91809814e-25	5.39805801e-25	5.38115132e-25	5.62189275e-25
5.28641627e-25	6.14783380e-25	4.81638513e-25	6.81585970e-25
4.29982529e-25	4.31947142e-25	4.38501315e-25	4.83073152e-25
5.94587222e-25	4.70643389e-25	4.46132905e-25	5.29729534e-25
3.59963275e-25	5.89015510e-25	5.00866565e-25	4.73414728e-25
5.60501987e-25	7.06183454e-25	4.50208974e-25	6.09971384e-25
5.36294698e-25	4.35295973e-25	5.03699202e-25	6.42277065e-25
5.12004480e-25	4.18410810e-25	6.14252690e-25	5.10153394e-25
4.38013942e-25	6.32989062e-25	4.90415416e-25	6.08986315e-25
5.15533952e-25	6.19038618e-25	5.12380382e-25	5.66654813e-25
3.76166891e-25	3.43524997e-25	5.53644095e-25	4.53688483e-25
4.23951624e-25	4.30300837e-25	6.26242565e-25	4.92746619e-25
5.10769592e-25	4.69158449e-25])	'bead': 2000}{'torque': array([1830.13338954	1852.04272781	1838.3647819	1870.8474203
1869.30089102	1879.19161448	1903.77695493	1943.25605895
1902.36640298	1891.21099236	1911.64508632	1936.85628301
1901.56049205	1892.55351392	1888.02546868	1902.17149277
1816.63131157	1841.35721392	1828.29630144	1820.90202587
1819.86580619	1795.97196833	1783.65385545	1796.63930455
1771.10591883	1718.4196591	1780.52490397	1770.51498149
1837.67000764	1796.73971205	1799.06003645	1824.90325022
1833.01219766	1805.42227649	1813.34469922	1803.85699476
1866.48266853	1890.68546415	1823.32920273	1839.95606927
1856.38173123	1869.22727504	1851.84444388	1813.31400462
1823.88827956	1856.72810656	1828.79974998	1818.30967041
1814.11211662	1832.61625127	1853.24967568	1800.79927308
1849.82130133	1827.97109305	1839.71635102	1792.93665681
1806.51281864	1797.20741524	1797.61599785	1839.13837275
1798.83967149	1859.88749006	1787.73309483	1794.66271673
1868.75419257	1873.53887423])	'EI': array([5.17655736e-25	6.13442526e-25	5.38185288e-25	5.72527327e-25
6.83814841e-25	5.85724791e-25	6.69798480e-25	6.45477213e-25
4.47700355e-25	5.32446208e-25	4.93719920e-25	6.22474044e-25
5.44709623e-25	4.97816488e-25	6.09319583e-25	7.12658743e-25
6.53118286e-25	5.22788955e-25	5.98636554e-25	8.79237762e-25
5.96341185e-25	4.93667078e-25	6.57052343e-25	5.84313036e-25
6.39465405e-25	6.72731367e-25	6.96018355e-25	6.86872035e-25
8.65416680e-25	7.20703875e-25	6.21887013e-25	5.90349745e-25
5.96114269e-25	4.55843901e-25	4.41788692e-25	5.21720735e-25
6.20043500e-25	5.27837574e-25	5.25046774e-25	5.94140629e-25
4.08433889e-25	4.60700624e-25	4.93351202e-25	5.53696264e-25
7.49582462e-25	4.10437707e-25	4.05899519e-25	5.96607992e-25
6.68484104e-25	7.34539033e-25	4.96881913e-25	4.98340067e-25
6.54986641e-25	6.73266800e-25	7.49941000e-25	5.16405777e-25
4.20367534e-25	4.99535556e-25	5.80092710e-25	5.00246217e-25
5.22594617e-25	6.18262395e-25	3.49156982e-25	8.34983645e-25
5.38488484e-25	5.13102686e-25])	'bead': 2000}{'torque': array([1713.07851153	1659.29633809	1687.47679892	1595.24989807
1691.68867709	1678.69511534	1657.93786923	1622.26010852
1687.14541013	1654.42179808	1679.92807469	1708.30145034
1621.47442484	1694.64417657	1637.15816618	1607.42439015
1562.63369569	1525.80211589	1477.0842126	1487.02476897
1508.86798164	1515.31549838	1413.74295402	1463.90427166
1507.37089277	1480.79378384	1452.78809582	1437.52697069
1405.02460133	1319.52462711	1334.97954097	1175.30984039
1282.7452763	1192.29460041	1171.28665676	1110.11389559
1086.4138275	1067.41672879	978.73811254	1024.89906521
919.26399999	962.16755591	679.63523762	625.52716847
767.07844367	892.11828012	805.94262734	807.81150678
743.67375425	686.11146713	752.6930026	714.23965896
722.04839626	718.27375896])	'EI': array([2.87236431e-25	2.15050286e-25	3.35864948e-25	2.70748054e-25
5.27733520e-25	4.55194986e-25	4.06896705e-25	2.58317676e-25
4.21795029e-25	3.06067914e-25	4.49860768e-25	3.32166812e-25
5.03888214e-25	3.46860063e-25	3.50591979e-25	4.02466230e-25
3.20995906e-25	4.47119527e-25	3.92141350e-25	3.88421793e-25
3.16313392e-25	3.23509263e-25	4.46421020e-25	3.94011560e-25
3.89813722e-25	3.79695959e-25	2.98514129e-25	3.45874587e-25
4.74910132e-25	3.48090352e-25	2.84275002e-25	3.34844202e-25
3.41533192e-25	3.66639914e-25	4.56056362e-25	3.39339955e-25
3.76885056e-25	3.81701162e-25	3.19318845e-25	3.87701036e-25
2.98938220e-25	3.60399312e-25	2.58152106e-25	2.87151221e-25
4.72946833e-25	2.17717066e-25	2.20265062e-25	2.68030695e-25
3.40479232e-25	2.43308229e-25	2.99059787e-25	3.33027179e-25
3.75142558e-25	3.71669473e-25])	'bead': 2000}{'torque': array([1944.94312211	1932.55687383	1956.89882571	1974.02920124
1986.20225547	1976.03674625	1991.40943717	1862.42240268
1989.8964286	1984.80275126	2022.03211225	2004.83600075
2005.63859529	2032.73545241	1998.64294398	1957.70881479
1986.73222066	1991.16993502	1978.39175115	1986.24195408
1969.69145136	1973.97612403	1993.12766846	1996.19093439
2003.99629947	2036.49381931	1996.61028215	2012.06462953
1973.51461446	1925.95981049	1990.09397584	1953.6645411
1924.39382101	2017.28293091	1971.08118114	2015.83584253
2032.1163056	1963.06301076	1974.46625915	2074.41103277
1995.48514895	2040.61398281	2030.42362273	2045.46951486
2013.51208167	2039.18215475	2002.16301095	1875.59375821
1855.62571403	1858.08433894	1886.93550399	1929.53913863
1904.64560735	1937.02795012	2037.24086043	2068.82972323
2043.06865774	2056.58319354	2017.54049907	2045.84377248])	'EI': array([2.36021590e-24	2.24000036e-24	2.10310162e-24	2.60755158e-24
2.00826955e-24	2.13547583e-24	2.60820638e-24	2.35160228e-24
1.98053975e-24	1.83263636e-24	2.47475514e-24	2.16132451e-24
2.51776754e-24	2.27802354e-24	2.24682882e-24	2.37526406e-24
1.74881894e-24	2.34310621e-24	2.31148632e-24	2.02903985e-24
2.14483863e-24	2.49399369e-24	2.68340691e-24	1.56520539e-24
2.10219080e-24	2.80048680e-24	2.53325956e-24	2.61588340e-24
2.37353563e-24	2.78909278e-24	2.69808387e-24	2.35554222e-24
2.94694150e-24	2.76033387e-24	2.24432285e-24	2.38502286e-24
2.52744732e-24	2.90904716e-24	2.64669801e-24	2.81147213e-24
2.62164799e-24	2.88775544e-24	2.95743515e-24	2.64025967e-24
2.46883539e-24	2.65905068e-24	2.37174425e-24	2.51372974e-24
2.34706814e-24	2.35194134e-24	2.26044317e-24	2.79717884e-24
2.13012500e-24	2.18291794e-24	2.61381492e-24	1.99460037e-24
2.00417659e-24	2.04920946e-24	2.34009583e-24	2.72111243e-24])	'bead': 2000}{'torque': array([1300.23763278	1279.07272541	1271.13934778	1279.68980171
1220.87180666	1257.272783	1285.46126637	1328.70737603
1391.33757053	1354.07551858	1376.22325242	1391.98701928
1373.70877559	1347.98896909	1349.23358557	1325.44551439
1335.57559382	1292.13679145	1329.28279263	1282.98143176
1353.75102992	1350.4833141	1353.37910624	1370.92870075
1347.31196308	1361.68818478	1352.21395696	1369.74443907
1376.81278162	1340.72962377	1334.53267847	1329.39191747
1368.54470832	1358.90518357	1360.76944708	1313.58890588
1352.86818827	1358.71260632	1359.15041893	1324.12783953
1359.84149137	1348.49026527	1366.05126497	1355.71760956
1393.84810702	1336.74187644	1383.21814287	1356.21682072
1344.37455496	1353.09721722	1359.37444072	1351.24553568
1376.42441602	1397.16343413	1323.44615903	1340.76730235
1334.76803088	1417.48784661	1493.33236879	1469.1799745
1466.4625458	1462.11836816	1482.62235019	1486.39295965
1462.91240596	1497.85932852	1483.51828203	1491.99311651
1460.94462579	1509.04824794	1484.55115692])	'EI': array([2.41765089e-24	2.13489618e-24	2.34069762e-24	1.76889399e-24
1.74797011e-24	1.98314800e-24	1.52819284e-24	2.02076390e-24
1.99453658e-24	1.84499421e-24	2.33569370e-24	1.70143135e-24
2.09935228e-24	1.68579582e-24	1.42958041e-24	1.74057114e-24
1.20160745e-24	1.68247259e-24	1.70045323e-24	1.80308271e-24
2.01110882e-24	2.13831215e-24	2.38743490e-24	1.83751470e-24
1.89035162e-24	2.18580632e-24	1.97674538e-24	2.57585615e-24
2.47597224e-24	1.79291239e-24	1.93008979e-24	1.99468546e-24
2.31265961e-24	1.64770697e-24	1.40841689e-24	1.44264009e-24
1.76624761e-24	2.06170802e-24	2.15138537e-24	2.21571953e-24
2.06580037e-24	2.03644504e-24	1.27107866e-24	1.47326126e-24
1.94218457e-24	1.83378364e-24	1.42348452e-24	1.56370397e-24
1.20807016e-24	1.80729959e-24	1.58874990e-24	1.59837858e-24
1.78207006e-24	1.43500701e-24	2.00535975e-24	1.31318799e-24
1.09632624e-24	1.44626390e-24	2.12161678e-24	2.15093334e-24
2.04516868e-24	1.25967815e-24	1.31841764e-24	1.69029360e-24
1.81831792e-24	1.17308663e-24	1.21481797e-24	1.37807363e-24
1.14688917e-24	1.38257808e-24	1.29695945e-24])	'bead': 2000}{'torque': array([1904.99847231	1944.82194716	1956.10771241	1950.10241678
1951.85748332	1952.95366938	1968.91153276	1977.48969712
1953.79054357	1970.68300801	2001.25257092	2032.96105837
2022.35929377	2043.57694561	2016.79038136	2008.19313732
2007.44656501	2000.5363045	1982.35247669	1994.30969078
2046.45253164	2070.04000059	1996.05311338	2012.20001604
2023.32469414	1976.92882732	2053.67161172	2054.68204277
2065.18942438	2065.92592727	1976.5798279	2077.79417477
2052.20123168	2064.32301295	2073.12416041	2015.90978904
2010.28982563	1960.27749329	1914.02440039	2025.64608537
2037.57318234	1977.8799065	1993.40349771	2028.07441954
2012.37054616	2027.67767379	1953.08327374	1969.95135568
2042.38081224	1993.60230142	1970.18829804	1974.32860827
1965.22945518	1977.07526167	1924.9126326	1965.15934837
1984.3226384	2017.55717946	1995.70734753	1970.49353458
2061.64244477	2065.03939858	2085.9961148	2075.68933221
2032.03659212	2108.0254418	2049.09331498	2106.30576015
2076.71297204	2058.50822166	2080.41075379	2076.87852882
2072.34325691	2078.50069117])	'EI': array([3.72167745e-24	2.14608547e-24	3.85153581e-24	2.80811944e-24
2.84346172e-24	3.18996722e-24	3.41382373e-24	3.20923808e-24
3.85874580e-24	3.38411942e-24	4.65984106e-24	4.27520623e-24
3.64129975e-24	4.57468163e-24	3.07281324e-24	5.06099063e-24
4.61377061e-24	4.88713108e-24	4.27434052e-24	5.30452736e-24
3.87676099e-24	4.95658899e-24	4.72058512e-24	3.75726956e-24
2.38730191e-24	4.04091455e-24	3.14347343e-24	3.45414402e-24
2.89325929e-24	2.80029596e-24	2.52003412e-24	3.08367925e-24
3.10395544e-24	3.21756309e-24	2.13465581e-24	2.59588471e-24
2.45251599e-24	3.95698440e-24	2.73326063e-24	2.27290251e-24
3.09746710e-24	4.23738987e-24	3.36066724e-24	3.76345604e-24
3.61629705e-24	4.02830131e-24	4.13672313e-24	4.20036024e-24
3.69471092e-24	4.13900855e-24	4.28066230e-24	4.10355725e-24
2.66313082e-24	2.66442320e-24	2.57821290e-24	2.64349171e-24
1.66317122e-24	3.65958247e-24	3.26102754e-24	2.49208479e-24
3.10825026e-24	2.64009967e-24	2.73598068e-24	2.81694784e-24
3.16515496e-24	2.78790367e-24	1.92662675e-24	2.73496269e-24
2.83781409e-24	2.93803315e-24	3.16362014e-24	1.77608563e-24
1.78701952e-24	2.62101534e-24])	'bead': 2000}{'torque': array([2028.20768084	1995.8515593	2045.70362099	2014.38293122
2023.33806782	2104.34225217	2083.4394225	2062.31340243
2039.47899795	2034.990948	2049.49518209	2001.00233675
2043.01740757	2037.00487247	1974.81995054	2052.76243565
2007.35608928	2007.06794411	2019.21013338	2053.47464048
2036.74324766	2073.9770626	2027.76048877	2040.96215328
2025.08707544	2036.28629561	2053.04155854	2086.23101616
2086.80814609	2074.89048621	2048.2372055	2048.7650373
2058.3310987	2059.57969927	2058.10287411	2068.99961689
2055.90847097	2026.91197239	2024.82420323	2067.20197154
2073.40119514	2030.56796771	2050.42996819	2049.20485166
2063.62065522	2062.87968941	2090.00102304	2026.20387722
2073.84042622	2025.46428304	2025.09408453	2089.13626177
2048.55897692	2060.08613548	2101.18168907	2081.6037055
2063.56068255	2039.34812705	2019.8792564	2000.14543926
2106.70416984	2084.92222195	2045.26275239	2098.24723395
2059.9042123	2042.56995247	2068.30200683	2090.47740993
2111.85560274	2113.85990668	2073.9927442	2070.31998125
2144.26881198	2125.18425936])	'EI': array([3.29887806e-24	1.69815445e-24	2.72872941e-24	2.12107089e-24
2.43127118e-24	2.08798066e-24	3.23539460e-24	2.52255484e-24
2.33558774e-24	2.40176721e-24	3.23582319e-24	2.88525623e-24
2.30978672e-24	3.15109429e-24	2.10429244e-24	3.42288346e-24
3.09029840e-24	2.48506872e-24	2.98933912e-24	2.84200635e-24
3.24560429e-24	3.37601270e-24	2.77785724e-24	2.43971720e-24
1.95063823e-24	2.41738046e-24	2.51455449e-24	2.13319874e-24
2.43350685e-24	2.59248335e-24	2.06995469e-24	2.03712442e-24
2.31941978e-24	1.99716077e-24	2.43536559e-24	2.38755660e-24
1.88724833e-24	2.54960447e-24	2.39483361e-24	2.45305023e-24
2.81739262e-24	3.28879566e-24	2.93541343e-24	3.22108392e-24
2.83667693e-24	2.93564711e-24	3.18837745e-24	3.27907010e-24
3.22316876e-24	3.09086206e-24	3.36503111e-24	3.18263921e-24
2.58013725e-24	2.50701761e-24	2.15829390e-24	2.33078376e-24
1.98830472e-24	2.60986377e-24	2.80530976e-24	2.37134546e-24
2.91420869e-24	2.35156528e-24	3.06254384e-24	2.32236341e-24
2.50077714e-24	2.11473083e-24	1.99744237e-24	2.22167690e-24
2.43955729e-24	2.49468784e-24	2.37356410e-24	1.76104027e-24
1.54503571e-24	1.81397131e-24])	'bead': 2000}{'torque': array([2126.29399534	2153.22800947	2146.76104858	2170.94185894
2131.23277935	2143.59476754	2154.68019775	2160.8720767
2152.94147368	2129.12415279	2119.20188975	2141.06639897
2128.54895751	2115.2618423	2140.03964668	2115.18457576
2064.29228151	2126.21362275	2062.76161013	2047.682109
2100.56463335	2064.6564116	2118.95313646	2116.54671669
2114.38865071	2120.45238625	2118.07762814	2120.672313
2131.22863647	2106.50562473	2142.82159876	2110.66636856
2109.19204824	2152.43778624	2101.04478102	2119.79313831
2148.68228822	2134.67374367	2075.694634	2140.5042828
2110.54559266	2053.22738806	2035.05015227	2104.74879703
2059.00146073	2015.4352457	1997.35665497	2033.25266527
2019.99006156])	'EI': array([2.87858065e-24	3.05856170e-24	3.34777770e-24	2.71579360e-24
2.82991959e-24	2.88835606e-24	2.55826741e-24	2.25764867e-24
2.52133320e-24	2.09387356e-24	2.22306209e-24	2.72330974e-24
2.26550479e-24	3.02296727e-24	3.71423552e-24	3.30582312e-24
2.68219830e-24	3.22713093e-24	2.46117545e-24	2.87341987e-24
4.17990807e-24	2.32765101e-24	2.53761342e-24	3.01374157e-24
2.22565849e-24	2.68557442e-24	3.16727278e-24	2.86088400e-24
3.07905020e-24	3.10765006e-24	2.21847707e-24	2.50801258e-24
2.49703169e-24	3.14937092e-24	2.37051785e-24	2.40570772e-24
2.62874951e-24	3.03789173e-24	2.63137981e-24	2.66099056e-24
2.90211362e-24	2.67914516e-24	3.49122596e-24	3.15970698e-24
2.71215140e-24	2.98825766e-24	3.04339440e-24	4.31528405e-24
3.17507834e-24])	'bead': 2000}{'torque': array([1590.88877978	1506.48976304	1437.48685302	1138.18728891
1737.94247825	1561.90269622])	'EI': array([1.65978025e-24	7.18050252e-25	9.62193269e-25	1.18978643e-24
1.58941564e-24	9.33437743e-25])	'bead': 2000}{'torque': array([1849.34957296	1791.70276678	1835.77480407	1828.91302024
1813.12062523	1812.7501114	1796.51006723	1777.59433211
1726.36717372	1775.08229982	1754.2295061	1742.31578765
1748.90606831	1735.12697803])	'EI': array([1.10694651e-24	1.02039793e-24	1.15173645e-24	1.06944173e-24
1.00547414e-24	1.17166293e-24	1.13078573e-24	1.08970478e-24
1.19620159e-24	1.16672054e-24	1.06766120e-24	1.07765226e-24
1.09139300e-24	9.64227144e-25])	'bead': 2000}{'torque': array([1661.91387944	1650.94612044	1566.10293534	1569.04918932
1664.25306167	1692.61335677	1706.94831292	1317.9311808
1730.30375834	1722.33988087	1646.1581568	1668.41423239
1692.93864489	1683.47907344	1704.10738723	1685.95496284
1618.65014448	1609.58423085	1608.57815732	1602.6588052
1555.34303889	1593.78857048	1613.52420243	1454.37989086
1648.89346757	1644.11421629	1559.9279411 ])	'EI': array([2.32752546e-24	2.55772829e-24	2.17866979e-24	2.46847188e-24
2.61740527e-24	2.87434770e-24	2.65373628e-24	2.40121960e-24
2.66012057e-24	2.42447922e-24	2.40527276e-24	2.33340880e-24
2.27586792e-24	2.70541191e-24	2.44973875e-24	2.40364237e-24
2.71771851e-24	2.60094139e-24	2.29989682e-24	2.52802467e-24
2.28877746e-24	2.46829800e-24	2.31987030e-24	2.28738477e-24
2.60503058e-24	2.90983473e-24	2.23070692e-24])	'bead': 2000}{'torque': array([1932.23932953	1969.05308828	1931.04490115	1973.03631622
2029.94368192	1961.67458985	1965.41310676	1933.43789376
2015.41588727	1959.18401245	1959.3427328	2014.59292496
2013.45302427	1986.45312894	1986.37577233	1993.19721425
1980.82057852	1967.10434005	2017.82013649	1963.89023437
2007.00184778	1949.57118313	1956.13891046	1960.73933486
1913.8562788	1939.6427972	1910.08191789	1950.22556504
1984.51624456	1932.52201299	2006.10583033	2004.61170668
2000.42510829	1965.88205559	2001.64166986	2014.26006531
1988.6293297	1984.97831454	2006.21201676	1944.51540569
1961.68965603	1918.95045312])	'EI': array([1.95521391e-24	2.56840409e-24	2.31507467e-24	2.47705833e-24
2.63519635e-24	2.48042264e-24	2.44173091e-24	2.33726770e-24
2.31118859e-24	2.11085931e-24	2.28213237e-24	2.09338147e-24
2.38350255e-24	2.87034220e-24	2.40353517e-24	2.03452060e-24
2.07752774e-24	2.10363584e-24	1.97710351e-24	2.08384729e-24
2.31740847e-24	2.03128949e-24	1.06968039e-24	1.49663090e-24
2.21781295e-24	1.92780949e-24	2.10292757e-24	1.92990878e-24
2.72694860e-24	1.98560168e-24	2.48982673e-24	2.05533730e-24
2.20813670e-24	2.07187825e-24	1.89052547e-24	2.04003748e-24
2.30072826e-24	9.12736898e-25	1.10993727e-24	1.88412106e-24
1.24203324e-24	1.92714602e-24])	'bead': 2000}{'torque': array([1964.44025635	1948.77167712	1972.27509059	1960.8196404
1771.96243178	1951.38163339	1963.03920334	1955.09840815
1947.9915721	1989.73243418	1979.15109286	1982.53233992
1950.26639941	2021.74011792	2009.69882475	2001.03634884
2057.03881155	1987.84051752	2010.20997461	2014.90308363
2014.81305636	2020.15650411	2041.73506474	2007.17658232
2132.51009168	2135.11455206	2262.12323097	2212.82613763
2243.64394074	2199.78902298	2238.55523969	2218.821362
2191.10669934	2216.17837765	2256.00348142	2234.42450843
2289.19291509	2198.37949683	2219.6150179	2228.51943108
2236.73107024	2163.57471049	2184.99628047	2191.9444306
2204.79764999	2189.08919404	2214.01970285	2193.21569706
2209.67514104	2171.47945755])	'EI': array([2.60588983e-24	2.75510989e-24	2.82322830e-24	2.70289188e-24
2.57542202e-24	2.63907110e-24	2.71937323e-24	2.91915073e-24
2.86972522e-24	2.79504475e-24	2.20211209e-24	2.63686654e-24
2.55679578e-24	2.97715645e-24	2.77191250e-24	2.44206732e-24
2.81877815e-24	2.82628385e-24	2.56609960e-24	2.40179743e-24
2.63867009e-24	2.38711654e-24	2.74716085e-24	3.00729940e-24
2.57085695e-24	2.87667780e-24	2.46237082e-24	2.77812190e-24
2.56633555e-24	2.54179415e-24	2.95785117e-24	2.67650151e-24
2.69695281e-24	2.57601804e-24	2.78346955e-24	2.69509324e-24
2.99140115e-24	3.36348906e-24	2.81894772e-24	2.81745481e-24
2.99135070e-24	2.99204036e-24	2.83756132e-24	2.74201487e-24
2.66278864e-24	2.76402853e-24	2.81456619e-24	2.66911251e-24
2.75567383e-24	2.54946264e-24])	'bead': 2000}{'torque': array([1435.95915506	1279.95014527	1213.80591258	1230.24350731
1235.19031757	1261.76621317	1270.36941534	1264.74016467
1252.18461215	1242.61425563	1277.55839966	1265.72667417
1232.88092127	1227.4823477	1210.59912478	1233.35509559
1226.27475706	1271.05048628	1244.39897371	1242.38419886
1239.7154662	1292.05129547	1261.53949367	1200.01265266
1249.11943883	1170.61544479	1276.98942106	1293.70763544
1238.07074105	1244.25244312])	'EI': array([1.92624608e-24	1.53340776e-24	1.78536979e-24	1.36892118e-24
1.62486206e-24	1.79953689e-24	1.92876340e-24	1.64251978e-24
2.02805731e-24	1.76789405e-24	2.06525633e-24	1.74928006e-24
1.70170279e-24	2.02210409e-24	1.85744628e-24	2.03503968e-24
1.73117956e-24	2.05952511e-24	1.94124621e-24	2.10470351e-24
1.97756510e-24	2.15020382e-24	2.24343188e-24	2.08274017e-24
2.15013433e-24	1.65269615e-24	1.82686694e-24	1.89621715e-24
1.71259455e-24	1.95480302e-24])	'bead': 2000}{'torque': array([1146.17509871	1126.94678412	1118.31012041	1164.36566474
1149.60034097	1155.91547159	1186.0700287	1177.34225666
1178.37659548	1304.29968453	1291.04164599	1265.55006435
1252.06594914	1202.81482333	1214.46994612	1214.92972282
1216.7960092	1222.47215461	1188.15713537	1206.63802181
1224.84872659	1250.27685061	1270.106217	1247.77098857
1243.03691738	1256.31903609	1321.53789105])	'EI': array([2.13718136e-24	3.06425809e-24	2.69492742e-24	2.07852946e-24
3.37293357e-24	2.38121040e-24	2.39229629e-24	3.30250017e-24
2.42362331e-24	3.29778363e-24	2.80976341e-24	2.34548269e-24
2.69458484e-24	3.04264139e-24	2.35344538e-24	2.86378001e-24
2.85489769e-24	3.26814364e-24	2.76195428e-24	2.54560270e-24
2.47006376e-24	2.46052034e-24	2.66647016e-24	2.87588622e-24
2.74695745e-24	2.16614613e-24	2.82079724e-24])	'bead': 2000}{'torque': array([454.28512534	465.88613065	464.39625252	451.71618596
462.43531823	494.04358428	541.77795714	568.70438094
557.95247769	522.40510433	509.45531344	537.97300407
490.57478332	619.97324514	656.05291491	682.42703649
608.55954229	628.47033081	671.27630343	690.26728336
694.87274619	792.20181015	814.72749346	742.59673512
739.0431848	747.50036898	756.92821249])	'EI': array([1.03756328e-24	3.14767408e-25	6.20514725e-25	7.66679412e-25
9.48018498e-25	7.59024495e-25	9.13545113e-25	8.18782952e-25
5.35276565e-25	8.89076555e-25	7.70935308e-25	7.74518332e-25
8.08352733e-25	8.13039574e-25	8.88987552e-25	8.73761629e-25
1.16676347e-24	9.78752675e-25	1.30284982e-24	1.20169719e-24
5.35670219e-25	7.88501218e-25	1.31299977e-24	1.14932569e-24
9.30830177e-25	9.40561615e-25	1.29499626e-24])	'bead': 2000}{'torque': array([2043.44931687	2048.50730199	2010.31492397	2052.91339722
1984.80075979	2048.99948763	2020.52547019	2069.14867611
2081.63015733	2064.23319607	2035.49237264	2045.82616531
2047.38612479	2009.85004664	2042.70466659	2021.15461866
2044.9711583	2017.47002768	2049.71929356	2058.16726837
2056.12289761	2035.51828901	1999.9078863	2027.47285156
2041.56342638	2047.97210093	2067.64007084	2037.71331564
2020.24318306	2075.01490205	2049.4334629	2028.65869882
2060.34141889	2012.45374071])	'EI': array([2.64476783e-24	2.49821468e-24	2.50074615e-24	2.08407402e-24
2.38412232e-24	2.39620177e-24	2.30673547e-24	2.99202849e-24
3.05826882e-24	3.24949453e-24	3.04384029e-24	2.70334027e-24
2.35847635e-24	2.48789306e-24	2.19713696e-24	1.46966329e-24
1.88080657e-24	2.64957653e-24	2.14638053e-24	1.90259661e-24
2.17692994e-24	2.59142446e-24	2.47921554e-24	2.02382250e-24
1.78401597e-24	2.28304545e-24	2.28365469e-24	2.76305615e-24
2.64572210e-24	2.49037763e-24	2.91115306e-24	2.55116303e-24
2.61448051e-24	2.51569341e-24])	'bead': 2000}{'torque': array([2202.22208368	2163.99096442	2223.9512253	2231.59284599
2204.88686796	2204.27043465	2229.72494112	2210.3576783
2195.14263276	2176.42547638	2192.65013418	2223.47763873
2211.49380953	2178.17629295	2132.76974812	2128.58437715
2101.72015777	2203.81135007	2219.6470155	2290.54497846
2297.50685919	2284.41719363	2176.30759982	2118.36456843
2059.93136905	2044.78585302	2054.3658112	2056.51567427
2026.30697223	2066.61246989	2044.66643072	2037.21554968
2031.98721207	2069.15733595	2043.3409799	2001.25369982
2007.62584172	1942.05635906	1905.79790148	1973.48387663
1938.63755091	1938.73403803	1908.44964249	1921.55079053
1886.033189	1858.02094453	1902.16937575	1954.81252161
1924.14298455	1826.40570966	1802.64601348	1877.45466597
1935.63059264	2005.52426339	1983.30017444	1935.25098922
1918.44709092	1871.65619457	1827.02778612	1806.13990162
1846.12288936	1871.06508206	1848.13780181	2012.14643387
2033.92993832	2107.47371809	1911.24764773	1909.71893239
1862.93669693	1854.66708135	1882.93738494	1910.47946359
1906.99567511	1938.99266234	1926.89288257	1983.32908537
1946.42484636	1975.91270931	2071.98905919	2045.83287426
2009.35056371	2082.57933789	2095.75226914	2089.20684721
2069.2007336	2054.97857769	2034.07491546	2006.68044169
2093.43177028	2113.91252073	2115.03491047	2132.88529994
2138.22271066	2150.70652865	2150.04128882	2122.59835636
2130.94294129	2147.12342581])	'EI': array([1.95612363e-24	2.04693982e-24	2.01556682e-24	1.96046425e-24
2.06592285e-24	1.83071917e-24	2.08954569e-24	2.79392536e-24
2.20830528e-24	2.22774827e-24	2.11110734e-24	2.22925090e-24
2.70657346e-24	2.21773962e-24	2.12086737e-24	2.23278101e-24
2.04542507e-24	2.10155511e-24	2.18035704e-24	2.25159558e-24
2.46622908e-24	2.41170222e-24	2.54380598e-24	2.26958994e-24
2.20847572e-24	2.19592054e-24	2.02068514e-24	2.12262750e-24
2.17261658e-24	1.90974388e-24	1.91720027e-24	2.04244892e-24
2.00844779e-24	2.47246879e-24	2.20597079e-24	2.08380744e-24
2.25573380e-24	1.82729513e-24	1.85430506e-24	2.07959821e-24
2.06469722e-24	1.97766022e-24	1.92976027e-24	1.95506687e-24
2.18257076e-24	1.91234933e-24	2.15263406e-24	2.18670486e-24
2.04377869e-24	2.17377276e-24	2.18495930e-24	2.15207092e-24
2.20932097e-24	2.07081876e-24	2.44155356e-24	2.29586839e-24
2.20668882e-24	1.97610833e-24	1.88200111e-24	1.97344963e-24
1.98602561e-24	1.96484059e-24	1.83683079e-24	2.44248336e-24
2.07219774e-24	2.24160117e-24	1.90300294e-24	1.95004707e-24
1.97243797e-24	2.05207910e-24	1.87792914e-24	2.12663602e-24
2.31672418e-24	1.89941558e-24	2.10712990e-24	2.16458573e-24
2.11040072e-24	2.33606382e-24	2.39347122e-24	2.27408430e-24
2.30260630e-24	2.01880116e-24	2.23261685e-24	2.52491280e-24
2.11841381e-24	2.10288767e-24	2.19823211e-24	2.26025273e-24
2.07582583e-24	2.02448767e-24	1.97831116e-24	1.96854823e-24
2.02580068e-24	1.90017697e-24	2.19805317e-24	2.15084910e-24
2.15012918e-24	2.22621687e-24])	'bead': 1000}{'torque': array([1468.3354667	1468.33903572	1432.85466246	1454.21365323
1432.90711734	1465.04821059	1458.33132714	1458.98731565
1458.89330832	1468.83292246	1460.58526046	1466.47055388
1433.93548451	1465.98417188	1475.55677046	1458.50265775
1469.41960328	1462.39238691	1429.99747261	1461.72902338
1514.51352435	1514.15966289	1500.86525107	1527.74067815
1483.47469883	1458.85231968	1482.60661623	1470.61645303
1478.84043608	1481.36576898	1445.0095737	1480.19274339
1508.14534297	1490.54474248	1491.40146706	1508.76088401
1517.46927602	1484.81031875	1527.46377779	1496.2446752
1474.4212351	1484.97452272	1537.55471964	1494.27785407
1497.39510604])	'EI': array([6.78793397e-25	6.28411630e-25	5.55036497e-25	5.74790717e-25
6.86523445e-25	7.45823550e-25	5.85747921e-25	7.11253022e-25
7.08485438e-25	7.23189879e-25	7.25682921e-25	6.10300866e-25
5.97818157e-25	7.32883536e-25	5.82698826e-25	4.96121938e-25
6.01388161e-25	6.55480180e-25	5.99701612e-25	7.20449832e-25
5.70940244e-25	6.12800537e-25	5.24949336e-25	8.04541074e-25
4.36951508e-25	7.38453766e-25	7.26968965e-25	7.16178839e-25
8.48154000e-25	7.66449242e-25	6.56734763e-25	4.90138275e-25
6.97352164e-25	6.54650673e-25	7.57059882e-25	5.89244895e-25
6.74961348e-25	6.68230756e-25	7.45648855e-25	7.06272692e-25
7.27777785e-25	8.00878177e-25	7.89671687e-25	6.78511263e-25
7.54844687e-25])	'bead': 1000}{'torque': array([1944.07896611	1983.94487888	2009.20392749	2073.3942914
2075.04616787	1993.1590954	1989.95930687	2023.43972082
2003.88960417	2001.40540849	1989.33395947	2094.32139911
2063.70413176	2017.95817127	1883.56839394	1912.97419317
1857.42452302	1868.7464415	1886.74268481	1854.95999245
1861.14914775	1886.18469413	1877.32325652	1834.20681535
1793.16615872	1761.61671032	1777.13934397	1815.6947008
1828.08112473	1765.77279393	1786.64220538	1772.30879167
1767.34188147	1764.35675931	1781.09413235	1812.39577446
1764.09364786	1788.3471436	1828.13587042	1844.88803118
1813.03727029	1702.02645057	1804.34658339	1791.58612614
1805.58544806	1779.38661283	1760.1295807	1796.88453784
1770.57485225	1808.82703653	1807.5603786	1789.75102717
1820.47776084	1786.81332125	1748.47567078	1791.04578236
1847.9091373	1776.41486409	1804.20539152	1830.87302598
1794.43185237	1821.68728705	1837.16425676	1828.36957576
1820.48948229	1801.89201532	1817.29911075])	'EI': array([1.84144589e-24	1.82801068e-24	1.58170738e-24	1.73550260e-24
1.76539697e-24	1.79921514e-24	1.79658908e-24	1.81733281e-24
1.78619697e-24	1.69657739e-24	1.93067250e-24	1.82614893e-24
1.86606404e-24	1.74215725e-24	1.62921192e-24	1.75868691e-24
1.59118099e-24	1.56769478e-24	1.63409313e-24	1.55883088e-24
1.73093053e-24	1.72375616e-24	1.70841343e-24	1.60557131e-24
1.68520704e-24	1.62658901e-24	1.50975018e-24	1.42670324e-24
1.40392750e-24	1.59315895e-24	1.62163732e-24	1.59367955e-24
1.56083659e-24	1.37971028e-24	1.29239607e-24	1.45469643e-24
1.40944970e-24	1.48419454e-24	1.61428137e-24	1.57059674e-24
1.53904763e-24	1.24032946e-24	1.29391342e-24	1.42809099e-24
1.47132927e-24	1.80195279e-24	1.56511243e-24	1.72268828e-24
1.47095947e-24	1.62980014e-24	1.62302129e-24	1.30762932e-24
1.57956201e-24	1.58887459e-24	1.19936679e-24	1.57742201e-24
1.60183600e-24	1.48703843e-24	1.58394040e-24	1.56445133e-24
1.60825304e-24	1.58720578e-24	1.57680177e-24	1.57023923e-24
1.54799594e-24	1.44384721e-24	1.30426851e-24])	'bead': 1000}{'torque': array([1950.35243464	1946.53914573	1958.34617702	1954.67610238
1952.62486419	1938.45428592	1940.86701924	1953.21700992
1947.81112987	2032.15399364	2013.14260653	1970.3321311
1978.49280185	1986.66029843	1945.7014788	1956.52098766
1927.264314	1922.11029457	1912.5912407	1905.22758727
1940.69669706	1959.54102214	1952.25470204	1965.95394555
1897.04230172	1946.09439617	1950.90839553	1962.97596774
1960.09600248	1959.1583673	1964.05434386	1964.74137521
1944.92820976	1951.1886241	1929.63166216	1936.77251402
1920.7686583	1918.29178651	1907.28760519	1918.73450244
1814.99074467	1841.09891746	1830.75823566])	'EI': array([2.21128424e-24	2.33173070e-24	2.34063627e-24	2.40285507e-24
2.59099232e-24	2.45170615e-24	2.43497676e-24	2.32723118e-24
2.58896935e-24	2.45853468e-24	2.62388935e-24	2.41303171e-24
2.65091151e-24	2.59549863e-24	2.70696325e-24	2.58474579e-24
2.55038828e-24	2.71625645e-24	2.81500933e-24	2.40692657e-24
2.57873081e-24	2.44438520e-24	2.52239572e-24	2.89306842e-24
2.59173319e-24	2.58569519e-24	2.71749890e-24	2.69249948e-24
2.47571363e-24	2.97130527e-24	2.55530674e-24	2.49956007e-24
2.35719705e-24	2.09332699e-24	2.34705200e-24	2.17520141e-24
2.09621018e-24	1.99959053e-24	2.00224488e-24	2.16387300e-24
1.85445946e-24	2.08923095e-24	1.85837127e-24])	'bead': 1000}{'torque': array([2059.66160368	2014.37549237	1851.50210309	1883.5647557
1919.10445239	1890.39403746	1865.46526048	1827.68454399
1825.90812502	1878.79881018	1804.8881824	1806.20622526
1831.78080842	1750.65520801	1756.83738694	1765.09123874
1888.34518514	1890.89844263	1935.34761727	1874.76228448
1917.43137623	1898.66619677	1968.54076693	1931.04553488
1939.34288723	1954.4695209	1946.14651211	1915.60578071
1926.34162556	1924.11981481	1900.9844458	1886.24634874
1853.42146922	1847.82496455	1853.60878119	1846.59318082
1812.02438383	1786.1042285	1657.90410672	1730.73771116
1785.11452344	1704.59630183	1707.33210916	1720.50419462
1711.74898386	1745.62060806	1713.98373538	1678.67123558
1708.38896274	1709.22749713	1714.17197386	1644.45708525
1676.86725657	1689.26058518	1653.75375991	1592.15583089
1631.76963342	1688.91508591	1658.8946511	1689.22510857
1677.47624868	1646.39858816	1671.86992958	1715.38051716
1718.5484384	1644.7528089	1681.46630081	1718.7758397
1759.69860431	1769.8676239	1769.69870942	1805.65555834
1834.47070848	1803.58201452	1804.51043158	1828.53299443
1841.64849647	1845.70093618	1816.5983618	1809.01323469
1829.86350852	1826.44225753	1817.75450028	1737.69040677
1812.92469851	1833.41177379	1805.03763705	1845.1425562
1834.99520959	1809.82433728	1772.51368628	1784.56661815
1802.16299624	1757.26495233	1752.60115175	1760.29698718
1729.88672422	1756.19992834	1705.32149995	1694.53545774
1687.93152126])	'EI': array([3.48577104e-24	3.29559727e-24	3.29720579e-24	3.36705716e-24
3.40175133e-24	3.75151791e-24	3.28661736e-24	3.30568878e-24
3.17092880e-24	3.62561541e-24	3.00995230e-24	3.07827594e-24
3.44609640e-24	2.96578160e-24	3.79988139e-24	3.54541772e-24
3.23754546e-24	3.43591561e-24	3.53768806e-24	3.43465653e-24
3.53791708e-24	3.43318808e-24	3.42952981e-24	3.38257838e-24
3.67992778e-24	3.51093405e-24	3.33231185e-24	3.20389550e-24
3.11821642e-24	3.35434452e-24	3.45636637e-24	3.90651327e-24
3.64951861e-24	3.52660365e-24	3.68198496e-24	3.41771086e-24
3.38309814e-24	3.41800291e-24	3.07829052e-24	2.96343393e-24
3.02605964e-24	3.25078989e-24	3.52427102e-24	3.42807122e-24
3.58567040e-24	2.96663603e-24	2.74695924e-24	3.15182126e-24
2.68395657e-24	3.21168741e-24	2.78568193e-24	3.33323005e-24
3.22343866e-24	3.08840337e-24	3.40330152e-24	3.47505384e-24
3.14049525e-24	3.04368582e-24	3.19082407e-24	3.43460695e-24
3.39152533e-24	3.38523879e-24	3.10885278e-24	3.22035410e-24
3.29210921e-24	3.12627278e-24	3.12168787e-24	3.20644266e-24
3.24724561e-24	3.20993708e-24	3.33116128e-24	3.73351063e-24
3.56682462e-24	3.44064663e-24	3.40810269e-24	3.33718379e-24
3.51369816e-24	3.39542855e-24	3.52883547e-24	3.20669126e-24
3.54024600e-24	3.54331558e-24	3.57918170e-24	2.56635964e-24
3.33504630e-24	2.95849408e-24	3.40126128e-24	3.44926236e-24
3.04636295e-24	3.01174737e-24	2.90911383e-24	2.98600493e-24
3.38398967e-24	3.23861838e-24	2.90925306e-24	3.30413684e-24
3.04290335e-24	3.25796181e-24	3.08374119e-24	2.99882445e-24
3.38923855e-24])	'bead': 1000}{'torque': array([1987.66853691	1970.8060747	1990.65187754	2016.29943052
2013.73347651	2025.63608829	2015.55436764	1993.92930715
2014.17002628	2007.19886359	2018.61899123	2025.40243886
2017.223944	2009.76659213	1996.99706135	2014.88050347
2046.16706426	2030.44138608	2048.05115022	2056.64205838
2055.68864791	2055.67269812	2058.1116299	2010.39561901
[truncated: 773 more rows]
[truncated: 9 more columns]
