# Supplementary material for: Dynamic stiffening of the flagellar hook
Source: Nat Commun. 2022 May 25;13:2925. doi: 10.1038/s41467-022-30295-7 (PMC9133114; doi:10.1038/s41467-022-30295-7)
Supplement: Supplementary file 4 — Source Data [file 41467_2022_30295_MOESM4_ESM.zip › fig5c.txt]

{'theta': array([1.25127998	1.25060569	1.24722818	1.24690697	1.24668776
1.24645781	1.24831072	1.24818649	1.2478208	1.2501202
1.25232188	1.24836225	1.24392407	1.24408766	1.24808001
1.24546814	1.24558574	1.24489257	1.2436889	1.2452644
1.2403286	1.23779423	1.24281965	1.23982624	1.24224375
1.23728976	1.23451292	1.23498678	1.23607696	1.23216
1.23205969	1.23565577	1.24537182	1.24364231	1.24721698
1.24657499	1.24531097	1.24587256	1.24764394	1.24786965
1.24792635	1.24862591	1.2490844	1.25039479	1.24801713
1.2509383	1.24841974	1.24681025	1.24511605	1.24397565
1.24289381	1.24888994	1.24092119	1.23969544	1.24385795
1.24826611	1.24496397	1.24655017	1.24845183	1.24850503
1.24855171	1.24812414	1.24739783	1.24741005	1.24598766
1.24749219	1.24778469	1.25040059	1.25191867	1.25132246
1.25199799	1.25239692	1.24738681	1.25128151	1.25228771
1.25209245	1.25299892	1.29627763	1.29903872	1.29887184
1.29849952	1.29772829	1.29886944	1.29861802	1.29890035
1.29943637	1.30029186	1.29894584	1.29899315	1.29821685
1.29797541	1.29643902	1.29669834	1.29636321	1.29843542
1.29731404	1.29728537	1.29866393	1.29791442	1.29750825
1.29730837	1.30010512	1.29907245	1.30230462	1.29988245
1.29934854	1.29995089	1.29956884	1.29908082	1.29925562
1.29929207	1.3000036	1.29830753	1.29768422	1.29560766
1.29768686	1.30104459	1.30177938	1.30062596	1.30128942
1.30299948	1.30318258	1.304069	1.30351242	1.30403002
1.30434397	1.3046334	1.30414492	1.30475706	1.30610068
1.30615659	1.30671722	1.30533722	1.30545394	1.30381463
1.30478283	1.30655085	1.30735859	1.3081984	1.30911632
1.30917071	1.30807191	1.30748876	1.30709268	1.30700081
1.30513889	1.30399454	1.25859188	1.26369479	1.255537
1.26293998	1.24386617	1.24468312	1.24070868	1.23798072
1.23209781	1.2340573	1.23284111	1.23038861	1.23249027
1.24199331	1.23667074	1.24450201	1.24635355	1.24702832
1.24997709	1.24951492	1.25276255	1.25413124	1.25267051
1.25331639	1.25340018	1.25935674	1.25656232	1.25551268
1.25295426	1.25171261	1.25028666	1.25146403	1.24814003
1.24841495	1.25053071	1.25144236	1.25269614	1.2525849
1.25386879	1.25534285	1.25579045	1.25908669	1.25968939
1.26012928	1.25978249	1.25990388	1.25862618	1.25855576
1.26100095	1.26031977	1.25926791	1.2660378	1.26897527
1.26920273	1.26405383	1.26486581	1.27600808	1.25456633
1.24741428	1.25600051	1.24691341	1.27522376	1.28821666
1.22389185	1.23243173	1.22336059	1.21600096	1.21897188
1.22280015	1.21943876	1.21931747	1.21872799	1.21894354
1.21669198	1.22083724	1.21747328	1.21963734	1.21630864
1.21639453	1.21661296	1.21806779	1.22138407	1.21908337
1.22153537	1.22431318	1.22540238	1.22316698	1.22537964
1.21189924	1.22477421	1.21512403	1.21626743	1.21740058
1.21591045	1.21201609	1.2103248	1.21111052	1.21247672
1.21081713	1.20979825	1.20749045	1.206812	1.21111757
1.20905927	1.20957757	1.21054405	1.20962301	1.21017714
1.21025664	1.21370361	1.21091272	1.21055614	1.21291123
1.21134964	1.20881512	1.21132572	1.21419457	1.21035524
1.21236207	1.21182352	1.21283448	1.21382454	1.21540573
1.21461886	1.2159892	1.21636435	1.21593965	1.21410534
1.21327248	1.21929877	1.21847711	1.21871596	1.21646134
1.22234528	1.2163425	1.21799491	1.21613226	1.21550607
1.2164391	1.21387157	1.21722076	1.21632508	1.21694619
1.21927952	1.26473318	1.25441259	1.24402788	1.24508653
1.23613426	1.25634407	1.24894881	1.23968116	1.23840323
1.23363169	1.23596204	1.23710359	1.23434251	1.22633842
1.22953469	1.23022853	1.22618461	1.22818928	1.22745106
1.22634615	1.22510528	1.22740912	1.22935164	1.22855944
1.22648963	1.22680751	1.2283092	1.23019211	1.30546992
1.30732962	1.28734049	1.2905856	1.28963338	1.28734256
1.2876305	1.2909578	1.28501484	1.27677232	1.27968078
1.26785808	1.26584301	1.26025967	1.25408225	1.25779781
1.26301881	1.26033427	1.26364172	1.2616687	1.25241123
1.25086192	1.24766825	1.24432977	1.24526589	1.24744601
1.24411519	1.24390681	1.24073384	1.24108302	1.24396838
1.24071359	1.23769214	1.24385852	1.24497346	1.24620025
1.24819055	1.24863559	1.24702454	1.24831672	1.25323841
1.25217408	1.25113193	1.2487248	1.24900107	1.24628152
1.24475262	1.2474838	1.24498764	1.24642058	1.24105218
1.23965854	1.24228243	1.24514636	1.24414395	1.23767166
1.24180859	1.24180478	1.24508826	1.24341415	1.2403698
1.24657683	1.24553701	1.24372029	1.24087158	1.24440733
1.24473032	1.24564168	1.24169057	1.24420662	1.24268073
1.24089822	1.24245345	1.24419364	1.2425072	1.24549873
1.24505557	1.239317	1.238473	1.23841149	1.24078158
1.24376444	1.24279827	1.24142798	1.24016547	1.24293511
1.24078257	1.24209633	1.24499567	1.23984798	1.24402049
1.24301468	1.24397859	1.24480162	1.24203679	1.23034483
1.2314509	1.23958125	1.2368845	1.23734871	1.24041972
1.24309227	1.24029976	1.23635744	1.23792399	1.23861738
1.23878612	1.23805786	1.23993779	1.2220418	1.22147395
1.22116768	1.22047157	1.2192204	1.21894099	1.21954236
1.21700838	1.21812288	1.21615519	1.21614375	1.2151124
1.21457651	1.21493769	1.21504335	1.21153007	1.21075539
1.21160616	1.21226491	1.21318486	1.21360736	1.21198368
1.21364055	1.21253622	1.2110506	1.20939007	1.20677299
1.21053876	1.21052419	1.20669289	1.20812879	1.20841987
1.20744047	1.20738866	1.20948707	1.20736784	1.20847555
1.20929239	1.20948929	1.20862314	1.20717339	1.21105598
1.20951615	1.20608589	1.20604075	1.2048343	1.20434932
1.2045495	1.2039924	1.2044828	1.20437117	1.20545533
1.20583156	1.20901688	1.20757257	1.2066134	1.20716207
1.20782729	1.21109613	1.21504949	1.21460355	1.2129299
1.21342948	1.21886568	1.21700148	1.21449628	1.21385029
1.21343112	1.2183089	1.21411256	1.21158891	1.21563603
1.21914733	1.22203473	1.22465386	1.22428308	1.22421834
1.22659543	1.21638554	1.22684676	1.22277988	1.22272758
1.22991404	1.22459018	1.22579325	1.21134115	1.21018866
1.2122418	1.21339978	1.21264136	1.21337009	1.21257548
1.21267886	1.21154459	1.21277935	1.21184238	1.21079949
1.21314708	1.21381532	1.20990302	1.21029255	1.21193762
1.21197593	1.21316121	1.21153451	1.21056366	1.21168441
1.20941972	1.20979621	1.20906136	1.20956755	1.21089724
1.21063805	1.21036582	1.20975896	1.21057751	1.20862588
1.21023648	1.20945539	1.20896203	1.21008435	1.20976553
1.21003387	1.20902188	1.2104313	1.20995192	1.20945399
1.21164543	1.21113216	1.21181423	1.21334858	1.21078182
1.20832619	1.20949702	1.21297158	1.21217495	1.21414077
1.21377342	1.21203133	1.21353526	1.21370285	1.21254012
1.21341168	1.211533	1.21236936	1.21390546	1.21137115
1.21111199	1.21245722	1.21136719	1.21140739	1.21236724
1.21158211	1.21112135	1.20970716	1.21081038	1.21105013
1.20954221	1.21099822	1.21024367	1.20863036	1.21046908
1.21097993	1.2112115	1.21095879	1.21254421	1.21428962
1.21351493	1.21543576	1.21474204	1.21472587	1.21338661
1.21137944	1.21255091	1.21179112	1.21311174	1.21044992
1.21165995	1.2113735	1.21109376	1.21263245	1.21397864
1.21322822	1.21026263	1.21087175	1.21308605	1.21250306
1.21270211	1.20903812	1.21196632	1.21128001	1.20805199
1.21243034	1.21086373	1.21582077	1.21051206	1.21013928
1.20453764	1.20770775	1.19448058	1.20054275	1.20235697
1.20596742	1.20622332	1.20631829	1.2042035	1.20460548
1.20656456	1.203876	1.20606107	1.20879834	1.19701221
1.20906004	1.20383752	1.20643706	1.20554656	1.20736663
1.22591658	1.22729698	1.22861795	1.22998414	1.23842434
1.23667495	1.20069941	1.201959	1.20497851	1.21030938
1.20589916	1.19736871	1.20203204	1.20272282	1.20476714
1.20957759	1.20370259	1.2026168	1.20746978	1.20404754
1.20795793	1.2047942	1.19823738	1.19890239	1.20321197
1.20479201	1.20062278	1.20531991	1.20613806	1.20830654
1.20687598	1.20228586	1.20141201	1.20145848	1.20466083
1.20221779	1.21142138	1.20805594	1.20931084	1.20908568
1.2115345	1.20060351	1.20932481	1.2073279	1.21081512
1.20242748	1.19553518	1.20482619	1.20699598	1.21647136
1.20399795	1.20598795	1.22069187	1.20229873	1.20621715
1.20612709	1.21051445	1.3069027	1.3048277	1.30609968
1.30485067	1.30237308	1.30244807	1.30364374	1.30365176
1.30637692	1.30749641	1.30909187	1.30761731	1.30902288
1.31212862	1.31177218	1.31059106	1.31177643	1.31380679
1.31435021	1.31536039	1.31215445	1.3107276	1.30992909
1.31144131	1.31207553	1.30908562	1.31227641	1.31243521
1.31060772	1.30923753	1.30728753	1.30934294	1.30751284
1.30747133	1.30598309	1.30642283	1.30655556	1.30744963
1.30802514	1.30692824	1.30684148	1.30538554	1.30534882
1.30603386	1.30693493	1.3137898	1.31126733	1.31151854
1.31251285	1.30981845	1.31145465	1.31256895	1.31482556
1.31174634	1.31245158	1.31371085	1.30998791	1.30923206
1.31098477	1.31104629	1.31037257	1.31161573	1.30952696
1.30731779	1.30816809	1.3061186	1.30796357	1.30815868
1.26400323	1.2627325	1.26261453	1.26356463	1.26179569
1.26257877	1.26118223	1.26047287	1.26029962	1.26007777
1.25985514	1.25813692	1.25734154	1.24707055	1.24752153
1.24917738	1.24767591	1.24691651	1.24757288	1.24941115
1.24782064	1.24882856	1.25058127	1.25079674	1.24773683
1.24447638	1.2443282	1.24455932	1.24733384	1.24745743
1.24916682	1.25085795	1.25391058	1.25142777	1.25406047
1.25416489	1.25749424	1.25950751	1.26266816	1.262076
1.26344995	1.26230399	1.26233259	1.26482571	1.26779772
1.26693287	1.26957087	1.27126156	1.27570918	1.27619264
1.27409703	1.27396582	1.2710052	1.26853744	1.26927685
1.26988661	1.26808977	1.26851998	1.26689404	1.26801163
1.26653891	1.26527029	1.26593594	1.26381503	1.26478373
1.26699529	1.2674378	1.26398518	1.2615361	1.26097201
1.26237627	1.22211413	1.23032214	1.22072532	1.22189208
1.22642794	1.22229943	1.23163998	1.23053334	1.23579033
1.24045103	1.23475968	1.22400328	1.22029905	1.22548131
1.22942569	1.22190789	1.23547605	1.23888789	1.24008022
1.22393062	1.22334733	1.22286388	1.22431309	1.23355998
1.22149732	1.2315639	1.22913086	1.21974757	1.21691955
1.20700715	1.21293039	1.21285904	1.22254779	1.21234597
1.21984069	1.21815675	1.21864905	1.22481345	1.22305621
1.22591506	1.21982943	1.2220414	1.22159469	1.21825526
1.2120689	1.20730248	1.22529767	1.21393068	1.2233699
1.21543643	1.20824916	1.20590088	1.2104431	1.20480118
1.21180473	1.22086233	1.20654318	1.21593969	1.20831569
1.21643451	1.21041143	1.2186759	1.20942011	1.2138292
1.2209939	1.22265354	1.2176517	1.21557949	1.22385956
1.23249905	1.22819267	1.2154671	1.22063155	1.21513811
1.21981064	1.21799761	1.22143089	1.22266755	1.21315609
1.21874366	1.21556765	1.21813329	1.21113147	1.21732546
1.22553115	1.22589452	1.22280574	1.21215093	1.22833972
1.21742754	1.21837112	1.21661869	1.22603498	1.20514411
1.20333128	1.2258241	1.21251327	1.23021507	1.20533574
1.22596596	1.22658723	1.21192875	1.22707443	1.20629582
1.19792581	1.21982294	1.22992995	1.22887327	1.2260531
1.19769652	1.21335912	1.20887231	1.22898135	1.22398157
1.20807173	1.21841308	1.22785119	1.22662149	1.22429691
1.2243944	1.23741173	1.22869165	1.23339975	1.23733343
1.23182822	1.23309421	1.23491716	1.23791327	1.23695149
1.23124985	1.23123178	1.2348763	1.23297434	1.22833137
1.22636251	1.22983223	1.22816698	1.22844508	1.22411999
1.21778962	1.21735112	1.21470519	1.21690459	1.21058262
1.20664468	1.20598149	1.20810347	1.20569447	1.21388284
1.21719294	1.21721177	1.22650953	1.23268325	1.21663953
1.2301574	1.2399459	1.23508169	1.22469649	1.2213322
1.22991129	1.23736316	1.23680737	1.23025302	1.23567141
1.22926759	1.2306806	1.22828991	1.22500567	1.22470642
1.22893022	1.22564931	1.21950497	1.22386593	1.22254945
1.21692842	1.21549094	1.21094799	1.22556521	1.2169319
1.21739483	1.20689906	1.21659962	1.22339357	1.220038
1.21197879	1.21004255	1.2119044	1.21213527	1.2185409
1.21589789	1.2188225	1.22449666	1.21493622	1.22026021
1.21520107	1.22076515	1.22079647	1.21332677	1.21587165
1.21929538	1.21816971	1.21697404	1.21585409	1.21655759
1.207791	1.2185216	1.21543812	1.21319064	1.21962444
1.21372369	1.21420987	1.22500143	1.21042433	1.22101724
1.22876889	1.22467879	1.22837682	1.22968361	1.23110356
1.23249017	1.23055763	1.23485495	1.23059997	1.22729523
1.23424986	1.23584607	1.23281793	1.23660976	1.23630328
1.24069812	1.23726026	1.23544567	1.23558789	1.23685349
1.2372144	1.23573108	1.23339935	1.2371861	1.23771766
1.23510931	1.23279848	1.23390765	1.23410557	1.23030366
1.23092159	1.23873878	1.23021588	1.22619335	1.2353004
1.23191168	1.23869013	1.23761615	1.23589952	1.24005683
1.23973752	1.23432743	1.23906805	1.23669675	1.23854377
1.23127856	1.23631101	1.2352268	1.2205131	1.228633
1.23980094	1.22725668	1.24064574	1.23967206	1.2291284
1.21313905	1.19570016	1.19967511	1.18576902	1.18984541
1.17919386	1.17581539	1.17074834	1.17508238	1.17035353
1.17079893	1.16893426	1.16919726	1.16479128	1.17064884
1.16380004	1.16348904	1.16736095	1.17314594	1.16858553
1.1646348	1.16824871	1.17371178	1.16685161	1.16211258
1.16826464	1.17245645	1.17991046	1.17680844	1.17235712
1.16810887	1.17288569	1.17377368	1.17894927	1.17712816
1.1647932	1.16521704	1.17415419	1.17044062	1.16488837
1.16051043	1.16207745	1.16759796	1.16493769	1.16476502
1.15976312	1.16631746	1.16510061	1.16452512	1.16495288
1.16241268	1.16161688	1.16196467	1.16331095	1.16263402
1.16319647	1.16563692	1.15984562	1.16392132	1.16207137
1.1643364	1.16295944	1.16259783	1.1628626	1.16287301
1.16292935	1.16493411	1.16466321	1.16596516	1.16357128
1.16675274	1.16377193	1.16564913	1.16133399	1.16022331
1.15935356	1.16309032	1.15700063	1.16133093	1.16360833
1.16372859	1.16299925	1.16750676	1.16669683	1.16352283
1.162986	1.16368	1.16475041	1.16204738	1.16478417
1.1711055	1.16442125	1.16308839	1.16438681	1.16922238
1.1663303	1.16211618	1.16737615	1.16826449	1.16819353
1.17074715	1.16874255	1.16792092	1.17113842	1.17237606
1.17244644	1.17502828	1.17439493	1.17066325	1.1680151
1.17557751	1.17026219	1.16534612	1.16903018	1.16944316
1.17209446	1.16770607	1.16931696	1.17184712	1.17866368
1.17642292	1.17289456	1.17051413	1.17229871	1.16769381
1.1745135	1.16697088	1.24234943	1.25117823	1.23944493
1.25133089	1.24972238	1.22769108	1.22458701	1.21537655
1.20974575	1.20805359	1.20200127	1.20284887	1.20835315
1.19731656	1.19138156	1.19316585	1.19063095	1.18964436
1.19124476	1.19069158	1.18919296	1.19250406	1.19072506
1.18880632	1.1878651	1.19102051	1.19295752	1.19126892
1.19148084	1.18843597	1.19173269	1.19249268	1.1901398
1.18998304	1.18904712	1.19368134	1.19236186	1.18986121
1.19073377	1.18849961	1.19091977	1.19313745	1.19238892
1.18560251	1.18800621	1.18379549	1.1850185	1.18621955
1.1893475	1.18973482	1.19025827	1.1889743	1.18617729
1.18695298	1.1883541	1.19199772	1.18333695	1.18790821
1.18925915	1.19110835	1.18835171	1.19042888	1.19048194
1.18961467	1.18808961	1.18893331	1.19034339	1.1904495
1.18661515	1.18852083	1.18997503	1.1885967	1.19161002
1.18827132	1.18822088	1.19007221	1.18902537	1.18893303
1.19025767	1.18979655	1.18713598	1.18995572	1.18798278
1.18572741	1.18729555	1.1893332	1.18812998	1.18843153
1.18696086	1.19109449	1.18978174	1.1898408	1.19259563
1.18891098	1.18619012	1.19009436	1.1888996	1.18950554
1.19256125	1.19152577	1.19068648	1.18972745	1.19166402
1.19260752	1.19315873	1.19112532	1.18886171	1.18867842
1.18784975	1.18792667	1.18984393	1.18866003	1.18701679
1.18741322	1.18746487	1.1843339	1.18505499	1.18516831
1.18367681	1.18552306	1.23440203	1.23529152	1.23247845
1.2264066	1.22904925	1.22933366	1.22586514	1.22975561
1.22611669	1.22551045	1.22359204	1.2198455	1.22142753
1.22556223	1.2274569	1.22733304	1.22657571	1.23107442
1.23023226	1.22929251	1.22914888	1.22848673	1.22711401
1.22752839	1.2256837	1.22765277	1.22508881	1.22604795
1.22588137	1.22832475	1.22821512	1.22805104	1.22449695
1.22552131	1.22346738	1.22143507	1.22043293	1.22459272
1.22349441	1.22348364	1.22376218	1.2239272	1.22338873
1.22315698	1.22356422	1.21985712	1.22113164	1.22199721
1.22243162	1.22241195	1.22123486	1.22062597	1.22064803
1.22087446	1.22263161	1.22224975	1.22110407	1.22321024
1.22226842	1.22370032	1.22452853	1.2206435	1.22343952
1.22562378	1.22527922	1.22592127	1.2255108	1.22529897
1.22439361	1.22609805	1.22273825	1.22453644	1.22304107
1.22323904	1.22591725	1.22326927	1.22634066	1.22704747
1.22669026	1.22821339	1.22570221	1.2246551	1.22221378
1.22505146	1.22395127	1.22355732	1.22169845	1.22662802
1.22409263	1.21976597	1.22577009	1.22407568	1.22221082
1.22610781	1.2221631	1.22181724	1.22014534	1.22375637
1.22269736	1.22374787	1.22322056	1.22303419	1.22520667
1.22297831	1.21899823	1.22277044	1.22176312	1.22271252
1.22011034	1.22092095	1.22295995	1.22587182	1.22269219
1.22218933	1.22575275	1.22451982	1.22203468	1.22076453
1.21900994	1.22337038	1.09746035	1.09675131	1.09673659
1.09722551	1.09905594	1.10249012	1.09821129	1.09528638
1.09867794	1.10119301	1.10143502	1.10023579	1.10141128
1.10383073	1.10115487	1.1061173	1.10110731	1.10570563
1.10548821	1.10370978	1.10457216	1.10559026	1.10668257
1.10560025	1.10057318	1.10133227	1.10278811	1.10628577
1.10518478	1.10861522	1.10480546	1.10180965	1.10334627
1.10663232	1.10503571	1.10570934	1.10507974	1.10380031
1.09940622	1.09844535	1.10597679	1.10883075	1.10169319
1.10123696	1.09869949	1.09889294	1.09780999	1.10051218
1.10409628	1.10165913	1.10242349	1.10249843	1.09818248
1.10110424	1.09889419	1.10416745	1.10151997	1.10377044
1.10298073	1.10173012	1.0981276	1.10063895	1.09958193
1.0988224	1.10713981	1.10436679	1.10748769	1.10185834
1.10432054	1.10847005	1.10461072	1.11299721	1.10392094
1.09980132	1.10470511	1.10703401	1.10315066	1.10267001
1.10579992	1.10562657	1.1028649	1.10505402	1.10250192
1.10413461	1.10609928	1.10546621	1.10424278	1.10322396
1.10246604	1.1038337	1.10240321	1.10332426	1.10386087
1.10346705	1.1071165	1.10896973	1.10575873	1.10673291
1.10858918	1.10991529	1.10380744	1.10883038	1.11364035
1.16971933	1.17071671	1.17481076	1.17454033	1.18251181
1.17702653	1.17442523	1.16870777	1.17216627	1.17433367
1.17123263	1.1713123	1.16422731	1.16306114	1.15924761
1.16219167	1.16807667	1.17582704	1.16954041	1.16829732
1.16860164	1.17019241	1.16642802	1.17003471	1.16574145
1.16384087	1.1684081	1.17019106	1.16737114	1.17210735
1.16294197	1.16389251	1.16576732	1.17081141	1.17139158
1.17208609	1.17816572	1.17792002	1.18139092	1.18514906
1.17984947	1.17993951	1.18039707	1.17736175	1.17981427
1.1857879	1.19631363	1.1763765	1.17694551	1.17827436
1.17943038	1.18284954	1.17970591	1.1857176	1.17732731
1.17841616	1.18457045	1.17647228	1.17453906	1.17802812
1.17403717	1.17847654	1.19702886	1.2465478	1.18581498
1.1783963	1.17835242	1.18437528	1.18092151	1.18240884
1.18043184	1.18348468	1.18504765	1.17746909	1.1938649
1.18205006	1.18413772	1.18397329	1.18117473	1.18145058
1.17775789	1.1837548	1.18359142	1.18885805	1.18796689
1.19442672	1.18642205	1.1834546	1.18570756	1.19197615
1.18874714	1.18666283	1.1902872	1.18461724	1.18379377
1.18981381	1.18521802	1.18786144	1.1916911	1.18629588
1.18557631	1.18737752	1.1877814	1.1811095	1.18582084
1.19253885	1.19172529	1.18968847	1.19114017	1.18504525
1.18758206	1.19220866	1.18962719	1.19332014	1.20276726
1.19285063	1.18952866	1.18938171	1.18881647	1.18385069
1.18578788	1.18602334	1.18103263	1.18536374	1.18297541
1.19282631	1.19310557	1.19274545	1.18448298	1.18171053
1.18086188	1.18520522	1.18261306	1.18211512	1.18484667
1.17964046	1.18305984	1.18751206	1.17688198	1.18605326
1.19293345	1.17712248	1.17978323	1.18060333	1.1863748
1.18123629	1.17676217	1.18156133	1.18372667	1.18244125
1.18232757	1.17985791	1.17575532	1.17885412	1.18130799
1.17655537	1.18261345	1.18202231	1.17641845	1.18219367
1.18397491	1.1902255	1.17976394	1.18060282	1.17971478
1.17799788	1.18800484	1.18862622	1.18268426	1.18916033
1.18835878	1.18363062	1.17615361	1.18108846	1.17831264
1.18549135	1.18172734	1.18369373	1.17939243	1.18527077
1.18507357	1.17964224	1.18011128	1.18271625	1.1821134
1.18147484	1.18540014	1.18480916	1.18626775	1.1863548
1.1811718	1.18075012	1.18609237	1.18345371	1.1792011
1.18018238	1.18379843	1.18516122	1.18608528	1.18336754
1.17937881	1.1745107	1.17486388	1.18053668	1.18307853
1.17943155	1.18044175	1.17574868	1.17590427	1.17838947
1.18095968	1.18514094	1.18682864	1.18413304	1.18644964
1.1784351	1.17921	1.18423724	1.1827071	1.19203168
1.19181845	1.19291065	1.19533919	1.19706137	1.1877422
1.19172512	1.19052968	1.18815042	1.19066241	1.18888286
1.19355886	1.18982408	1.19307826	1.19437116	1.19981241
1.19388809	1.19281099	1.1940863	1.19427672	1.19081951
1.18886425	1.19205776	1.191785	1.19707991	1.1833486
1.19013984	1.19493403	1.19707409	1.19381751	1.19437273
1.18649186	1.18645878	1.191985	1.18882192	1.18644429
1.18620733	1.19731701	1.19299516	1.19240583	1.19368382
1.18981665	1.19203299	1.1962737	1.19226637	1.1915985
1.17970639	1.18877253	1.18808305	1.19354949	1.18697616
1.18422046	1.19033196	1.18851679	1.19004818	1.18599132
1.18974304	1.19176723	1.1893907	1.19262104	1.19440732
1.19309701	1.1871757	1.18743723	1.18993303	1.19352369
1.19196293	1.1931292	1.18892909	1.19251663	1.18764856
1.18932488	1.19097862	1.19328467	1.19280659	1.19367315
1.19411515	1.19779902	1.19247424	1.18782291	1.18947274
1.18841794	1.19135706	1.18873772	1.1901793	1.18727806
1.19805725	1.2013685	1.18800734	1.19182249	1.19136965
1.19614606	1.18785969	1.18817784	1.1906216	1.18732736
1.18991542	1.18779873	1.18799681	1.19168258	1.18518506
1.1866697	1.19024781	1.18012252	1.19219022	1.19589083
1.18501034	1.1846545	1.18967669	1.18580913	1.18612473
1.18286973	1.19185526	1.19219303	1.18745823	1.18794908
1.18390647	1.18495362	1.18653809	1.18836985	1.18636032
1.19835659	1.20020774	1.2117733	1.19426121	1.19221536
1.19270584	1.18420975	1.19359969	1.19347149	1.2634312
1.27434246	1.27096112	1.27679636	1.25799898	1.25161806
1.2610815	1.27306234	1.28568683	1.26902977	1.26915258
1.2602995	1.24889552	1.46113417	1.46962954	1.25140764
1.25748407	1.25191982	1.26190263	1.26826215	1.2682045
1.26768174	1.26902492	1.24780537	1.2488936	1.25408338
1.24542572	1.2512194	1.24662181	1.24698172	1.24859358
1.25020086	1.25418953	1.24546299	1.24230274	1.24875021
1.24793728	1.25718501	1.26427591	1.26867251	1.27033103
1.2771814	1.27278469	1.26605329	1.2508908	1.24987394
1.25162168	1.25024489	1.25508051	1.25570039	1.26303413
1.27772442	1.27045525	1.26674097	1.24863437	1.24973371
1.24960402	1.24907605	1.25496089	1.26523216	1.27703082
1.25849596	1.25604437	1.26812862	1.2658402	1.26919347
1.26555709	1.26890283	1.27821653	1.27447493	1.27225406
1.27322792	1.27379253	1.27488485	1.27798235	1.26822831
1.27450231	1.27184479	1.27379166	1.27114403	1.26946308
1.26619071	1.26880178	1.26784197	1.27052743	1.26674936
1.24886857	1.24546092	1.25332789	1.25130069	1.25857265
1.2653238	1.27105419	1.25635217	1.24546978	1.24567894
1.24668749	1.24495239	1.24542831	1.25933111	1.26877535
1.2653988	1.25167224	1.24978978	1.25558171	1.2610235
1.25786398	1.26579098	1.2645721	1.26283181	1.26162964
1.25972767	1.2633098	1.26235446	1.25694293	1.24780422
1.24079403	1.24603705	1.25220764	1.24937894	1.24903414
1.24790446	1.24298301	1.24236194	1.24474137	1.25269177
1.25036289	1.24639891	1.23540535	1.23761727	1.23662299
1.23818839	1.2377571	1.24114137	1.25116164	1.2441715
1.24982663	1.24540644	1.25411033	1.25563045	1.25803803
1.23790308	1.23501581	1.23226483	1.23752057	1.24191084
1.24931807	1.24424264	1.2480826	1.24307243	1.24027943
1.23473544	1.22990709	1.22373663	1.22898227	1.23005669
1.23292675	1.22967065	1.22054338	1.22838454	1.22649842
1.22395556	1.22476681	1.23843356	1.23731222	1.22648632
1.21954193	1.22225492	1.22330008	1.22706788	1.22868495
1.22415149	1.21563951	1.22707906	1.22744586	1.22352883
1.22180051	1.22495198	1.22849813	1.22519895	1.22898742
1.22417257	1.23337501	1.22250515	1.21885366	1.22617931
1.22180723	1.22245641	1.22188996	1.22562299	1.21845137
1.22537276	1.22510322	1.22280377	1.22049908	1.22639223
1.23624615	1.22909277	1.22931105	1.22159672	1.22616987
1.22913052	1.22967639	1.23607482	1.23277774	1.23376445
1.23671363	1.23403521	1.23683683	1.23616746	1.24239482
1.23455486	1.23955216	1.23470192	1.23529882	1.24169909
1.24353522	1.24406697	1.24605659	1.25740943	1.25158138
1.24278356	1.24456913	1.25055288	1.24408636	1.24664197
1.25265049	1.24449549	1.24837452	1.24386994	1.25220433
1.24089129	1.24490608	1.24574419	1.23283661	1.24250456
1.24993662	1.2509096	1.24142805	1.23832598	1.24986213
1.24419802	1.26471212	1.24165638	1.24434172	1.24699553
1.24720663	1.24498506	1.24444457	1.25115599	1.25319034
1.25155227	1.24019285	1.24712791	1.24859025	1.24942302
1.25212654	1.23946874	1.23880985	1.24218137	1.24656973
1.24844797	1.25498494	1.24927504	1.24728264	1.23817386
1.23908105	1.23513128	1.25292293	1.24597157	1.2445578
1.24392539	1.23983766	1.24198525	1.24524709	1.24248755
1.24228211	1.24559911	1.24927048	1.25429054	1.2380431
1.23651172	1.24366381	1.24001098	1.24572933	1.24298948
1.24084103	1.24489853	1.23889072	1.2391177	1.23642739
1.24259416	1.24243561	1.24189941	1.24419506	1.24668374
1.2445298	1.24839852	1.23863511	1.23246116	1.24540865
1.24215289	1.23930163	1.2319211	1.24369898	1.23324802
1.22409502	1.23642767	1.24017446	1.21908071	1.23726381
1.24077567	1.24087365	1.24814608	1.23553871	1.23054107
1.22847872	1.2333249	1.23628822	1.22462279	1.23353585
1.23506257	1.23441841	1.23869635	1.24719833	1.24549164
1.24228008	1.24633208	1.24793301	1.24940712	1.25656157
1.24885985	1.24839506	1.24903954	1.24610179	1.24977308
1.24751921	1.24145373	1.25653918	1.26105289	1.26597542
1.25997036	1.26856164	1.26113802	1.27146001	1.27112178
1.27122138	1.27129218	1.2675149	1.26731941	1.26555281
1.26663811	1.265993	1.26033282	1.27388013	1.2702694
1.2709562	1.27030337	1.26174386	1.27130048	1.26507842
1.27049442	1.26844674	1.27835463	1.28436383	1.268903
1.27114448	1.27225762	1.27302876	1.26578252	1.27157906
1.26848186	1.27613548	1.27368747	1.27860013	1.28031512
1.27448009	1.27344349	1.26990134	1.26739158	1.26668996
1.26985012	1.2675551	1.26895771	1.26502255	1.26641114
1.27014423	1.26795254	1.26302042	1.26478965	1.26612127
1.26694908	1.26662786	1.26451976	1.26535898	1.26525439
1.26109559	1.27122619	1.2675707	1.26897279	1.26562973
1.26934572	1.27132126	1.27390262	1.27118184	1.26697507
1.27096092	1.27300358	1.27554352	1.26851726	1.26716094
1.26294166	1.2640683	1.265656	1.26443508	1.26364237
1.26065572	1.25593076	1.26075926	1.26249185	1.26356451
1.26459785	1.26399006	1.26545691	1.26724291	1.27270847
1.27345807	1.27656816	1.27535296	1.27382166	1.27297277
1.27630853	1.28102152	1.28655542	1.28987496	1.2894761
1.28954669	1.2845329	1.28236436	1.28253288	1.27320381
1.27198169	1.27467221	1.27703719	1.27408126	1.2744825
1.26775778	1.26105831	1.26400015	1.26365023	1.26485079
1.26643297	1.26296332	1.25843187	1.26094688	1.26455439
1.26427445	1.27253892	1.27484174	1.27558413	1.27535321
1.27765458	1.2715454	1.26720776	1.26914567	1.25868185
1.26222079	1.26376736	1.26284292	1.26493031	1.26068625
1.2578082	1.25997801	1.25955481	1.26034729	1.26356633
1.25934633	1.25790562	1.25732068	1.25558851	1.26680434
1.26676242	1.25861602	1.2640382	1.26172918	1.24949327
1.2551684	1.25387816	1.25107807	1.25499585	1.24976824
1.26275605	1.2556992	1.26550024	1.25467271	1.26434252
1.26730719	1.26402555	1.2708382	1.25267159	1.24996823
1.247864	1.24271929	1.24836742	1.26225788	1.25374599
1.24674781	1.24575611	1.24864499	1.24128163	1.24781961
1.24940523	1.24805288	1.25361445	1.25010934	1.24858501
1.2469317	1.24648783	1.24970839	1.2446629	1.24293427
1.25034961	1.23618832	1.24786972	1.25048958	1.2528407
1.24537254	1.2510783	1.25955675	1.25091779	1.24546534
1.25514992	1.25552073	1.24563494	1.24997566	1.24338207
1.25065553	1.24235578	1.2518935	1.25634985	1.25398986
1.25374631	1.25006788	1.2559238	1.25430947	1.24738967
1.24957761	1.24583148	1.2438985	1.24104716	1.24221142
1.23897645	1.2405463	1.24138095	1.24089436	1.23782646
1.24020334	1.2398907	1.24236071	1.24436394	1.24048987
1.24277358	1.2384618	1.23930753	1.24167749	1.24359528
1.23851632	1.23613686	1.24190002	1.23899414	1.24681073
1.24661523	1.24619098	1.2418506	1.2484716	1.24932173
1.24070229	1.23123618	1.23811688	1.23677596	1.22480994
1.2330831	1.23573759	1.22964232	1.23170764	1.23068698
1.23255803	1.23578959	1.23578963	1.23676456	1.23699717
1.23563878	1.23769688	1.23806084	1.23314948	1.23365597
1.23284596	1.23303032	1.23690315	1.2344122	1.23402117
1.23570028	1.24311093	1.24036067	1.23971357	1.24002627
1.24549614	1.23431932	1.22894069	1.23063441	1.25147135
1.25188675	1.25208042	1.25274592	1.25263056	1.25369169
1.25206941	1.24867165	1.24262017	1.24378123	1.23843001
1.24273788	1.23743651	1.24570717	1.24765795	1.24991475
1.2517036	1.25226682	1.24858394	1.24851212	1.2487166
1.25173816	1.2497665	1.24838907	1.24705386	1.24636205
1.24746292	1.24534866	1.24811489	1.24835017	1.24598455
1.24810537	1.24901463	1.24779368	1.24738823	1.24550987
1.24464584	1.24713748	1.2467683	1.24707622	1.2473957
1.2430217	1.24411479	1.24169867	1.23944173	1.24285764
1.2417294	1.23816237	1.23412473	1.22446714	1.21292585
1.21399928	1.20565002	1.21101161	1.2321897	1.21378205
1.20939655	1.21842002	1.22305655	1.21185779	1.21811397
1.20431552	1.20632221	1.21299814	1.22750271	1.22220855
1.21596245	1.21871646	1.22086836	1.23136693	1.22947842
1.22698929	1.26506831	1.26541253	1.26348969	1.2666004
1.26684765	1.26831771	1.26911177	1.27013444	1.27104506
1.27222319	1.27077041	1.26969121	1.27030095	1.27056941
1.26799961	1.26757435	1.26597578	1.26586335	1.26508796
1.26395737	1.26364473	1.26325418	1.26435426	1.26445289
1.26295693	1.26381941	1.26298062	1.26231898	1.26923672
1.27521293	1.2742433	1.27346025	1.27289002	1.27251637
1.27121121	1.27216363	1.27231262	1.27451743	1.27426692
1.27326961	1.27298071	1.26239383	1.26406309	1.26476012
1.2645285	1.26377151	1.26335104	1.26291785	1.2643361
1.2642332	1.26334671	1.26324886	1.26925575	1.27084911
1.26950953	1.26748038	1.26605416	1.26880831	1.25100355
1.24925804	1.24958469	1.25061207	1.24940989	1.25093682
1.24921141	1.24907858	1.24858723	1.24877126	1.24819257
1.24906152	1.24834684	1.24912814	1.24812727	1.24645924
1.24863351	1.24954421	1.25020412	1.24886884	1.24897893
1.24664304	1.24608214	1.24248458	1.2420585	1.24277057
1.24141688	1.24250254	1.24279825	1.24361969	1.24548659
1.24746072	1.24677329	1.24612463	1.2470534	1.24692053
1.24741246	1.24812748	1.2477675	1.2473335	1.24851846
1.24752956	1.24921151	1.2499998	1.25131678	1.25196802
1.25104674	1.25188115	1.2514067	1.25189119	1.2259471
1.22499076	1.22571438	1.22561514	1.22552725	1.22730832
1.22608829	1.2277975	1.22689205	1.22632215	1.22678817
1.22707193	1.22620618	1.22696238	1.22897341	1.22790387
1.22784174	1.22761706	1.22726197	1.22510701	1.22455737
1.22877163	1.23078476	1.23107799	1.23001628	1.22958436
1.25067199	1.2536227	1.25245886	1.25552981	1.2543056
1.25504123	1.25358347	1.25695061	1.25605981	1.25661096
1.25715362	1.2544868	1.25251832	1.25204172	1.25664228
1.2561613	1.25524948	1.25443913	1.25706836	1.2555256
1.25325761	1.25565808	1.25619209	1.25382584	1.25299086
1.25312209	1.25374789	1.25463735	1.25460731	1.2567953
1.25686094	1.25592266	1.25508567	1.25520089	1.25657181
1.25400856	1.25621578	1.2562488	1.25596842	1.25564736
1.25120995	1.25486829	1.25588584	1.2573932	1.25383002
1.25524384	1.2570703	1.25197487	1.25250648	1.25799256
1.25864922	1.25728392	1.25577124	1.25459095	1.25432971
1.25352741	1.25251209	1.2515407	1.25279182	1.25318081
1.25344732	1.24999643	1.25234838	1.25063172	1.25396937
1.25146908	1.25303085	1.25115483	1.24841817	1.24870925
1.24919587	1.25171548	1.25366738	1.25071855	1.24720908
1.25305081	1.24906567	1.25197923	1.25448313	1.25295782
1.25886995	1.25882051	1.25712964	1.25848591	1.25552808
1.25737386	1.2570198	1.25862699	1.25786035	1.25719958
1.2567473	1.26542866	1.26435022	1.26866681	1.2678282
1.26825502	1.2654189	1.26366069	1.25971563	1.25580844
1.25951325	1.26702751	1.26780586	1.25674446	1.26167874
1.25928015	1.26477542	1.26375154	1.2695037	1.26905992
1.26650481	1.26775603	1.26145844	1.26543203	1.2661433
1.26424317	1.25986025	1.26387772	1.26062922	1.26358531
1.26414966	1.26486636	1.26186477	1.26368187	1.26902804
1.26946426	1.27067875	1.26335867	1.26395069	1.26268292
1.26176097	1.26307646	1.25968856	1.26398732	1.26638549
1.26527706	1.26538137	1.2648485	1.26096249	1.26046067
1.25993122	1.25862651	1.2622471	1.26363377	1.2581272
1.26614126	1.26604447	1.25695708	1.2607738	1.2601096
1.26108251	1.26060218	1.26045186	1.25863854	1.25986406
1.26083154	1.26137985	1.26232719	1.26288237	1.26213732
1.26394275	1.26284916	1.26217883	1.26315869	1.26322089
1.26394386	1.26376046	1.26461448	1.26494879	1.26019506
1.26012505	1.26121634	1.26403014	1.27755672	1.26393236
1.26374177	1.26252421	1.25806505	1.25689101	1.25599571
1.25649345	1.25842288	1.25714986	1.26114857	1.25745443
1.26004485	1.26401737	1.2605873	1.26027383	1.25847604
1.26463013	1.25894725	1.25852216	1.25897203	1.25990747
1.26179857	1.26314215	1.2620659	1.26387227	1.25763384
1.26242565	1.25900575	1.25989913	1.26477602	1.2656094
1.25973941	1.25980911	1.26017847	1.25863277	1.25799128
1.25764289	1.25955652	1.26689136	1.26113694	1.20079781
1.20359781	1.20204445	1.20415408	1.20254499	1.20561224
1.20354819	1.20304533	1.20485642	1.20735321	1.20495238
1.20329574	1.20855788	1.20561419	1.20622648	1.20716288
1.20641329	1.21129864	1.21466882	1.20429573	1.20516718
1.20848624	1.20462018	1.19957456	1.19721782	1.20122476
1.19727722	1.1999835	1.20561514	1.20333601	1.20292141
1.20679793	1.20841061	1.20696538	1.20347599	1.22967833
1.23525445	1.23707192	1.23226058	1.23548309	1.2317719
1.23176778	1.22627236	1.23036836	1.23032485	1.2315979
1.23565691	1.23046831	1.23100552	1.23465169	1.23329166
1.23811893	1.23554181	1.22867256	1.23265411	1.23857866
1.24304014	1.23077657	1.23446665	1.23238614	1.23635615
1.23661791	1.23967812	1.23938431	1.23755109	1.23950858
1.23654966	1.23772306	1.24638404	1.25504022	1.25211782
1.25380716	1.25509054	1.24775778	1.24208377	1.2393195
1.24207731	1.244793	1.24784189	1.2407503	1.23878608
1.23529059	1.23733696	1.23731886	1.23006935	1.23639616
1.23498515	1.23884106	1.25000385	1.25655717	1.24109883
1.23975677	1.2353307	1.23614241	1.22992893	1.23062694
1.23299257	1.22483915	1.22093228	1.2299246	1.22685035
1.23227982	1.22534698	1.23134481	1.2290315	1.2250117
1.22531369	1.23089213	1.23785753	1.23505723	1.22969944
1.23061552	1.22919601	1.22065592	1.22727562	1.22436565
1.22437316	1.24244717	1.24464146	1.24274907	1.24471912
1.24134245	1.24632012	1.24488128	1.24264081	1.23727337
1.24304786	1.24117296	1.23371491	1.23962869	1.23900862
1.23630527	1.23992898	1.24246438	1.2430417	1.24044251
1.24165956	1.23961302	1.24197934	1.24296083	1.24317744
1.24211427	1.24135251	1.24038455	1.24151359	1.24150577
1.24442051	1.24350197	1.23777788	1.23300057	1.24447573
1.23807193	1.24115331	1.2387593	1.23888225	1.23790577
1.23657322	1.23570224	1.23498955	1.23314036	1.23745692
1.23420043	1.2356339	1.23842475	1.23265091	1.23897754
1.23717173	1.23592646	1.23693163	1.23575559	1.23555514
1.2332718	1.23417086	1.23778931	1.23952541	1.23350061
1.23685774	1.23497544	1.23473021	1.2364775	1.23558089
1.23238592	1.23781444	1.19582414	1.19925134	1.19782015
1.19879586	1.19647841	1.20286843	1.19174811	1.20768194
1.20220884	1.20662931	1.20890084	1.2032191	1.20392419
1.201927	1.20393183	1.21002014	1.21034906	1.2080341
1.21151838	1.21113027	1.20725025	1.20973831	1.20933884
1.21174579	1.2056305	1.20218009	1.2096061	1.20407061
1.20419727	1.20841389	1.21300706	1.21002024	1.21007184
1.20438698	1.2055178	1.20193563	1.20626389	1.1958825
1.20414291	1.20033542	1.20809564	1.20352696	1.2080774
1.2077703	1.20661261	1.21508685	1.20475085	1.21804653
1.20822722	1.21290586	1.19833564	1.2090939	1.20812235
1.20435323	1.25369948	1.2547611	1.25514966	1.25784574
1.25836719	1.2569478	1.25634729	1.25610797	1.25715669
1.25787113	1.25646604	1.25641867	1.25657044	1.25644104
1.25747963	1.25827698	1.25758982	1.25657318	1.25668872
1.25761376	1.25765804	1.25782997	1.25687493	1.25683987
1.25601516	1.25661266	1.25789504	1.2576735	1.25862234
1.25722846	1.25773932	1.25675075	1.25989141	1.25827937
1.25631487	1.25686987	1.25547176	1.25590608	1.2560322
1.25400241	1.25649101	1.2556769	1.25744689	1.25858849
1.25709232	1.25876724	1.25726116	1.25880611	1.25710083
1.25688349	1.25479088	1.25318348	1.25053466	1.24990963
1.2519331	1.25306172	1.25143321	1.25046847	1.25388762
1.25352124	1.26515414	1.26532073	1.26539086	1.26646713
1.2645751	1.26695441	1.26891271	1.26814762	1.27056952
1.26872375	1.26677393	1.26864415	1.26982502	1.27063163
1.27287557	1.27609513	1.27402736	1.27537845	1.27626269
1.27645604	1.27822104	1.27389458	1.27082214	1.27020255
1.27121383	1.27129197	1.27432803	1.26912155	1.2701038
1.27079684	1.27567917	1.27486115	1.2701092	1.27437675
1.27321368	1.27288192	1.27389139	1.27483347	1.27416058
1.27461426	1.27387676	1.26989001	1.26834165	1.26548979
1.2645964	1.27523841	1.2728953	1.26897361	1.26797647
1.27165348	1.2748166	1.2768047	1.27811267	1.27278772
1.27814901	1.26938431	1.26802142	1.26499601	1.27781222
1.27717597	1.27670471	1.27522776	1.26800525	1.27683483
1.2760675	1.26904003	1.27421873	1.26953875	1.27181399
1.27189917	1.27123887	1.26456611	1.26559481	1.26473173
1.26562879	1.26464075	1.26349059	1.26421184	1.26220134
1.26360149	1.263116	1.26141243	1.26182366	1.26399131
1.26208567	1.26285409	1.26301404	1.26324913	1.26242092
1.26167725	1.26284938	1.26345363	1.26284714	1.26285389
1.26238342	1.26199553	1.26212265	1.26240931	1.26313326
1.25936779	1.25669533	1.25931129	1.25965807	1.26012391
1.26031902	1.25888104	1.26085745	1.26026176	1.26304481
1.26084007	1.25616161	1.25471253	1.25505983	1.25457685
1.25456607	1.25396005	1.25601051	1.25903022	1.25908084
1.26010688	1.26025234	1.26191565	1.26445759	1.2644632
1.26507288	1.2666578	1.26607949	1.26549047	1.26464971
1.26359039	1.26646277	1.26067454	1.25774893	1.25514651
1.25566753	1.25913539	1.25483278	1.25447116	1.25337305
1.25202287	1.25164998	1.25121054	1.25040464	1.25077376
1.25054662	1.2528811	1.2532605	1.25273796	1.25445208
1.2543236	1.25304924	1.25740479	1.25966419	1.25879276
1.25874385	1.26166806	1.26261943	1.26033709	1.26267514
1.26147646	1.26294459	1.26415036	1.26424761	1.26791487
1.26814535	1.26642094	1.26770156	1.26786448	1.26889602
1.2633579	1.26834122	1.26636062	1.26343861	1.25979813
1.25726647	1.25977468	1.26191163	1.26123091	1.26378332
1.26103238	1.26469161	1.26458262	1.26854186	1.26655801
1.26090514	1.25990372	1.25870808	1.25888476	1.25971343
1.26087242	1.26020311	1.26018885	1.2615239	1.26143907
1.26092283	1.26015398	1.2600528	1.26181116	1.26020868
1.25948795	1.26227835	1.26053426	1.26087213	1.26148539
1.26279122	1.25927336	1.25547777	1.25291085	1.25434864
1.25346302	1.25213649	1.24953136	1.2500917	1.24975896
1.25200079	1.24877463	1.24921408	1.24527079	1.24709653
1.23112038	1.2303061	1.22974559	1.23222793	1.23186714
1.22989395	1.23035556	1.23921375	1.23220847	1.234779
1.23901837	1.23086708	1.23716013	1.23245176	1.23283999
1.23449217	1.23355673	1.23184057	1.23071967	1.23017313
1.22961883	1.23555518	1.23820424	1.23217436	1.23621892
1.23780186	1.23771693	1.23841504	1.2383909	1.23873313
1.23435618	1.23434702	1.23349695	1.23391253	1.23365998
1.23813905	1.23881769	1.24040969	1.24060534	1.23969503
1.23997816	1.23658624	1.23753142	1.23706781	1.2342155
1.24035054	1.23710158	1.23456232	1.23699567	1.20926063
1.21318725	1.21445685	1.21176849	1.20815414	1.21122658
1.27120799	1.2717005	1.27139288	1.27494133	1.27870752
1.28170028	1.27964591	1.2812936	1.27984124	1.28059901
1.27940915	1.28061593	1.27992948	1.27863172	1.21618949
1.21627667	1.21448088	1.21658327	1.21695166	1.21814052
1.21909896	1.21842334	1.21884824	1.21759697	1.21966793
1.21901289	1.21746143	1.21765141	1.21898449	1.21825866
1.21883817	1.21756172	1.21790067	1.21630346	1.21515381
1.21496004	1.21389549	1.21463872	1.21715961	1.21559976
1.21576395	1.20326218	1.2065757	1.20625213	1.20531288
1.20445392	1.20393005	1.20374962	1.20397854	1.20419074
1.20379563	1.2013894	1.20102081	1.20266221	1.20317672
1.202943	1.20304317	1.20257535	1.20239229	1.20167577
1.20387126	1.20522338	1.20698063	1.20798874	1.20602599
1.20509191	1.20379971	1.20550695	1.20586861	1.20291447
1.20584364	1.20824722	1.20619434	1.20665505	1.20529926
1.20593337	1.20666818	1.20706589	1.2042997	1.20790227
1.2080799	1.20762451	1.20798457	1.18787733	1.18833643
1.18845096	1.18954038	1.18821318	1.18879368	1.18881866
1.18848712	1.1889112	1.18807568	1.18850027	1.18788742
1.18720603	1.18758287	1.1880526	1.18679491	1.18729383
1.18791004	1.18758771	1.18739054	1.18711937	1.18864008
1.18799201	1.18787966	1.18914444	1.18921314	1.19103689
1.19129342	1.19205433	1.19176205	1.19166966	1.19060735
1.191106	1.19051329	1.19074432	1.18967731	1.18929777
1.19026163	1.1898812	1.19021158	1.19059014	1.19010923
1.18970811	1.18908214	1.18995038	1.1882706	1.1892274
1.18818725	1.18888584	1.18831101	1.23893287	1.23901428
1.23836668	1.2376618	1.23846954	1.2385451	1.23845589
1.23951105	1.23791791	1.2392956	1.23681947	1.23761662
1.2365108	1.23604435	1.23649581	1.2366571	1.2368144
1.23837269	1.23781541	1.23679865	1.2386884	1.23751874
1.23714249	1.2365743	1.23658136	1.23765135	1.23567268
1.23624711	1.23836103	1.23667834	1.25191201	1.25211109
1.25270911	1.25189912	1.25321331	1.2526812	1.25337849
1.25427845	1.25322361	1.25191963	1.252743	1.25281013
1.2525451	1.25318463	1.25365511	1.25355875	1.25353053
1.25360221	1.25371651	1.25467631	1.25394832	1.25467077
1.25434547	1.25544772	1.25474338	1.25438114	1.25420911
1.2424688	1.24535728	1.24344747	1.24247175	1.23892912
1.24135549	1.24001138	1.23944284	1.24145039	1.238887
1.23876676	1.23749305	1.23777449	1.23812245	1.23730364
1.23714652	1.23704959	1.2379266	1.23498917	1.23885015
1.23597473	1.23605447	1.233995	1.23520054	1.23550159
1.2350255	1.23285547	1.20401714	1.2041422	1.20648204
1.20540739	1.20274594	1.20414411	1.2044103	1.20313559
1.20187487	1.20226213	1.20342115	1.20418343	1.20399855
1.20358638	1.20352117	1.20311715	1.20249285	1.2031148
1.20278138	1.20296241	1.20128458	1.20089742	1.20104695
1.20209889	1.20480931	1.20313623	1.20130096	1.19857717
1.1976747	1.19847891	1.19980554	1.20020079	1.19928303
1.19854614	1.11482793	1.11487591	1.11334932	1.11649541
1.11555186	1.11492872	1.11238788	1.11257196	1.11373613
1.11415208	1.11437464	1.11571569	1.11651352	1.11748125
1.11568856	1.11700484	1.11814899	1.1197351	1.11998982
1.11997338	1.12122009	1.12054815	1.12048028	1.12128971
1.12137117	1.11889093	1.1215291	1.12144774	1.12248275
1.1220913	1.12101895	1.1234116	1.12608522	1.12623002
1.12575107	1.12590093	1.12457847	1.12401451	1.12510814
1.12403167	1.12555274	1.12385662	1.12227454	1.12222927
1.12225162	1.12220016	1.12369782	1.12324908	1.12217202
1.12336648	1.12370614	1.12311633	1.1217523	1.12177602
1.12207655	1.12324072	1.12307905	1.12433589	1.12417437
1.12359702	1.12377773	1.12320409	1.12375056	1.12357331
1.12453411	1.12547277	1.12629613	1.12475922	1.12420673
1.12494941	1.12646145	1.12578555	1.12505513	1.12697356
1.12650528	1.12694425	1.12822253	1.12691923	1.12742926
1.12894214	1.12908674	1.12952001	1.12908764	1.12836866
1.12726528	1.12802266	1.12857565	1.12888978	1.12997219
1.12787412	1.12746414	1.12861272	1.1275572	1.12902328
1.12854934	1.12817725	1.1265638	1.12880456	1.11560652
1.11899449	1.118584	1.11814159	1.117358	1.11732491
1.11580639	1.11556392	1.11554953	1.11618913	1.11676799
1.1159226	1.11773386	1.11808264	1.11734445	1.11745617
1.11616569	1.1145728	1.11836184	1.11639679	1.11647364
1.11862115	1.12092593	1.11933712	1.12218248	1.11926189
1.12043812	1.1197894	1.12004696	1.12238068	1.11987492
1.12102932	1.11847277	1.1206167	1.12051996	1.12892007
1.12353551	1.12434256	1.12640307	1.12625745	1.1249091
1.12361993	1.12238256	1.12202373	1.12246574	1.13985448
1.13976526	1.13948429	1.13839268	1.13941356	1.13947333
1.13895443	1.13756805	1.13773579	1.13743954	1.13649261
1.13717199	1.13767366	1.13765333	1.13581503	1.13617305
1.13510561	1.13658326	1.1349592	1.1344351	1.13389249
1.13316373	1.13452668	1.13295771	1.13113455	1.13091119
1.13018288	1.13022867	1.13044758	1.13006376	1.12893092
1.13125914	1.13097774	1.1320192	1.13324113	1.13452646
1.13413775	1.13398936	1.13471357	1.1350876	1.13540619
1.13343404	1.13198526	1.13124599	1.13251378	1.13299075
1.13417168	1.13450428	1.13527156	1.13532939	1.1372173
1.13674829	1.13818519	1.13837263	1.1371415	1.13863305
1.13793491	1.13673725	1.13712249	1.1352237	1.13680227
1.136511	1.13610785	1.13573451	1.13633757	1.13706509
1.13778608	1.17838323	1.17587267	1.17761442	1.17669618
1.17688147	1.17621171	1.1751282	1.17505728	1.17516272
1.17522848	1.17370763	1.17430844	1.17333736	1.17320369
1.17309545	1.17366268	1.1741135	1.17493687	1.17444418
1.17545329	1.17666858	1.17799929	1.17714556	1.17758114
1.17740715	1.17806529	1.17583374	1.17735738	1.17840379
1.17824588	1.17835971	1.1789782	1.18129439	1.18194731
1.18144108	1.18153339	1.18013878	1.18209193	1.18393656
1.18285989	1.18021313	1.17537887	1.17615572	1.2357563
1.23661634	1.23652145	1.23619039	1.23611641	1.23775485
1.23653532	1.23574905	1.23558809	1.23659643	1.23589335
1.23691728	1.23611384	1.23536929	1.23718063	1.23645544
1.23701524	1.23919513	1.23915739	1.23861569	1.24240385
1.24236207	1.24324817	1.24461106	1.24317788	1.24480363
1.24593262	1.24469731	1.24421597	1.24378439	1.24480817
1.24532262	1.2439406	1.24681537	1.2457467	1.24774187
1.24972819	1.25411176	1.25120795	1.25166476	1.25655146
1.25520264	1.25366439	1.25010939	1.25085415	1.24850132
1.24341051	1.24300452	1.24569078	1.24567029	1.24421141
1.24397846	1.24354828	1.24503764	1.24492874	1.24459982
1.24544198	1.24597332	1.24639335	1.24727595	1.24663561
1.24567473	1.2469025	1.24576687	1.2451379	1.24442479
1.24446788	1.24246027	1.24224756	1.24458379	1.24272044
1.24195027	1.24272983	1.24369821	1.24505368	1.24480337
1.2436902	1.24380222	1.24408336	1.24391664	1.24242774
1.24286687	1.24421258	1.24497583	1.24471389	1.24314504
1.24381456	1.24278847	1.24475174	1.24402105	1.24501526
1.24532825	1.24249921	1.24485823	1.24646023	1.2460382
1.24495311	1.24672263	1.24611216	1.24661034	1.24754557
1.2355869	1.23380361	1.23071019	1.22849881	1.22725738
1.22925877	1.22923414	1.23029353	1.23098809	1.23050667
1.229736	1.22931757	1.22877892	1.22967152	1.22968131
1.22912829	1.22998597	1.22894885	1.22994918	1.23004872
1.23073367	1.23284095	1.23071341	1.23032753	1.22803008
1.23274843	1.23214558	1.23206185	1.22953829	1.22657589
1.22680967	1.22503635	1.22364758	1.22408417	1.22467208
1.21987975	1.22071233	1.22215551	1.22168607	1.16854606
1.16986351	1.16834799	1.16815843	1.1695397	1.16869742
1.16991383	1.17172633	1.17408779	1.1765681	1.17598587
1.17837564	1.18173943	1.18338574	1.18307629	1.18431287
1.18534918	1.18555291	1.18319635	1.18413719	1.18319115
1.18403284	1.18449725	1.18406952	1.18863884	1.19097014
1.19144604	1.19305304	1.19469604	1.19661271	1.19994739
1.2026381	1.20166336	1.19473116	1.19500373	1.19357774
1.19273548	1.19465917	1.19342446	1.19673656	1.20050093
1.20013272	1.19867797	1.19948833	1.20272125	1.20638986
1.20402875	1.2021116	1.20213626	1.20350831	1.20562008
1.20595664	1.20641182	1.20829299	1.20688396	1.20645337
1.20461796	1.20474987	1.20337756	1.20286713	1.20365034
1.20341003	1.20483482	1.20703392	1.20431844	1.20483299
1.20275543	1.2036994	1.20298817	1.19980366	1.20097773
1.20061398	1.20226384	1.19931965	1.19894012	1.19947382
1.20045733	1.20248325	1.19895376	1.1982733	1.19958927
1.1994285	1.1915874	1.19485554	1.19790253	1.19928328
1.19316722	1.19152966	1.19359613	1.19634599	1.19859627
1.19569114	1.18879861	1.19266293	1.19595013	1.19464185
1.19020678	1.18969017	1.19671921	1.19437964	1.18398399
1.18579699	1.19099455	1.19002736	1.18562069	1.18542227
1.18655035	1.19355012	1.19245347	1.18815059	1.1886383
1.18987358	1.19197894	1.1928097	1.19058568	1.19145453
1.1917795	1.19361435	1.19501728	1.19435823	1.19313966
1.19260373	1.19114741	1.19206373	1.19205198	1.19149649
1.18885553	1.18894066	1.19135836	1.1926075	1.19075672
1.18723967	1.18602099	1.18518727	1.18531916	1.18577143
1.18588718	1.21057932	1.21300491	1.21300773	1.21202902
1.21057322	1.21031023	1.21072514	1.2112241	1.21375253
1.2127042	1.21281165	1.21270984	1.21170162	1.21137035
1.21155236	1.21257074	1.21152535	1.20766238	1.2079491
1.21080452	1.20904682	1.20673501	1.20526113	1.2092308
1.20780619	1.20598045	1.20887417	1.20896966	1.20944142
1.20951137	1.20916146	1.2064193	1.2073053	1.20570559
1.20658377	1.20907929	1.2068187	1.20593813	1.20611313
1.20468332	1.2050515	1.20702869	1.20544324	1.203652
1.20708202	1.20672115	1.20750243	1.20530107	1.20195841
1.20469905	1.20755625	1.20511503	1.20274918	1.20258563
1.19994348	1.20010289	1.2049063	1.1997482	1.20041557
1.20233453	1.20209801	1.20515684	1.20281552	1.20242025
1.20384184	1.20648217	1.2076812	1.20861073	1.2076022
1.20616642	1.20594451	1.20673839	1.20657122	1.20623332
1.20399784	1.20679274	1.20533934	1.2040744	1.2033487
1.20382398	1.20278401	1.20313413	1.20417585	1.20369583
1.20593461	1.2046883	1.20221698	1.20106622	1.20091891
1.19850961	1.20062139	1.20193098	1.20012068	1.1987274
1.1994041	1.19781212	1.19910206	1.19876105	1.19840099
1.19869873	1.19943251	1.19635316	1.19177851	1.18895722
1.19027551	1.18908633	1.19043987	1.18987972	1.190606
1.19233781	1.19493671	1.19521853	1.19379218	1.29254441
1.2915453	1.29081269	1.29104882	1.29241485	1.29302752
1.29378715	1.29399562	1.29291326	1.2918063	1.29156381
1.29170983	1.29138619	1.29022343	1.29070296	1.29152394
1.29063208	1.29034573	1.28976598	1.29031318	1.291093
1.29318898	1.29208702	1.29200645	1.2936183	1.29267854
1.29180321	1.2911043	1.29140115	1.29223266	1.29320452
1.29256315	1.29302567	1.29199556	1.29131206	1.21315795
1.21412415	1.21325742	1.21280322	1.21110169	1.21005522
1.21176991	1.21256733	1.20983491	1.21200186	1.21497946
1.21546627	1.21357444	1.21220373	1.21262791	1.21254652
1.21232301	1.19072199	1.19138623	1.19240935	1.19937715
1.2141307	1.21209439	1.21340343	1.20950085	1.22248953
1.22244886	1.22477577	1.22409198	1.2282957	1.23242849
1.2347151	1.22225177	1.2180831	1.21264553	1.21135042
1.21066474	1.21027031	1.21396121	1.21267977	1.21246142
1.21167896	1.21326504	1.21105329	1.21442599	1.22468371
1.21510117	1.21864726	1.22685422	1.22751123	1.23164924
1.2293646	1.23015904	1.23197113	1.22670443	1.22933328
1.23319916	1.23246017	1.22973298	1.23103564	1.22914964
1.23148605	1.23000976	1.23063674	1.23055935	1.23347768
1.23184203	1.23267778	1.23441728	1.23362002	1.23621268
1.23070764	1.22974652	1.22988109	1.23000173	1.23052374
1.23127022	1.23356873	1.22890809	1.2247811	1.22142526
1.22689969	1.22769318	1.22573874	1.22634904	1.22990007
1.23358677	1.23413634	1.2330047	1.23404056	1.23225135
1.23722517	1.23808053	1.24007721	1.24219585	1.23844555
1.23661298	1.23440527	1.22550758	1.23566462	1.23854373
1.23303399	1.22803087	1.23273386	1.22996931	1.22202512
1.22709173	1.22612507	1.22637374	1.22763599	1.22349497
1.22219677	1.22326949	1.21963518	1.21661273	1.21840902
1.21856232	1.21620956	1.22055313	1.22129592	1.22274292
1.23919756	1.23623009	1.23856038	1.2392824	1.24122565
1.26507059	1.2642835	1.26365019	1.26212886	1.25788841
1.25113296	1.25154646	1.25055953	1.25037834	1.27119513
1.27196517	1.24662389	1.24630883	1.24721792	1.2455525
1.24988561	1.2507367	1.24551745	1.24320634	1.24046968
1.23926833	1.23563892	1.23506708	1.23310563	1.2301861
1.23013305	1.22610197	1.22845668	1.25487945	1.25273783
1.25377694	1.25246976	1.25437414	1.25533144	1.25353577
1.25257525	1.24990856	1.24763515	1.24586598	1.24962984
1.24724265	1.24834985	1.24932411	1.25184897	1.24789472
1.22240984	1.21567836	1.21453722	1.21257357	1.22046863
1.21256405	1.21535568	1.21430898	1.21652256	1.21363549
1.21575704	1.21687413	1.21449362	1.21032763	1.21130322
1.20909593	1.21325414	1.21225722	1.21409886	1.20999496
1.21502414	1.21070613	1.2087407	1.20839107	1.20858917
1.20641157	1.20672215	1.2061967	1.20105226	1.20227212
1.20044731	1.20078584	1.2044377	1.20133786	1.20398502
1.20377044	1.20659678	1.28288315	1.28051166	1.28069419
1.28213445	1.27748408	1.27827682	1.2757962	1.28698015
1.28590606	1.27653887	1.27424659	1.28316682	1.2878238
1.30182352	1.30505843	1.30822983	1.30991383	1.31242447
1.3133837	1.30486568	1.25588033	1.25649416	1.2578186
1.25419444	1.25428963	1.25316208	1.25262417	1.252975
1.25055147	1.25121693	1.25088233	1.25240828	1.25273047
1.25196146	1.25191704	1.25125507	1.25307093	1.25257956
1.25241274	1.25215365	1.25563216	1.25466929	1.25505087
1.25282907	1.25304417	1.24986217	1.24835538	1.25019809
1.25102096	1.25121067	1.25147038	1.25261992	1.25229911
1.2513595	1.25257975	1.25322847	1.25219285	1.253004
1.25361281	1.25335115	1.25283319	1.25253562	1.25237511
1.25320994	1.2539801	1.25647396	1.25684269	1.25524955
1.25557581	1.25384593	1.25451435	1.25503986	1.25454901
1.25502863	1.254515	1.21472973	1.21378037	1.2136283
1.21225725	1.21300261	1.21292577	1.21284803	1.21405607
1.21387299	1.21366184	1.2139773	1.21346333	1.21269937
1.21185003	1.21190093	1.21218994	1.21170261	1.21133997
1.21275834	1.2131974	1.21347928	1.21240201	1.21158464
1.21091797	1.21187534	1.21282434	1.12012066	1.12068765
1.09335418	1.0854018	1.08877989	1.09442396	1.09013203
1.09320531	1.09621104	1.09521433	1.09821194	1.09837848
1.09798101	1.09766781	1.09883234	1.10420427	1.10562259
1.10751759	1.11078707	1.10652059	1.11252143	1.10837255
1.10999097	1.10935113	1.11131488	1.1145376	1.11859249
1.1239747	1.12153264	1.12273829	1.12426823	1.12910073
1.12892974	1.12965333	1.12838502	1.13137428	1.13195196
1.09414609	1.09835987	1.09415143	1.09559007	1.09284287
1.09214542	1.08686043	1.09230371	1.09326654	1.09520303
1.09040234	1.09013187	1.09019698	1.090867	1.09004922
1.09174324	1.09436345	1.09551209	1.09304801	1.09393069
1.09315132	1.09136087	1.0883137	1.09308001	1.09607515
1.09629546	1.09608055	1.09646272	1.09612971	1.09522815
1.09303557	1.09491549	1.09488769	1.09725465	1.09452123
1.08328014	1.08847102	1.2420742	1.24644691	1.24734297
1.24525915	1.24408689	1.25598684	1.25257614	1.24927017
1.24780767	1.26050264	1.2524706	1.24907188	1.25756741
1.25019454	1.24729407	1.25671024	1.25534334	1.24872276
1.25742239	1.25967191	1.25003961	1.25656306	1.25392974
1.2514056	1.25664472	1.25688489	1.24218653	1.24405609
1.24650398	1.24844856	1.24411417	1.25037317	1.25582197
1.2484103	1.24976405	1.25251275	1.2449505	1.24937783
1.25844174	1.2530862	1.24594905	1.26026345	1.25899854
1.24901948	1.25327458	1.25351454	1.25163277	1.25272371
1.25853601	1.25437466	1.25243306	1.26119517	1.2523246
1.25335229	1.26311491	1.25806674	1.25510865	1.25481304
1.26796635	1.26151135	1.25468991	1.26861656	1.26278836
1.25559876	1.25988967	1.25751278	1.26025261	1.26978591
1.26044513	1.26434226	1.25879479	1.25898479	1.2601471
1.24935763	1.26734745	1.26756284	1.25797185	1.26664012
1.25998845	1.25814096	1.26647318	1.26465309	1.25587112
1.25916041	1.25644849	1.25062683	1.25233087	1.26302462
1.25755716	1.25067947	1.25685352	1.25631556	1.25397294
1.25256813	1.25717313	1.25603327	1.25283995	1.2618637
1.2559076	1.24949325	1.26382789	1.26645403	1.26090415
1.26503731	1.26835505	1.267223	1.26146049	1.26498663
1.26605355	1.27023443	1.27155458	1.26934137	1.26108886
1.26709225	1.26663725	1.26396536	1.26411436	1.27434198
1.27228471	1.26745549	1.27547258	1.27117641	1.2615452
1.27096659	1.26993389	1.26127066	1.26370931	1.27022152
1.2657605	1.26766567	1.27169717	1.26811393	1.26401419
1.26983347	1.25768177	1.2604301	1.26930381	1.27370524
1.2632997	1.26300434	1.2673422	1.26871059	1.26220722
1.21997715	1.21499216	1.21699017	1.23117572	1.21017693
1.20607679	1.22426645	1.21792671	1.20841839	1.21951655
1.21938923	1.20943718	1.21939633	1.22419025	1.22119311
1.21526247	1.22615293	1.21920012	1.20885302	1.2279451
1.22079838	1.21053996	1.2188438	1.2208779	1.2100349
1.21098359	1.22400202	1.20996678	1.20809668	1.2225662
1.21424891	1.20581768	1.21771937	1.20916728	1.20892041
1.21053071	1.21807726	1.21018185	1.21416065	1.22073654
1.21880659	1.20940501	1.21954665	1.21700675	1.21319549
1.21271419	1.2153334	1.20820321	1.21278942	1.22090018
1.21202244	1.21016041	1.21863597	1.21447307	1.20707526
1.22285502	1.21507962	1.20085524	1.21365189	1.21926941
1.21012013	1.2071665	1.22291953	1.21411466	1.19992336
1.22867225	1.32933341	1.21247969	1.21615738	1.21020743
1.21450755	1.21835923	1.2083366	1.20815573	1.21711682
1.22209153	1.20831796	1.21880515	1.22158478	1.21180115
1.21581558	1.21871951	1.20595656	1.21404996	1.2178232
1.20700943	1.20003601	1.2168097	1.21004601	1.20041247
1.21034044	1.20914898	1.20532106	1.20937822	1.21582326
1.21253533	1.21173749	1.21460449	1.20561168	1.20051827
1.21533888	1.21161399	1.20453046	1.21337713	1.20786743
1.20682941	1.21052908	1.21371347	1.20234199	1.20209544
1.2160099	1.20446225	1.20524681	1.21419911	1.21556326
1.20531064	1.20858875	1.21791383	1.20915756	1.19906472
1.21948067	1.21601001	1.19939333	1.21498722	1.20468393
1.20717037	1.21114515	1.21201863	1.21187165	1.20466582
1.21274241	1.2139771	1.2161078	1.2181987	1.21000208
1.21116998	1.21484983	1.21101604	1.20804467	1.22755082
1.22430393	1.20492554	1.20322916	1.21349891	1.20485626
1.20067298	1.20990292	1.21236113	1.20338214	1.21245891
1.20642087	1.20793162	1.20992319	1.21693359	1.21033833
1.21577916	1.22381345	1.21917424	1.21513622	1.22646794
1.22691066	1.21599768	1.22174951	1.22152258	1.2158675
1.21404422	1.21909666	1.21754882	1.21146459	1.21772881
1.21210139	1.21304329	1.21537181	1.2177339	1.21563448
1.22235956	1.22729425	1.22383485	1.22599257	1.21909464
1.21878972	1.21821758	1.224736	1.22439911	1.22118909
1.22562807	1.22262618	1.21927356	1.21954655	1.22032632
1.21943168	1.22662933	1.23254796	1.22617428	1.21381158
1.23058871	1.22869863	1.22274547	1.22587974	1.22705411
1.22589926	1.22658911	1.23021382	1.22583524	1.22310142
1.22489976	1.22064672	1.21950764	1.2225454	1.21459531
1.21323163	1.21554356	1.20811843	1.20793736	1.20593312
1.20986664	1.21304852	1.20917055	1.21689471	1.21263137
1.21334746	1.21294604	1.21791656	1.21257839	1.20418379
1.21959689	1.21143507	1.21903899	1.21270653	1.21114254
1.21725329	1.21856842	1.21443739	1.21626176	1.22016691
1.21645476	1.20902947	1.21042255	1.2078359	1.21533148
1.21287954	1.2159594	1.21518629	1.21648405	1.20701377
1.21147454	1.21658185	1.21701942	1.21417939	1.21228373
1.21049979	1.21063291	1.20645275	1.19643762	1.20461161
1.20866572	1.2078257	1.20453224	1.20400689	1.20373884
1.20424981	1.20424216	1.20385967	1.19514404	1.20723225
1.20449167	1.19680373	1.19885844	1.20461069	1.18763212
1.19803783	1.21204714	1.20458684	1.20070203	1.19335885
1.18806348	1.18396738	1.19786011	1.19990602	1.19290735
1.1974992	1.19948689	1.19496724	1.19257303	1.19419646
1.19401695	1.19918632	1.20123106	1.18839001	1.19314274
1.20093849	1.19815888	1.2045944	1.20497218	1.20659168
1.19789398	1.24353186	1.25008576	1.237043	1.24982832
1.24161401	1.24110126	1.24530386	1.24800767	1.25118408
1.26252806	1.25742037	1.24555842	1.23337681	1.25125824
1.24671177	1.25136367	1.25115373	1.24976986	1.24374588
1.24379802	1.25115838	1.2497943	1.24049946	1.2390746
1.25002442	1.25717818	1.25104022	1.2491927	1.24072234
1.25319638	1.25250083	1.24856412	1.24351984	1.25421895
1.25133986	1.23710794	1.24933544	1.24920461	1.24204288
1.24689398	1.24918125	1.25638633	1.25066982	1.25013028
1.25818911	1.25037562	1.25016136	1.24979525	1.26125919
1.26709072	1.25433417	1.25448911	1.2557917	1.24689408
1.24941731	1.25197079	1.25762358	1.25394832	1.25173392
1.24970288	1.24951112	1.24497802	1.24672483	1.25968659
1.26554148	1.26578057	1.2635549	1.26612803	1.26270825
1.26755827	1.2626104	1.25841535	1.25991177	1.26695607
1.25861312	1.26413761	1.2648143	1.25638334	1.25766179
1.27813202	1.2702333	1.27074692	1.27509904	1.26882409
1.26245333	1.27155072	1.27131399	1.27252852	1.26585751
1.26582711	1.26775161	1.27917123	1.27879364	1.2777843
1.27319775	1.27895349	1.27131328	1.27772338	1.27724181
1.27216755	1.26973644	1.26656818	1.27508638	1.27371271
1.26999295	1.27302911	1.27166657	1.26017517	1.26426668
1.2622932	1.26549443	1.26255358	1.25910662	1.26310773
1.26105113	1.25955341	1.26247181	1.25210768	1.24639837
1.2497133	1.25468388	1.26475228	1.27176652	1.25508507
1.26012351	1.26140529	1.26028092	1.26711157	1.25645238
1.2604325	1.25300468	1.25377959	1.24694776	1.2565381
1.25157979	1.25439354	1.24585701	1.25344082	1.25540968
1.25210229	1.24543194	1.24584583	1.2437541	1.24731133
1.24218563	1.24558355	1.24705685	1.25276892	1.2443865
1.24507146	1.24683809	1.23477988	1.2455534	1.24537025
1.24195916	1.24244837	1.23676702	1.2413291	1.24551186
1.24635741	1.24538146	1.23932872	1.24399977	1.23798502
1.24020819	1.23326812	1.24101171	1.24410811	1.24229775
1.23909095	1.24143799	1.23959831	1.24080772	1.23552315
1.23113756	1.23527395	1.24159442	1.23697502	1.23519808
1.2377866	1.24079909	1.2333105	1.2299915	1.24413846
1.24171449	1.23774109	1.23345162	1.22975287	1.23052491
1.22871804	1.2554986	1.24974989	1.24288521	1.1116782
1.11729278	1.10994175	1.10611715	1.11150597	1.11576152
1.11948724	1.11613563	1.12736945	1.1125398	1.11316643
1.11640109	1.11814611	1.1217942	1.1170522	1.11497977
1.10768629	1.11639887	1.10976548	1.11649506	1.11263762
1.10046982	1.11519091	1.11803378	1.10814172	1.10554437
1.11053263	1.11317045	1.1080425	1.11346509	1.12411872
1.11325929	1.10272581	1.10923995	1.10575627	1.11671063
1.1179991	1.11160846	1.10722885	1.11881442	1.11058738
1.11768472	1.11202738	1.11528732	1.11632033	1.10643001
1.11151678	1.11125844	1.10711261	1.10795072	1.11261308
1.11699127	1.11984929	1.119252	1.11770345	1.1130865
1.11867612	1.11497027	1.12507991	1.13267367	1.12760887
1.12948036	1.13017635	1.12923363	1.12902321	1.12982307
1.12735736	1.12636042	1.13041946	1.12898363	1.13450189
1.12739345	1.12745184	1.13188207	1.12210165	1.13322309
1.12647949	1.12730114	1.12662747	1.13188298	1.12364074
1.12868496	1.13522258	1.12747704	1.12962523	1.13071008
1.1276315	1.1185346	1.11847315	1.11174642	1.11224497
1.11299034	1.11381269	1.11841673	1.11955267	1.11586412
1.11576715	1.11490383	1.12611566	1.11544569	1.10726197
1.11559924	1.12030111	1.11459687	1.11587785	1.11088247
1.11519935	1.11009706	1.11546125	1.11775918	1.10992991
1.11430162	1.12151462	1.11639892	1.12016248	1.11653213
1.12059968	1.11515426	1.11814421	1.11062678	1.11738489
1.11061996	1.11515947	1.11718093	1.11833283	1.1210812
1.12102719	1.11652852	1.11711351	1.11854999	1.1231235
1.12219316	1.11418774	1.11677488	1.11824981	1.11729634
1.11740385	1.1169291	1.11204571	1.1132536	1.11289017
1.11098366	1.11063036	1.11027774	1.10795322	1.11608945
1.11491326	1.11096389	1.11506278	1.10788987	1.11838923
1.11084939	1.11381205	1.10950736	1.11275142	1.11346241
1.11119814	1.1093414	1.1196101	1.12035055	1.11186449
1.11491991	1.11317857	1.11189942	1.10966063	1.11128204
1.11191349	1.1055065	1.1144785	1.11437717	1.11357629
1.1167754	1.12425373	1.11942391	1.11987907	1.11535698
1.11857725	1.11015303	1.11413327	1.11441534	1.10924123
1.10771944	1.10684187	1.10424691	1.10733152	1.10759367
1.10435184	1.11147884	1.10929268	1.10806683	1.10618564
1.10209947	1.10401083	1.10615967	1.10408798	1.10213093
1.09720343	1.10878082	1.09678391	1.09777894	1.09249896
1.09947569	1.10237095	1.1091364	1.09882249	1.09854477
1.10290249	1.09904151	1.09585802	1.10666306	1.10432535
1.10220475	1.09967162	1.09899383	1.09342606	1.10243816
1.09686937	1.09487348	1.10174253	1.09845574	1.09396687
1.08910026	1.10011111	1.08719618	1.09598103	1.09129163
1.08819576	1.08769617	1.0869019	1.0907609	1.08902724
1.09574562	1.09107352	1.09081608	1.09597238	1.09213387
1.09656129	1.08969585	1.09288476	1.09835122	1.09820849
1.09929257	1.09367894	1.10033275	1.09183138	1.09928973
1.08996647	1.10253317	1.08522067	1.09257377	1.08965453
1.08909782	1.09526703	1.09213802	1.08704893	1.09170052
1.09501328	1.09384943	1.09586333	1.0922047	1.09290355
1.09685864	1.08452538	1.08706372	1.09424134	1.08771181
1.08935706	1.09031712	1.09046444	1.10168568	1.09712893
1.08738383	1.1068789	1.0982283	1.0952826 ])	'EI': array([7.41114778e-25	9.71648557e-25	1.58407650e-24	1.53626260e-24
9.99856828e-25	1.26065089e-24	2.20778952e-24	1.95900071e-24
1.78114342e-24	2.05765194e-24	1.79628414e-24	1.87810991e-24
2.27877715e-24	1.74011391e-24	2.06026300e-24	1.47197663e-24
1.83390160e-24	1.58989667e-24	2.24975891e-24	2.25474463e-24
1.95605324e-24	2.06434895e-24	2.21007445e-24	2.12365016e-24
2.21657126e-24	3.09736242e-24	2.28247468e-24	1.87069008e-24
2.11135415e-24	2.22500645e-24	2.02941638e-24	1.94943078e-24
2.26999428e-24	1.98813814e-24	1.97387719e-24	2.00955593e-24
2.18070324e-24	1.86270562e-24	2.01689846e-24	2.47946486e-24
2.71786450e-24	2.58449692e-24	2.52049556e-24	2.86596410e-24
3.06480196e-24	2.92221790e-24	2.31335008e-24	2.75953392e-24
3.03599951e-24	2.34665629e-24	2.41133231e-24	3.20624961e-24
2.90766340e-24	2.53975560e-24	2.18162935e-24	2.53306310e-24
3.09572410e-24	2.87921528e-24	2.19765959e-24	3.01627658e-24
3.06083614e-24	3.27796441e-24	3.15009066e-24	3.16384492e-24
3.09127875e-24	3.54159067e-24	3.94115346e-24	3.15621095e-24
3.27224104e-24	4.18563352e-24	3.74175549e-24	3.30528048e-24
3.32069790e-24	3.83895407e-24	3.15473672e-24	3.39436328e-24
3.07206592e-24	1.14163442e-24	2.09005657e-24	1.96841937e-24
1.95583413e-24	1.83443864e-24	2.16237701e-24	2.26025744e-24
1.91145402e-24	2.03447234e-24	1.82589071e-24	2.07749333e-24
1.80171231e-24	1.67675986e-24	1.73746284e-24	1.82823702e-24
2.24612164e-24	1.49367110e-24	2.08676690e-24	2.15614851e-24
1.58406895e-24	1.98285864e-24	2.11496101e-24	1.70693623e-24
2.20057430e-24	2.01085807e-24	2.27461264e-24	2.33116510e-24
2.12039164e-24	2.17355357e-24	1.97053222e-24	2.12263610e-24
2.32688515e-24	1.96996188e-24	2.03186758e-24	1.87087292e-24
2.28032022e-24	2.24284844e-24	2.25758560e-24	2.35205242e-24
2.44484443e-24	2.27581825e-24	2.08617663e-24	1.98449081e-24
2.10631597e-24	2.89777668e-24	2.50094231e-24	2.25372052e-24
2.03840684e-24	2.08898833e-24	1.87504186e-24	2.18261644e-24
2.51319646e-24	2.39046067e-24	2.33193194e-24	2.36074311e-24
2.12981615e-24	2.52328207e-24	2.08721212e-24	2.38564711e-24
2.07140950e-24	2.51443533e-24	2.53452618e-24	2.29079512e-24
2.49826224e-24	2.31376184e-24	2.74013663e-24	2.69256861e-24
1.94389701e-24	2.21842080e-24	2.54018752e-24	7.46092198e-25
6.98817997e-25	1.16121153e-24	1.43388707e-24	5.70280200e-25
6.86650832e-25	9.71983531e-25	8.04935001e-25	1.05280661e-24
1.19095285e-24	8.61640444e-25	8.50225503e-25	1.11702422e-24
1.40593073e-24	9.01144889e-25	9.87283781e-25	9.93890763e-25
1.37865309e-24	7.87832616e-25	1.33457620e-24	2.03493073e-24
1.50322480e-24	1.73008588e-24	1.44740690e-24	1.38102323e-24
7.71268031e-25	1.58520593e-24	1.31004893e-24	1.49015522e-24
1.48608745e-24	1.14104075e-24	1.25218149e-24	1.34433059e-24
1.30959499e-24	1.15669529e-24	1.20921447e-24	1.11205326e-24
1.40823964e-24	1.41958746e-24	1.17278729e-24	1.33076851e-24
1.31409778e-24	1.45512499e-24	1.36822757e-24	9.97345348e-25
1.35134310e-24	1.79659260e-24	1.53840406e-24	1.34434890e-24
1.97353570e-24	1.83887320e-24	1.58185402e-24	1.90332314e-24
2.60190723e-24	1.70168759e-24	2.17281184e-24	5.51744986e-26
6.88936297e-26	1.25798178e-25	7.40352263e-26	1.04545003e-25
3.74261389e-26	3.37416719e-26	2.41679811e-25	1.78323832e-25
1.99890112e-25	4.98767978e-25	4.98150643e-25	4.66019059e-25
4.13826043e-25	3.55239244e-25	6.23729661e-25	7.49726861e-25
5.46752252e-25	6.08679944e-25	6.24932827e-25	7.68814118e-25
6.70140110e-25	7.77944397e-25	1.01458028e-24	7.59005263e-25
1.12668157e-24	1.10558551e-24	1.25660544e-24	1.04109047e-24
8.55612367e-25	1.22107800e-24	2.05244296e-25	6.65116930e-25
2.11007025e-25	3.16122339e-25	3.45614432e-25	3.85613306e-25
4.77673172e-25	4.45098542e-25	7.12846523e-25	6.62264801e-25
4.84370928e-25	7.68066891e-25	5.01853940e-25	9.07110137e-25
6.79640037e-25	6.99435608e-25	8.67594951e-25	6.78896572e-25
8.00527619e-25	8.07111535e-25	8.92368487e-25	7.32605552e-25
8.47869254e-25	8.39188272e-25	6.64970472e-25	7.16445065e-25
7.07715308e-25	8.92680185e-25	8.89710498e-25	6.70146268e-25
6.99915468e-25	7.19452192e-25	7.55359904e-25	7.53906942e-25
8.31327477e-25	8.06133850e-25	8.94546807e-25	7.42276234e-25
7.31078440e-25	1.03917547e-24	7.42577341e-25	8.94661982e-25
7.73753871e-25	1.03929683e-24	8.21637083e-25	8.25347072e-25
9.22401815e-25	7.72199933e-25	7.00709734e-25	8.89044006e-25
7.12051971e-25	8.89062209e-25	7.45006204e-25	7.79072116e-25
9.68050865e-25	9.19125943e-25	8.22341054e-25	2.12432254e-25
3.24058508e-25	4.26866326e-25	2.43149434e-25	4.44961364e-25
2.85409818e-25	3.53880100e-25	4.42831568e-25	4.06202302e-25
7.36767689e-25	5.23383026e-25	5.67384210e-25	6.06207285e-25
1.25555493e-24	8.52027175e-25	5.82032018e-25	1.08198441e-24
9.32584029e-25	9.50563770e-25	1.52830895e-24	1.71767614e-24
1.19330249e-24	1.12331272e-24	1.10203980e-24	1.28359412e-24
1.60215030e-24	8.81973031e-25	8.33238417e-25	1.68204579e-25
2.55904350e-25	3.91385613e-25	4.06472086e-25	3.91614799e-25
4.35570024e-25	3.82847594e-25	3.53891283e-25	3.55893381e-25
4.78265938e-25	5.21264069e-25	5.12221055e-25	6.77075510e-25
6.13622446e-25	6.64922268e-25	6.20423118e-25	6.01047789e-25
5.10902170e-25	5.05484201e-25	6.15347022e-25	6.63553939e-25
7.06718912e-25	7.20673339e-25	7.86230074e-25	6.72990168e-25
8.10010713e-25	6.52930182e-25	7.56918718e-25	7.64096234e-25
8.61547677e-25	8.36962217e-25	8.33036650e-25	8.66795076e-25
8.46073817e-25	9.17585990e-25	9.90047187e-25	8.35917145e-25
8.77482942e-25	8.14991571e-25	9.16357581e-25	9.08695787e-25
9.95078434e-25	8.06936178e-25	8.98597185e-25	1.01397443e-24
9.70295408e-25	9.71295621e-25	1.17617110e-24	8.12011828e-25
9.57940375e-25	9.17803867e-25	8.76825984e-25	9.88114100e-25
1.03449082e-24	1.11403318e-24	9.35049407e-25	1.03637219e-24
8.54695537e-25	1.01787891e-24	8.51659358e-25	1.04509993e-24
9.74505794e-25	8.78329179e-25	1.04448819e-24	1.08820205e-24
1.03171821e-24	1.01101703e-24	9.42291191e-25	8.46524098e-25
1.15812116e-24	1.17647583e-24	8.78086604e-25	9.83011484e-25
8.85884504e-25	8.92938424e-25	8.93339626e-25	9.67458821e-25
9.36709223e-25	9.78551248e-25	1.02929097e-24	1.00987019e-24
1.18192447e-24	1.07535766e-24	9.32743285e-25	1.03571835e-24
9.55111149e-25	9.70717267e-25	1.10435747e-24	9.83078586e-25
9.70027163e-25	1.21855035e-24	1.20478492e-24	1.26890133e-24
1.21553348e-24	1.15262436e-24	1.05442640e-24	1.12014341e-24
1.15885049e-24	1.26462923e-24	1.27111542e-24	1.25809570e-24
1.15059838e-24	1.42980633e-24	1.22924113e-24	1.18494519e-24
1.15659028e-24	1.28917125e-24	1.28097131e-24	1.23052042e-24
1.99305449e-24	2.44961065e-24	2.40088825e-24	2.50693712e-24
2.75659162e-24	2.68780716e-24	2.65163027e-24	2.60581512e-24
2.53001111e-24	2.73131934e-24	2.77796792e-24	2.53273420e-24
2.50717425e-24	2.81528208e-24	2.86692689e-24	2.60631709e-24
2.88354715e-24	2.77948692e-24	2.75480931e-24	2.87596856e-24
2.72598501e-24	2.84477526e-24	2.73178726e-24	2.81579793e-24
2.69194267e-24	2.72843312e-24	2.52767163e-24	2.45628124e-24
2.55460753e-24	2.69012088e-24	2.91888942e-24	2.59762316e-24
2.41254776e-24	2.57644403e-24	2.70242861e-24	2.64131159e-24
2.81776962e-24	2.67655291e-24	2.98130317e-24	2.54817790e-24
2.27046540e-24	2.19406335e-24	2.44759124e-24	2.42927288e-24
2.38737073e-24	2.39637676e-24	2.23435843e-24	2.51728678e-24
2.62260012e-24	2.29488934e-24	2.58147086e-24	2.48035803e-24
2.67685743e-24	2.86185269e-24	2.69258794e-24	2.70822557e-24
2.72030014e-24	2.75869147e-24	2.76006444e-24	2.83272064e-24
2.67558104e-24	2.83035787e-24	2.79640038e-24	2.90287117e-24
2.91668368e-24	2.91467175e-24	2.92774218e-24	2.40066185e-24
2.60730641e-24	2.84476506e-24	2.99275086e-24	2.76651784e-24
2.73378529e-24	3.02021421e-24	2.72902236e-24	2.79897585e-24
2.72053120e-24	2.74156823e-24	2.86163676e-24	2.50918972e-24
2.58920386e-24	2.49065396e-24	2.46470216e-24	2.69119058e-24
2.65436922e-24	1.67513882e-24	1.33323270e-24	1.29795839e-24
1.25573996e-24	1.19839356e-24	1.19921666e-24	1.24130687e-24
1.21150093e-24	1.13630396e-24	1.21587505e-24	1.61216037e-24
1.47785598e-24	1.32181593e-24	1.47023554e-24	1.39298265e-24
1.64400830e-24	2.00914533e-24	1.88427734e-24	1.76915299e-24
1.81261785e-24	1.83848703e-24	1.90731043e-24	2.05781000e-24
1.97784485e-24	1.70085699e-24	1.83890846e-24	1.78768981e-24
1.91916437e-24	1.80061379e-24	1.97567491e-24	2.22778761e-24
1.95601030e-24	2.13841561e-24	1.60704223e-24	1.96022725e-24
2.00802488e-24	1.84598853e-24	2.06100160e-24	2.12904665e-24
1.64135015e-24	2.02530741e-24	1.86666555e-24	1.78444450e-24
1.73952940e-24	1.84761884e-24	1.72490190e-24	1.68648480e-24
1.99382002e-24	1.78194178e-24	1.65563217e-24	1.44326832e-24
1.80897596e-24	1.75072747e-24	1.65573412e-24	1.46956321e-24
1.61266282e-24	1.49555834e-24	1.61679502e-24	1.83511494e-24
1.42348048e-24	1.78546290e-24	1.94868802e-24	1.97089056e-24
1.74786234e-24	1.88267865e-24	1.90256956e-24	1.82838297e-24
1.99058385e-24	2.16329777e-24	2.12337735e-24	2.10526098e-24
1.76999271e-24	1.99763866e-24	2.12401354e-24	1.72874666e-24
2.35893224e-24	2.00279155e-24	2.07248644e-24	2.02195957e-24
1.90442536e-24	2.01270214e-24	2.01727667e-24	2.09061061e-24
1.96146851e-24	1.84622944e-24	1.86565185e-24	2.10341168e-24
2.11457319e-24	2.21012743e-24	2.34816554e-24	1.93654014e-24
1.83353887e-24	1.88351148e-24	1.98818384e-24	1.71153180e-24
1.70883936e-24	1.70337843e-24	1.63741689e-24	1.78065884e-24
1.83746657e-24	1.88726699e-24	1.87671238e-24	1.74489524e-24
4.69800283e-25	5.27761501e-25	3.77461042e-25	4.09178891e-25
3.36477943e-25	3.44220218e-25	3.14948390e-25	1.55368991e-25
2.40204646e-25	4.00878906e-25	4.32201403e-25	4.60659535e-25
2.79880412e-25	4.20945177e-25	3.73929220e-25	4.30987040e-25
3.55710835e-25	4.88915218e-25	4.96360746e-25	5.01056206e-25
6.39609022e-25	5.99877280e-25	4.50883198e-25	4.39018056e-25
2.43154480e-25	4.00791695e-25	4.23790126e-25	5.11096770e-25
5.40727671e-25	3.14234635e-25	2.79900767e-25	2.52190353e-25
2.56795900e-25	1.96179285e-25	2.01726195e-25	4.91003617e-25
4.33595317e-25	4.49501199e-25	1.93961379e-25	2.74457096e-25
4.53619062e-25	4.71540944e-25	3.82020721e-25	4.11746478e-25
2.12520420e-25	3.28146964e-25	4.23533112e-25	3.67059582e-25
3.27133376e-25	2.74436455e-25	3.70610616e-25	4.83009111e-25
3.95037541e-25	4.06273577e-25	2.84387520e-25	5.00757772e-25
2.52955062e-25	2.82600554e-25	2.19577269e-25	4.69127213e-25
3.32031438e-25	4.67914242e-25	3.84440475e-25	2.86938261e-25
4.09787185e-25	2.14810553e-25	2.48187999e-25	4.15830034e-25
3.45427953e-25	3.06811995e-25	5.36675774e-25	2.77027862e-25
4.41669492e-25	2.37035643e-25	2.35866609e-25	4.01603077e-25
2.31134945e-25	2.19762285e-25	1.48206071e-25	3.95411445e-25
3.03076447e-25	2.86633574e-25	4.27725663e-25	3.43444654e-25
2.15837191e-25	2.39343876e-25	1.31866368e-24	1.41890461e-24
1.22792521e-24	1.43931183e-24	1.71283052e-24	1.39850027e-24
1.62846509e-24	1.65720199e-24	1.31799486e-24	1.53559110e-24
1.82976494e-24	1.44797530e-24	1.65575249e-24	1.70584762e-24
1.56027722e-24	1.74352964e-24	1.87312362e-24	1.65068247e-24
1.79562581e-24	1.45221399e-24	1.80096483e-24	1.60761904e-24
1.75455484e-24	1.38033295e-24	1.80788302e-24	1.98437623e-24
2.09768340e-24	1.71539493e-24	2.10760229e-24	1.98074110e-24
2.05507314e-24	1.93078798e-24	2.08322679e-24	2.07592975e-24
1.84072227e-24	2.04124539e-24	1.76154463e-24	1.75692370e-24
1.95766606e-24	1.69920247e-24	1.69514068e-24	1.93647970e-24
1.73667614e-24	1.61619771e-24	1.88719663e-24	1.42323683e-24
1.45338114e-24	1.67771706e-24	1.53319727e-24	1.52061403e-24
1.60436832e-24	1.36202745e-24	1.32302936e-24	1.50777851e-24
1.54748062e-24	1.39058554e-24	1.59174710e-24	1.89355947e-24
1.59823582e-24	1.71417514e-24	2.07715774e-24	1.37329420e-24
1.77204285e-24	1.85385726e-24	1.91541849e-24	2.31062069e-24
1.85121865e-24	1.72296916e-24	1.62743708e-24	1.41674925e-24
1.73891575e-24	1.86156822e-24	1.93153726e-24	2.13353763e-24
1.98443330e-24	2.10343022e-24	1.86501815e-24	1.99690731e-24
2.24447881e-24	2.03208766e-24	2.23063288e-24	2.13687789e-24
2.01625784e-24	2.11323248e-24	1.95860255e-24	2.23723739e-24
1.79456353e-24	1.96342907e-24	2.10226173e-24	2.04429732e-24
1.82431873e-24	1.74768621e-24	2.07198339e-24	1.94817804e-24
1.86415255e-24	2.14857464e-24	1.84428289e-24	2.02724160e-24
1.88603535e-24	1.94707160e-24	2.04535901e-24	1.92195935e-24
2.21830955e-24	2.03937892e-24	1.94205887e-24	2.24807241e-24
2.63380949e-24	2.46417880e-24	2.29692302e-24	2.24205841e-24
2.07024692e-24	2.18764092e-24	2.49625471e-24	2.43091419e-24
2.04170865e-24	1.96016363e-24	1.88781829e-24	1.98010819e-24
2.15049310e-24	2.17637679e-24	2.44888004e-24	2.65018208e-24
2.56919859e-24	2.26567349e-24	2.43414190e-24	2.45591111e-24
2.36930456e-24	2.37291698e-24	2.19669230e-24	2.58611258e-24
2.37054812e-24	2.35193939e-24	2.36232628e-24	2.45603944e-24
2.49705510e-24	2.52189542e-24	2.39153174e-24	2.63795978e-24
2.48840603e-24	8.34650457e-25	1.03802158e-24	1.11572662e-24
1.39085833e-24	1.18041987e-24	1.30404940e-24	1.18547766e-24
1.23538940e-24	1.04238365e-24	1.13888252e-24	1.27674510e-24
1.07807164e-24	1.33022376e-24	1.40730823e-24	1.41582042e-24
1.65948732e-24	1.38929350e-24	1.65834352e-24	1.51449531e-24
1.25047889e-24	1.78211982e-24	1.73576090e-24	1.44565091e-24
1.36914808e-24	1.37861295e-24	1.48780130e-24	1.43482520e-24
1.65447376e-24	1.68833138e-24	1.54416956e-24	1.69686760e-24
1.71155623e-24	1.74005474e-24	1.86210114e-24	1.57194259e-24
1.77072893e-24	1.89764867e-24	1.77824701e-24	2.01670235e-24
1.74994638e-24	1.73876270e-24	2.01076549e-24	1.82916111e-24
1.87421696e-24	2.01349410e-24	2.23936201e-24	1.88290807e-24
1.57556151e-24	1.93954218e-24	1.78290607e-24	1.72453947e-24
1.89211207e-24	1.95373752e-24	2.04653591e-24	2.04656347e-24
1.82701507e-24	2.12070396e-24	2.01280620e-24	2.26251216e-24
1.89340424e-24	1.96448667e-24	1.88281524e-24	2.23509145e-24
2.36392918e-24	2.11978377e-24	1.97962612e-24	2.11623477e-24
2.39261934e-24	1.98329329e-24	2.13270058e-24	2.03217451e-24
1.91939917e-24	2.25096927e-24	2.29609566e-24	2.49740464e-24
2.21219575e-24	2.42836557e-24	2.12132018e-24	2.55984108e-24
2.21517260e-24	2.38767996e-24	2.45508277e-24	2.45972996e-24
2.49698812e-24	2.33667743e-24	2.74153881e-24	2.63150018e-24
2.63820411e-24	2.53427883e-24	2.41308534e-24	2.27147116e-24
2.26906562e-24	2.61724291e-24	2.37779268e-24	2.79428490e-24
2.37055747e-24	2.31040550e-24	2.48955759e-24	2.56771186e-24
2.48633760e-24	2.38869792e-24	2.29074122e-24	2.30625376e-24
2.46941644e-24	2.54679142e-24	2.22447293e-24	2.41407259e-24
2.76062104e-24	2.31444339e-24	2.39044043e-24	2.11256947e-24
2.19542446e-24	2.60992289e-24	2.47333079e-24	1.93644676e-24
1.98240728e-24	2.51841053e-24	2.59443569e-24	2.33111019e-24
2.54104160e-24	6.33711728e-25	7.99815102e-25	7.91671716e-25
1.06788861e-24	1.58716091e-24	1.27103998e-24	1.23475260e-24
7.97690481e-25	5.07883363e-25	9.86184607e-25	1.14789447e-24
1.04707983e-24	8.90935462e-25	1.58132154e-24	1.74750359e-24
1.21242857e-24	1.30698549e-24	1.28359694e-24	1.03449040e-24
1.80220087e-24	1.49893039e-24	1.23807183e-24	1.06722226e-24
1.05560801e-24	1.03607563e-24	1.23964000e-24	1.09265976e-24
1.13226900e-24	1.13313751e-24	1.10225603e-24	1.18947339e-24
1.03106886e-24	9.87486107e-25	1.06353723e-24	1.01022939e-24
1.10158521e-24	8.63173787e-25	1.23490768e-24	9.99263978e-25
9.50551192e-25	1.11797121e-24	1.04501953e-24	1.21627976e-24
1.32065199e-24	1.23563370e-24	1.04308156e-24	1.21677149e-24
1.29996579e-24	1.10557176e-24	1.35686065e-24	1.27360494e-24
1.29994216e-24	1.35423224e-24	1.07240912e-24	1.15038502e-24
1.27810084e-24	1.13677578e-24	1.23610602e-24	1.24368610e-24
1.05723628e-24	1.23218659e-24	1.31830930e-24	1.13651599e-24
1.09473383e-24	1.25676625e-24	1.12735177e-24	1.40661708e-24
1.26074630e-24	1.39547731e-24	1.36875203e-24	1.47851246e-24
1.54008163e-24	1.38252983e-24	1.35880393e-24	1.32714377e-24
1.36808448e-24	1.46910171e-24	1.38035677e-24	1.24924221e-24
1.25247007e-24	1.34423440e-24	1.39861441e-24	1.11224445e-24
1.08266938e-24	1.10880059e-24	1.23012298e-24	1.23040287e-24
1.20637471e-24	1.24680171e-24	1.22912369e-24	1.17767352e-24
9.62505686e-25	1.05268311e-24	8.64965897e-25	1.30049737e-24
1.16823482e-24	1.38238300e-24	1.30020256e-24	1.35009334e-24
1.31592490e-24	1.40550554e-24	1.51165348e-24	1.55854618e-24
1.36515911e-24	1.47630191e-24	1.43793535e-24	1.24850466e-24
1.32969015e-24	1.35286389e-24	1.51814336e-24	1.26962746e-24
1.37925605e-24	1.23652217e-24	8.87724559e-25	1.41479199e-24
1.20926453e-24	1.41035740e-24	1.46774486e-24	1.53512210e-24
1.31953782e-24	1.25319450e-24	1.39585706e-24	1.29498428e-24
1.36493191e-24	1.24477769e-24	1.36637343e-24	1.27119698e-24
1.33079685e-24	1.25386409e-24	1.33202216e-24	1.37530633e-24
1.25569540e-24	1.25672707e-24	1.45057739e-24	1.22541623e-24
1.29514947e-24	1.18519711e-24	1.27284723e-24	1.54097446e-24
1.08669610e-24	1.44718546e-24	1.19765425e-24	1.45550432e-25
6.93369295e-26	5.58594160e-26	6.35012618e-26	4.73946440e-26
5.96925855e-26	7.48885389e-26	8.75648464e-26	1.83764277e-25
1.45303019e-25	3.16644998e-25	3.16164432e-25	4.23392467e-25
5.30046460e-25	4.31842936e-25	4.79410280e-25	5.47148975e-25
5.23029576e-25	4.26855198e-25	4.81365996e-25	5.34382455e-25
4.66456085e-25	4.99353499e-25	5.79257628e-25	4.97592035e-25
4.73289193e-25	3.90727610e-25	5.43482819e-25	5.09798524e-25
5.29846440e-25	5.72597577e-25	5.46107644e-25	4.53659437e-25
5.16615240e-25	4.32179166e-25	3.92714598e-25	4.92195147e-25
5.01447491e-25	4.79971186e-25	5.42045082e-25	4.40721500e-25
4.69841032e-25	4.35907684e-25	4.97644180e-25	5.69757033e-25
5.00839758e-25	5.47819734e-25	7.82762853e-25	5.24514017e-25
6.38393072e-25	5.09354450e-25	3.95036877e-25	4.25417873e-25
4.31961781e-25	4.95255045e-25	4.61953238e-25	4.32335694e-25
4.74570440e-25	4.21101082e-25	5.46180071e-25	3.79541929e-25
4.61502419e-25	6.00805981e-25	3.71728011e-25	4.53959684e-25
4.34830838e-25	4.28781969e-25	5.12810748e-25	4.65088854e-25
4.60689719e-25	3.74605944e-25	5.07859769e-25	4.38906577e-25
4.26509661e-25	4.68631861e-25	3.85360905e-25	3.89229364e-25
4.18612383e-25	4.04602772e-25	3.64964615e-25	4.53738712e-25
5.59507884e-25	5.14271086e-25	5.42595359e-25	5.07384095e-25
4.95336501e-25	5.46876836e-25	5.13287611e-25	4.69413636e-25
4.81432964e-25	6.36471041e-25	5.43900066e-25	5.09480607e-25
5.78307640e-25	5.12510120e-25	4.80811445e-25	5.22794616e-25
4.00233246e-25	5.11984942e-25	4.86828764e-25	3.96905282e-25
4.72310350e-25	5.17505921e-25	4.91149955e-25	5.63837204e-25
4.78000403e-25	5.57193911e-25	5.39311537e-25	4.64381885e-25
5.27479582e-25	5.11475398e-25	5.49973532e-25	5.34175064e-25
4.32343793e-25	5.13079479e-25	5.07768617e-25	4.26008199e-25
5.52666323e-25	4.34592830e-25	4.45422559e-25	5.34424445e-25
6.01180551e-25	5.19357953e-25	3.65035268e-25	4.88286770e-25
3.98900491e-25	4.81658298e-25	5.06691561e-25	4.66015304e-25
4.89029159e-25	4.32331212e-25	4.28172501e-25	4.52340133e-25
5.19821522e-25	1.04539121e-25	7.42996536e-26	9.08154953e-26
8.52274147e-26	8.27946901e-26	1.10444721e-25	1.22220032e-25
1.69125017e-25	2.14435246e-25	2.79953280e-25	2.67264593e-25
2.44280271e-25	1.74842272e-25	4.60475026e-25	6.56218252e-25
5.88547401e-25	5.28617631e-25	6.95179961e-25	8.47059758e-25
1.03886180e-24	6.85856286e-25	8.50450879e-25	8.13647909e-25
1.08407165e-24	9.78347496e-25	7.93641925e-25	5.82568854e-25
6.48761271e-25	1.13010519e-24	8.01772180e-25	8.29831032e-25
1.03273505e-24	1.14952301e-24	1.05375210e-24	7.92747579e-25
9.65271084e-25	9.20290861e-25	7.94733891e-25	7.45369644e-25
8.84850771e-25	1.10524663e-24	8.43758224e-25	6.32480693e-25
7.47383605e-25	8.76704234e-25	8.24300160e-25	7.46004900e-25
6.65706172e-25	8.98336045e-25	8.39612238e-25	3.36642077e-25
9.76165691e-25	8.02528246e-25	7.87995883e-25	1.01267346e-24
8.78582030e-25	8.13891206e-25	7.98614886e-25	8.87227531e-25
9.58478841e-25	8.56766607e-25	8.44979148e-25	8.51935648e-25
9.01901747e-25	9.80010995e-25	9.56354485e-25	1.08122356e-24
1.15695050e-24	9.94043790e-25	1.07244031e-24	1.13271763e-24
9.88080181e-25	1.06793321e-24	9.91341111e-25	1.12433930e-24
1.25698264e-24	1.29468433e-24	1.18431093e-24	1.23164064e-24
1.23339291e-24	1.29079156e-24	1.01421883e-24	1.32560746e-24
1.21768433e-24	1.15848835e-24	1.56173631e-24	1.21195967e-24
9.23490337e-25	1.25160599e-24	1.13106217e-24	1.15526170e-24
1.06880373e-24	1.40677054e-24	1.30775962e-24	1.12682179e-24
1.13809033e-24	1.14732652e-24	1.18561868e-24	1.24598880e-24
1.14554772e-24	1.77336686e-24	1.52595866e-24	1.41687606e-24
1.28679769e-24	1.29490398e-24	1.31901625e-24	1.43612967e-24
1.31427983e-24	1.46991321e-24	1.30116386e-24	1.28720483e-24
1.62940100e-24	1.46106752e-24	1.33731357e-24	1.27470064e-24
1.19079524e-24	1.38520307e-24	1.37977821e-24	1.21313770e-24
1.15606356e-24	3.59635435e-25	5.20113517e-25	5.92122244e-25
6.71877642e-25	8.23428905e-25	6.17896306e-25	5.62206169e-25
6.15266783e-25	8.60889778e-25	9.70884529e-25	9.28776916e-25
8.08861997e-25	7.75946806e-25	7.98735864e-25	6.91220665e-25
9.03336313e-25	8.88850827e-25	6.00261872e-25	8.28638801e-25
9.06837002e-25	1.07353538e-24	9.18252454e-25	8.27148694e-25
1.08746124e-24	9.52117242e-25	1.02546183e-24	1.08045856e-24
1.01078339e-24	1.04106403e-24	9.35085488e-25	9.87761747e-25
1.00328321e-24	8.40447814e-25	8.37298371e-25	1.04381189e-24
8.45474466e-25	8.75736422e-25	8.42971718e-25	8.89117755e-25
8.63712926e-25	1.26771868e-24	1.06922776e-24	1.02769676e-24
1.10927813e-24	1.18205788e-24	9.79466317e-25	1.03818988e-24
1.00427463e-24	1.16227460e-24	1.07824952e-24	1.06223641e-24
1.20962032e-24	1.20556626e-24	1.26896554e-24	1.20759062e-24
1.31034004e-24	1.21461542e-24	1.36327267e-24	1.34674757e-24
1.28658789e-24	1.45117641e-24	1.24232967e-24	1.28663168e-24
1.34812497e-24	1.28973934e-24	1.44461024e-24	1.12505811e-24
1.39283136e-24	1.38533666e-24	1.26134776e-24	1.30090605e-24
1.37980160e-24	1.25959051e-24	1.53280906e-24	1.34676669e-24
1.19494964e-24	1.22563041e-24	1.29457560e-24	1.41723147e-24
1.33154170e-24	1.25012715e-24	1.12225393e-24	1.19192022e-24
1.37900503e-24	1.11492443e-24	1.16194921e-24	1.23882682e-24
1.37037270e-24	1.15542651e-24	1.30556076e-24	9.97675678e-25
1.23010470e-24	1.33680535e-24	9.03772607e-25	1.43749559e-24
1.28584072e-24	1.50086496e-24	1.03200346e-24	1.09265083e-24
1.23157415e-24	1.34753290e-24	1.32524367e-24	1.03005264e-24
1.28784768e-24	1.24231682e-24	1.15360509e-24	1.21514514e-24
1.34560123e-24	1.31702512e-24	1.52273713e-24	1.36308647e-24
1.45435255e-24	1.32108730e-24	1.18534941e-24	1.52345776e-24
1.22226270e-24	1.33271158e-24	1.28625930e-24	1.34341002e-24
1.31084481e-24	6.64679026e-25	7.33389175e-25	7.25371468e-25
7.40838253e-25	6.98269558e-25	6.94242555e-25	6.72087258e-25
6.96260747e-25	6.83980521e-25	6.85912834e-25	5.40707117e-25
6.22730554e-25	6.43465251e-25	5.42833726e-25	7.44200482e-25
4.63658037e-25	5.59748852e-25	5.86021527e-25	5.12361149e-25
5.91063476e-25	5.26095947e-25	4.24598257e-25	5.31874522e-25
6.58881090e-25	6.65400459e-25	5.91076381e-25	6.39003908e-25
5.05941982e-25	6.05564691e-25	5.10434245e-25	5.25501730e-25
6.86926380e-25	5.34136239e-25	4.05218907e-25	5.74691287e-25
4.90374790e-25	5.40947621e-25	4.69087139e-25	3.54487425e-25
4.75628095e-25	3.80699522e-25	4.43712358e-25	4.25701999e-25
5.25588187e-25	5.59305257e-25	5.67707850e-25	6.20603177e-25
4.88650066e-25	4.75240849e-25	3.56353755e-25	3.51124620e-25
3.66140143e-25	4.41743829e-25	5.29861108e-25	5.03289579e-25
4.11664425e-25	5.11238910e-25	4.91758581e-25	4.98924234e-25
4.02772908e-25	4.50596250e-25	5.54946295e-25	5.27471750e-25
4.40969674e-25	2.94949742e-25	4.04268537e-25	4.66491481e-25
4.97442272e-25	3.84988301e-25	3.66781577e-25	4.67251170e-25
3.12274673e-25	3.08193866e-25	4.05344281e-25	3.46483281e-25
2.97016198e-25	3.96613618e-25	4.41454190e-25	4.54336156e-25
4.70224267e-25	4.17815553e-25	4.46112096e-25	4.08009599e-25
4.25071171e-25	4.27793609e-25	4.12471957e-25	5.10625466e-25
4.06611854e-25	4.82767070e-25	4.57577863e-25	4.41324335e-25
5.61746589e-25	4.53186822e-25	4.18003609e-25	4.00453546e-25
3.99509208e-25	4.27079904e-25	4.43590108e-25	3.45944755e-25
3.32248802e-25	4.14979213e-25	3.79727529e-25	3.26433003e-25
9.99637222e-26	1.00591401e-25	1.21603028e-25	9.06464852e-26
1.17400929e-25	9.95024095e-26	1.11820799e-25	1.29110140e-25
1.29903162e-25	1.41141764e-25	1.39604771e-25	1.14872864e-25
1.29851436e-25	1.11227129e-25	1.02189297e-25	1.08357199e-25
1.04665771e-25	1.26152696e-25	1.18959121e-25	1.06524354e-25
1.06072396e-25	1.12624488e-25	1.29490947e-25	1.12418039e-25
1.10067785e-25	1.11967857e-25	1.20378665e-25	1.08297936e-25
1.36362346e-25	1.55113933e-25	1.11496771e-25	9.90335516e-26
1.18955778e-25	1.29386272e-25	1.11401871e-25	1.31267618e-25
1.34257802e-25	1.33457338e-25	1.10954411e-25	1.15055546e-25
1.23258714e-25	1.25717679e-25	1.42745186e-25	1.42384599e-25
1.53254547e-25	1.08235920e-25	8.28343771e-26	1.35604920e-25
1.30140855e-25	1.23159120e-25	1.32721383e-25	1.13266690e-25
1.00255560e-25	1.17836599e-25	1.16645520e-25	1.13918630e-25
1.16181454e-25	1.06435816e-25	1.07490429e-25	1.15111306e-25
1.11231956e-25	1.20993896e-25	8.55589960e-26	1.02701744e-25
1.27561978e-25	1.29556777e-25	1.34275352e-25	1.06980259e-25
1.24130470e-25	9.74702975e-26	1.08267805e-25	1.09166310e-25
1.04305149e-25	9.95705420e-26	9.15000593e-26	1.08150766e-25
1.27695273e-25	1.37408789e-25	1.30980317e-25	1.23611258e-25
1.44480039e-25	1.15530703e-25	1.40340540e-25	1.18149086e-25
1.29583687e-25	1.39348143e-25	1.33277267e-25	1.35566930e-25
1.43933625e-25	1.44726912e-25	1.13028139e-25	1.23413025e-25
1.03257867e-25	1.30701329e-25	1.29687726e-25	1.20516357e-25
1.27770034e-25	1.32676880e-25	1.24007136e-25	1.26460996e-25
1.28677660e-25	1.35670684e-25	1.28068874e-25	1.47702674e-25
1.36219510e-25	1.05135727e-25	1.23896221e-25	1.24213258e-25
1.06604495e-25	1.08370904e-25	1.17766449e-25	1.24384787e-25
1.35072672e-25	1.30741492e-25	1.00963172e-25	1.22613308e-25
1.26712077e-25	1.13504178e-25	1.24609552e-25	1.24937806e-25
1.11163543e-25	1.39131226e-25	1.28836268e-25	1.07713284e-25
9.87688263e-26	1.00012797e-25	9.67471327e-26	9.37893385e-26
9.97454051e-26	1.53429598e-25	1.21573950e-25	1.30837172e-25
1.32841064e-25	1.21154513e-25	1.30632619e-25	1.20338067e-25
1.35578194e-25	1.23808499e-25	1.32731829e-25	9.65772064e-26
1.30660364e-25	1.64292407e-25	1.50787585e-25	1.26298496e-25
1.36099495e-25	1.06471923e-25	1.15519948e-25	1.10252388e-25
1.15610478e-25	1.26179698e-25	1.22717544e-25	1.10357839e-25
1.40237829e-25	1.27906777e-25	1.17989526e-25	1.15236226e-25
1.32615007e-25	1.33843133e-25	1.21068271e-25	1.29347266e-25
1.36746193e-25	1.28830448e-25	1.40911179e-25	1.12327409e-25
1.11851901e-25	1.38845283e-25	9.75990549e-26	1.09759849e-25
1.02833869e-25	9.82682189e-26	1.14490850e-25	1.23977282e-25
1.01714324e-25	1.38446366e-25	1.28383933e-25	1.22708789e-25
1.12575627e-25	1.07317502e-25	1.08926790e-25	1.06657450e-25
1.14150120e-25	1.22054510e-25	1.32254388e-25	1.34737027e-25
1.25264572e-25	1.27028251e-25	1.14217605e-25	1.09362659e-25
1.37087511e-25	9.97321892e-26	1.18069858e-25	1.13656162e-25
1.20086854e-25	1.22442179e-25	1.08221294e-25	1.50327322e-25
1.14710820e-25	1.03118351e-25	1.28441862e-25	1.19051281e-25
1.15895041e-25	1.33771564e-25	1.32574917e-25	1.09763346e-25
1.16263069e-25	1.09103658e-25	1.20675627e-25	1.40000079e-25
1.54813153e-25	1.36833382e-25	1.21358317e-25	1.45928978e-25
1.45056329e-25	1.11130556e-25	1.26882407e-25	1.32386734e-25
1.27896983e-25	1.51523362e-25	1.37346879e-25	1.34360581e-25
1.24873691e-25	1.37907762e-25	1.50697021e-25	1.41153969e-25
1.15255151e-25	1.36957106e-25	1.33938534e-25	1.30884782e-25
1.33033319e-25	1.31980399e-25	1.21055890e-25	1.38860601e-25
1.26660050e-25	1.25973309e-25	1.38378434e-25	1.26952331e-25
1.49855440e-25	1.36890924e-25	1.42031511e-25	1.22109017e-25
1.31380355e-25	1.31104410e-25	1.40212458e-25	1.15063635e-25
1.36814242e-25	1.40923847e-25	1.23374495e-25	1.46083617e-25
1.12166507e-25	1.13963249e-25	1.22644067e-25	1.13023816e-25
1.29660637e-25	1.25014171e-25	1.33958723e-25	1.31483530e-25
1.30018472e-25	1.35344727e-25	1.42280230e-25	1.29840250e-25
1.34038972e-25	1.39045110e-25	1.22656786e-25	1.51610343e-25
1.40827202e-25	1.14124398e-25	1.28158533e-25	1.38923617e-25
1.49792836e-25	1.40834004e-25	1.33224165e-25	9.50720467e-26
1.13790862e-25	1.42380125e-25	1.19441347e-25	1.13082045e-25
1.22326667e-25	1.25682388e-25	1.39415581e-25	9.99442465e-26
1.13967459e-25	1.18962429e-25	1.32581165e-25	1.22791873e-25
1.16727125e-25	1.33469457e-25	1.45393585e-25	1.31994563e-25
1.40612277e-25	1.46550691e-25	1.39853694e-25	1.51435610e-25
1.21931735e-25	1.12937200e-25	1.32073442e-25	1.16732124e-25
1.18089953e-25	1.32827355e-25	1.28540144e-25	1.32190691e-25
1.25198739e-25	1.41276980e-25	1.40981964e-25	1.46382708e-25
1.42379307e-25	1.36187636e-25	1.37414456e-25	1.36369548e-25
1.29777020e-25	1.16778299e-25	1.34911943e-25	1.31000710e-25
1.31201180e-25	1.21686695e-25	1.15506368e-25	1.17414794e-25
1.28651325e-25	1.36918620e-25	1.12555728e-25	1.20869642e-25
1.30951598e-25	1.29261286e-25	1.25088749e-25	1.28282995e-25
1.17500650e-25	1.27690375e-25	1.30318642e-25	1.38611804e-25
1.42367293e-25	1.37036783e-25	1.27302884e-25	1.19492167e-25
1.22572538e-25	1.33808628e-25	1.25169871e-25	1.41970903e-25
1.49461279e-25	1.35907485e-25	1.33792867e-25	1.08857704e-25
1.00492277e-25	8.70016252e-26	1.20169985e-25	1.12426652e-25
1.24129798e-25	1.08561150e-25	1.03073265e-25	7.72965831e-26
8.83943697e-26	1.60274177e-25	1.30573602e-25	1.93277344e-25
1.22646852e-25	1.30110267e-25	1.25040406e-25	1.13373143e-25
1.20351440e-25	1.30132513e-25	1.52974518e-25	1.66248288e-25
1.70247190e-25	1.36005696e-25	9.06601325e-26	1.19764093e-25
1.60645412e-25	8.78483587e-26	1.16853284e-25	1.68116418e-25
1.75378074e-25	2.19884091e-25	2.26441166e-25	1.42467612e-25
1.41822441e-25	1.60386458e-25	1.78036284e-25	1.95476426e-25
1.71892530e-25	1.81003679e-25	1.43442465e-25	1.91422942e-25
1.83054147e-25	1.50819207e-25	1.43998518e-25	1.48034442e-25
1.84392775e-25	1.96386355e-25	1.79840528e-25	1.90589244e-25
2.24394953e-25	2.38075294e-25	2.62952441e-25	1.87804320e-25
1.68553304e-25	1.95102059e-25	2.12158714e-25	2.15252784e-25
2.09657471e-25	1.88613127e-25	1.78475246e-25	2.23937461e-25
2.76349725e-25	2.76994878e-25	2.10370054e-25	2.10177400e-25
2.53745406e-25	2.34662050e-25	1.92008525e-25	1.87442456e-25
2.03669806e-25	2.60113301e-25	2.01275970e-25	2.03581422e-25
2.53439251e-25	2.28145879e-25	1.80740436e-25	1.94282289e-25
2.01418712e-25	2.02827485e-25	1.84870277e-25	2.15118856e-25
2.07671397e-25	2.31577661e-25	2.06542448e-25	1.85840678e-25
1.91601101e-25	2.01670434e-25	1.82932815e-25	1.64100210e-25
2.03150155e-25	1.62364208e-25	1.76157782e-25	1.35870423e-25
2.17558593e-25	1.79629997e-25	1.63350921e-25	1.35462381e-25
1.41632572e-25	1.36814791e-25	1.81903394e-25	1.34176504e-25
1.63493421e-25	2.11072306e-25	1.39097845e-25	1.51615475e-25
1.48277366e-25	1.73459417e-25	1.49688078e-25	1.54494824e-25
1.52484696e-25	1.63669713e-25	1.67557408e-25	1.37252895e-25
1.56892936e-25	1.52842712e-25	1.78306981e-25	1.87558952e-25
1.35260490e-25	2.11510224e-25	1.91264881e-25	2.02842983e-25
1.67585321e-25	1.90013263e-25	1.76011615e-25	2.13980654e-25
1.73569900e-25	1.43381875e-25	1.41377875e-25	1.50995111e-25
1.51461100e-25	1.45418616e-25	1.37757760e-25	1.67415393e-25
1.49245440e-25	1.62272155e-25	1.78785067e-25	1.62033022e-25
1.41005980e-25	1.32062282e-25	1.40082617e-25	1.20628283e-25
1.19916315e-25	1.17564157e-25	1.23077745e-25	1.36593800e-25
1.27939030e-25	1.55408794e-25	1.52578064e-25	1.50488426e-25
1.49763404e-25	1.49757642e-25	1.18503393e-25	1.42086457e-25
1.30890763e-25	1.22113908e-25	1.14453668e-25	1.30522895e-25
1.36687062e-25	1.40095073e-25	1.49337149e-25	1.27484376e-25
1.24588078e-25	8.79924623e-26	1.22460076e-25	1.08820975e-25
1.06468109e-25	1.23200214e-25	1.33748963e-25	1.84360322e-25
1.18759163e-25	1.27269209e-25	1.78267445e-25	1.64641253e-25
1.65289012e-25	1.46866163e-25	1.67735584e-25	1.25857749e-25
1.41359801e-25	1.77486415e-25	1.63301487e-25	1.19184715e-25
1.45868377e-25	1.96891589e-25	1.19096019e-25	1.36973149e-25
1.54948383e-25	1.58284413e-25	1.37325381e-25	1.46055591e-25
1.90236095e-25	1.74153857e-25	1.38385548e-25	1.21687487e-25
1.80479297e-25	1.71589987e-25	1.36291255e-25	1.52639378e-25
1.47963637e-25	1.46612549e-25	1.28104547e-25	2.18985446e-25
1.69687391e-25	1.53519299e-25	1.27169036e-25	1.48544898e-25
1.69976042e-25	1.13094053e-25	1.59002535e-25	1.12327987e-25
2.34968369e-25	2.19005897e-25	1.65434153e-25	2.00722819e-25
1.39879876e-25	1.83164461e-25	2.07309824e-25	1.41306199e-25
1.34081562e-25	1.61213176e-25	1.01216616e-25	1.12704837e-25
1.14752443e-25	8.50452279e-26	1.35785255e-25	1.18772934e-25
9.61136292e-26	9.32369501e-26	9.36409152e-26	1.09433395e-25
9.14439163e-26	7.87704384e-26	1.17513789e-25	1.16116091e-25
1.10736740e-25	1.22890420e-25	1.12691620e-25	1.02301678e-25
1.03458528e-25	9.17861265e-26	1.04321383e-25	9.50118179e-26
1.08420527e-25	1.09309338e-25	1.06876946e-25	1.43657964e-25
1.20127148e-25	8.59190963e-26	9.49959500e-26	1.13928736e-25
1.27576854e-25	9.04880994e-26	1.13437852e-25	8.88902535e-26
1.17058744e-25	1.17948039e-25	1.23410706e-25	1.28159049e-25
1.29459613e-25	1.32855257e-25	1.00694031e-25	9.15853637e-26
8.56273211e-26	1.31000262e-25	1.01219364e-25	1.15401307e-25
1.19154726e-25	1.16209114e-25	1.42419222e-25	1.65548218e-25
1.63098072e-25	1.38139708e-25	1.41940737e-25	1.07367830e-25
1.06067970e-25	1.24375619e-25	1.52322343e-25	1.37930514e-25
1.74123012e-25	9.25825413e-26	1.38442919e-25	1.02779226e-25
9.12702668e-26	1.25131871e-25	1.16615862e-25	1.03089295e-25
1.00556809e-25	1.03683252e-25	9.40032837e-26	1.12079409e-25
1.04064063e-25	1.79843516e-25	1.53265493e-25	1.00415196e-25
1.70235752e-25	1.19022128e-25	1.30437506e-25	1.50663727e-25
1.57757619e-25	1.68650311e-25	1.66141390e-25	1.66845263e-25
1.42371236e-25	1.29355685e-25	1.67168971e-25	1.85858302e-25
1.35356762e-25	1.74507191e-25	1.25458670e-25	1.63087952e-25
1.76482870e-25	1.37001502e-25	1.09171945e-25	1.85941769e-25
2.23354337e-25	1.15632971e-25	1.77268095e-25	2.60305500e-25
1.45575025e-25	1.37825776e-25	5.78613823e-25	2.11441271e-25
1.71717347e-25	1.43436886e-25	1.23699207e-25	1.84038748e-25
2.02427154e-25	1.89361323e-25	1.61608603e-25	1.39759698e-25
2.75048400e-25	2.07268748e-25	2.15047654e-25	2.19220778e-25
1.49395643e-25	1.25087879e-25	1.52468416e-25	1.68053191e-25
1.39969329e-25	1.41287136e-25	2.15491023e-25	1.22937720e-25
1.53496511e-25	1.79456547e-25	1.90946369e-25	1.63139052e-25
1.55128809e-25	1.54919449e-25	2.94289039e-25	1.38916211e-25
1.83319061e-24	1.46913033e-24	1.07886180e-24	1.23822361e-24
1.61674260e-24	1.50002517e-24	1.72104807e-24	2.05401307e-24
1.76102729e-24	1.31365207e-24	1.41996517e-24	1.54289715e-24
1.43884814e-24	1.33091566e-24	1.43343068e-24	1.71994005e-24
1.52856292e-24	1.71807211e-24	1.30988810e-24	1.22161373e-24
1.58588822e-24	1.32570051e-24	1.37344182e-24	1.14537253e-24
1.30291199e-24	2.33402676e-24	1.11618271e-24	1.26447908e-24
1.17992270e-24	1.53148953e-24	1.26407530e-24	1.41058608e-24
1.54868669e-24	1.19109673e-24	1.02410524e-24	1.48641788e-24
1.52834644e-24	1.78284775e-24	1.75363074e-24	1.88544402e-24
1.53423737e-24	2.05714057e-24	1.95979068e-24	1.95230991e-24
1.81522096e-24	1.80724161e-24	1.67731848e-24	1.95990847e-24
1.88364163e-24	1.53040681e-24	1.43268040e-24	1.86048333e-24
1.62196908e-24	1.29899857e-24	1.84064167e-24	1.90437924e-24
2.23241523e-24	1.33159814e-24	1.53821969e-24	1.13050185e-24
1.20513999e-24	1.31448618e-24	1.43793250e-24	1.33666426e-24
1.23925231e-24	1.34917190e-24	1.14186934e-24	1.08049259e-24
1.19690676e-24	1.28439111e-24	1.16123306e-24	1.12820850e-24
3.32526102e-24	3.10653611e-24	3.54663388e-24	3.52628981e-24
2.94152434e-24	2.74332016e-24	3.14632529e-24	3.07120774e-24
3.36317596e-24	3.64834643e-24	3.62438899e-24	3.44149388e-24
3.30038818e-24	3.34819020e-24	3.58348737e-24	3.82194106e-24
3.61675631e-24	3.72259590e-24	3.40180632e-24	3.40326423e-24
3.04347694e-24	3.73413651e-24	3.65122560e-24	3.53450652e-24
4.10541528e-24	3.57606669e-24	4.00011881e-24	2.75411846e-24
2.99933929e-24	3.37427631e-24	2.98087882e-24	3.19816674e-24
3.85101838e-24	3.20148332e-24	3.42858586e-24	2.69221818e-24
2.72692329e-24	2.16914543e-24	2.70236972e-24	2.37937245e-24
2.76043846e-24	2.49200362e-24	2.10820027e-24	2.62129515e-24
2.92420651e-24	2.38813412e-24	2.57072800e-24	2.51546105e-24
2.28492791e-24	2.21168903e-24	2.45857998e-24	2.70949191e-24
2.54385387e-24	2.95912122e-24	2.41739579e-24	1.88901736e-24
2.05881105e-24	2.03111736e-24	2.20326945e-24	1.91144648e-24
1.74523537e-24	2.20532068e-24	1.75601965e-24	1.81296128e-24
1.90127290e-24	1.63899353e-24	1.70830487e-24	1.79007162e-24
1.69446254e-24	1.73648934e-24	2.16937651e-24	1.55421721e-24
1.67937231e-24	1.45574440e-24	1.58580465e-24	2.03774699e-24
1.52731457e-24	2.13616921e-24	1.80848956e-24	2.01361274e-24
1.74377372e-24	1.91210688e-24	1.93175970e-24	1.75056485e-24
1.71075353e-24	1.89493872e-24	1.82056602e-24	1.96471954e-24
1.74138046e-24	1.88733533e-24	1.86141748e-24	2.00527729e-24
1.66650665e-24	1.93864311e-24	1.84572233e-24	1.92924993e-24
1.79306643e-24	1.78306209e-24	1.91213094e-24	1.72854836e-24
1.71381214e-24	1.43125786e-24	1.49354594e-24	1.48505953e-24
1.42093405e-24	1.67996041e-24	1.98056422e-24	1.42025933e-24
1.85303974e-24	1.92231486e-24	1.76386128e-24	2.23429175e-24
1.57115264e-24	1.47489638e-24	1.34861971e-24	1.98989659e-24
1.79304222e-24	1.55710768e-24	1.53454707e-24	1.77063105e-24
1.52041908e-24	1.29610332e-24	1.83085724e-24	1.53550525e-24
1.80257306e-24	1.66348174e-24	1.94812054e-24	1.98270181e-24
2.09720755e-24	2.03832891e-24	2.05089427e-24	2.09486655e-24
2.15971385e-24	2.07563654e-24	2.31000845e-24	1.89620693e-24
2.21778585e-24	2.16803996e-24	2.45680894e-24	2.67870988e-24
2.55920223e-24	2.26268190e-24	1.95054762e-24	2.23326709e-24
2.37503347e-24	2.49313215e-24	2.43010725e-24	2.60660617e-24
2.63100699e-24	2.26928054e-24	2.06507174e-24	2.08654297e-24
2.41014591e-24	2.05348750e-24	2.18149808e-24	2.20881605e-24
2.08876192e-24	2.16952300e-24	1.98080350e-24	1.83853633e-24
1.67046428e-24	1.79644862e-24	1.87843454e-24	2.02795762e-24
1.91738355e-24	1.74664126e-24	2.38698057e-24	2.20706703e-24
2.36090294e-24	2.52598151e-24	2.12820397e-24	2.25782398e-24
2.33839917e-24	2.32336152e-24	2.41692068e-24	2.09660932e-24
2.28272053e-24	2.69491345e-24	2.56686664e-24	2.42282342e-24
2.21743418e-24	2.36534631e-24	2.62324167e-24	2.34808708e-24
2.32759031e-24	2.38450563e-24	2.33371408e-24	2.20373905e-24
1.92135536e-24	2.48302287e-24	2.34275320e-24	1.76323973e-24
1.86715266e-24	2.10068719e-24	1.95280576e-24	1.85762747e-24
2.19597629e-24	2.14703723e-24	2.74200878e-24	2.79691098e-24
2.86765512e-24	2.57063568e-24	1.78891957e-24	2.44397785e-24
2.26302417e-24	2.21061839e-24	2.15356032e-24	1.67803705e-24
1.99203945e-24	1.79260101e-24	1.76640081e-24	1.55961394e-24
1.77652040e-24	1.44408029e-24	1.32768342e-24	2.20622688e-24
1.64849275e-24	1.47647638e-24	2.13991945e-24	1.39124913e-24
1.40427796e-24	1.64449717e-24	1.62595857e-24	1.49720000e-24
1.85346330e-24	1.82120417e-24	1.84163282e-24	1.98070062e-24
1.65763269e-24	2.12202858e-24	1.49292889e-24	2.04466777e-24
1.80233723e-24	2.10733229e-24	1.43157682e-24	1.80292252e-24
1.61889254e-24	2.23476410e-24	2.04955461e-24	1.72502259e-24
1.60902135e-24	2.14709269e-24	1.97462426e-24	1.89061224e-24
2.20310301e-24	1.62070940e-24	1.75279237e-24	1.40517966e-24
2.02997674e-24	1.05335884e-24	6.56669401e-25	9.40953781e-25
9.98207088e-25	1.04617267e-24	9.93880032e-25	1.31549355e-24
8.97129292e-25	1.06987176e-24	1.19195282e-24	1.17632442e-24
1.45190058e-24	1.46279591e-24	1.02185395e-24	8.66190731e-25
1.41076232e-24	1.18764113e-24	1.02635422e-24	1.70892510e-24
1.20442232e-24	1.52125488e-24	1.32240776e-24	3.04611907e-24
2.63514694e-24	2.41918385e-24	2.78466358e-24	3.29609696e-24
2.45173829e-24	2.72905070e-24	2.34879538e-24	2.65566182e-24
2.75185332e-24	2.92354614e-24	2.94630498e-24	3.27495472e-24
3.02501364e-24	2.52563095e-24	2.75422451e-24	2.61394753e-24
2.55513944e-24	2.93123500e-24	2.48476216e-24	3.53296524e-24
2.51524035e-24	2.35884761e-24	2.74616455e-24	3.01162150e-24
2.66222499e-24	3.10196868e-24	2.55476287e-24	1.30767805e-24
1.85728648e-24	1.25110274e-24	1.25666925e-24	1.33156763e-24
1.46545927e-24	1.67119408e-24	1.47377310e-24	1.54488053e-24
1.19392665e-24	1.28126689e-24	1.43551244e-24	1.39107822e-24
3.98486458e-24	3.95446091e-24	3.57953477e-24	4.25705697e-24
4.01384404e-24	4.04201652e-24	4.17409696e-24	4.32541008e-24
4.10291084e-24	4.28518296e-24	4.10509694e-24	3.06731116e-24
1.42614220e-24	2.74348422e-24	3.14876244e-24	3.03389041e-24
2.39923206e-24	2.43145853e-24	2.08248588e-24	2.03444391e-24
1.95750721e-24	2.21186968e-24	2.27989764e-24	1.94816822e-24
2.19248784e-24	2.13530480e-24	2.08384430e-24	2.39923347e-24
2.19250281e-24	1.99538302e-24	2.00891948e-24	1.92562579e-24
2.00821964e-24	1.98815832e-24	1.99855618e-24	1.96312325e-24
1.72304044e-24	2.03239567e-24	1.56967786e-24	1.61500683e-24
4.50489027e-24	5.00900001e-24	4.62245366e-24	4.26013948e-24
4.34529784e-24	4.40731131e-24	4.33034168e-24	4.44179927e-24
4.63513674e-24	4.19542509e-24	4.33085288e-24	4.53824951e-24
4.88669200e-24	4.69742251e-24	4.33169077e-24	4.86726437e-24
4.23980846e-24	4.32960928e-24	4.48553532e-24	5.29954483e-24
4.57315573e-24	4.67281028e-24	4.77065881e-24	4.35789327e-24
4.76451898e-24	5.09333841e-24	3.99225295e-24	3.95626032e-24
3.71961798e-24	3.59174982e-24	4.60004352e-24	3.22444096e-24
4.06456971e-24	4.32146893e-24	3.96164510e-24	3.56811516e-24
3.74482531e-24	3.83379353e-24	3.92087496e-24	3.78463403e-24
3.35740587e-24	3.43275747e-24	3.47975103e-24	3.43697153e-24
3.74350863e-24	3.87106723e-24	4.17322216e-24	4.06013289e-24
4.29528163e-24	3.05145487e-24	3.78391436e-24	3.81547770e-24
3.52642481e-24	5.14886349e-25	7.13483504e-25	7.88073010e-25
7.04696146e-25	7.56475410e-25	7.76641875e-25	6.46003814e-25
7.85103425e-25	7.45970444e-25	6.67363875e-25	5.92492499e-25
5.43663487e-25	6.59229087e-25	6.92398462e-25	6.00919950e-25
7.35219745e-25	6.33238965e-25	7.53981427e-25	6.47166100e-25
7.55260935e-25	7.33027270e-25	6.14857833e-25	9.42736460e-25
6.85080243e-25	6.54381975e-25	7.47827585e-25	7.68742518e-25
9.64137811e-25	7.90999561e-25	6.75995995e-25	8.27422051e-25
7.00918292e-25	5.54395615e-25	9.70979387e-25	7.46604995e-25
7.79545698e-25	7.10799167e-25	7.47234132e-25	7.10869695e-25
7.43572360e-25	6.41392346e-25	8.78117949e-25	7.38900416e-25
8.03029142e-25	9.66508978e-25	7.69578990e-25	6.76184737e-25
7.47819470e-25	8.22400762e-25	7.49219574e-25	7.32954659e-25
7.22991029e-25	5.89427331e-25	7.87262928e-25	8.58926741e-25
7.76476629e-25	7.45819472e-25	7.23699071e-25	7.19223281e-25
6.37658064e-25	8.25686556e-25	7.22147749e-25	6.74829149e-25
5.87145670e-25	6.82637049e-25	7.23126121e-25	7.63740821e-25
6.78588711e-25	6.33670694e-25	7.51605440e-25	6.76203135e-25
6.66032983e-25	6.75723784e-25	6.60754473e-25	5.74608847e-25
1.22537489e-24	1.54104354e-24	1.25267839e-24	1.42914606e-24
1.28635336e-24	1.54895619e-24	1.24589658e-24	1.79942998e-24
1.22645852e-24	1.56320964e-24	1.47248291e-24	1.17871671e-24
1.51702842e-24	1.25827718e-24	1.77421746e-24	1.32206739e-24
1.53972219e-24	1.55321824e-24	1.53019990e-24	1.46036453e-24
2.35555535e-24	2.05667561e-24	2.05899604e-24	1.58523568e-24
1.21836322e-24	8.23311092e-25	1.12136941e-24	1.19375625e-24
1.16752805e-24	1.07866279e-24	9.99217140e-25	1.60640164e-24
1.67420967e-24	1.19677281e-24	9.87759770e-25	1.45967607e-24
1.01035441e-24	3.22113730e-25	8.24781259e-25	1.44881588e-24
1.77534239e-24	1.42590494e-24	1.48553704e-24	1.26372383e-24
1.42703334e-24	1.16769749e-24	1.17840467e-24	8.02995870e-25
1.32883910e-24	1.77387172e-24	1.68454338e-24	1.45843145e-24
1.61029103e-24	1.76898633e-24	1.46420625e-24	1.55965156e-24
1.71566404e-24	1.54274379e-24	1.39931179e-24	2.08263565e-24
1.79004777e-24	1.76021074e-24	1.75548542e-24	1.76367890e-24
2.02529216e-24	1.47454762e-24	1.86424322e-24	9.85218057e-25
1.45320369e-24	1.52869421e-24	1.20366552e-24	1.14370784e-24
1.29249564e-24	1.02849388e-24	1.51751181e-24	1.88586061e-24
2.21822147e-24	2.24271857e-24	2.50913785e-24	2.03262967e-24
1.97930291e-24	2.13564395e-24	2.16179182e-24	1.90587317e-24
1.86192351e-24	1.55886521e-24	1.57619438e-24	1.78286001e-24
1.61874665e-24	1.98546493e-24	1.68099141e-24	1.77217339e-24
1.95770437e-24	1.84825359e-24	1.17648263e-24	1.27998917e-24
1.41014930e-24	1.70531534e-24	1.54903494e-24	1.35834347e-24
1.51086957e-24	1.48206800e-24	1.35130864e-24	1.49441813e-24
1.40397531e-24	1.98899109e-24	1.61282763e-24	1.31152076e-24
1.33094030e-24	1.71164726e-24	1.14141196e-24	1.33491729e-24
1.26709116e-24	1.26582799e-24	1.53432124e-24	1.40506780e-24
1.30306142e-24	1.82664911e-24	1.49582159e-24	1.81320819e-24
1.39229066e-24	1.76792379e-24	1.11966734e-24	8.69525914e-25
7.82095451e-25	9.34173694e-25	1.02496036e-24	1.06946819e-24
9.42948865e-25	1.06288799e-24	1.61724962e-24	1.33333309e-24
9.66218733e-25	1.13550381e-24	9.88999769e-25	1.13638522e-24
1.15647844e-24	1.40238147e-24	1.62481269e-24	1.41761950e-24
1.39068223e-24	1.70290271e-24	1.44049780e-24	1.59467016e-24
1.54632719e-24	1.52059802e-24	1.64700935e-24	1.73544158e-24
1.56536754e-24	1.58352702e-24	1.71273630e-24	1.81976578e-24
1.91106168e-24	1.55803578e-24	1.59840939e-24	1.53081884e-24
1.45857989e-24	1.23014226e-24	1.22888347e-24	1.61459023e-24
1.33592944e-24	1.16427951e-24	1.32910170e-24	1.25870770e-24
1.40850241e-24	1.11094513e-24	1.39661620e-24	1.22978406e-24
1.13071210e-24	9.12125375e-25	1.42534801e-24	1.38123856e-24
1.20045832e-24	9.90622536e-25	3.50734870e-25	3.61033842e-25
3.50838878e-25	3.70327999e-25	3.58687609e-25	5.66376349e-25
4.84486150e-25	4.07934274e-25	5.05063647e-25	6.62920041e-25
4.44400417e-25	4.47531000e-25	6.32497078e-25	4.03084418e-25
4.18176051e-25	5.06042432e-25	4.01759717e-25	4.50218724e-25
7.00648925e-25	6.74465208e-25	5.66050698e-25	5.02949732e-25
5.05138993e-25	5.27038261e-25	5.59666546e-25	5.50091095e-25
6.27993774e-25	5.42884624e-25	5.02349637e-25	5.33030512e-25
6.53025170e-25	6.08287528e-25	5.91809814e-25	5.39805801e-25
5.38115132e-25	5.62189275e-25	5.28641627e-25	6.14783380e-25
4.81638513e-25	6.81585970e-25	4.29982529e-25	4.31947142e-25
4.38501315e-25	4.83073152e-25	5.94587222e-25	4.70643389e-25
4.46132905e-25	5.29729534e-25	3.59963275e-25	5.89015510e-25
5.00866565e-25	4.73414728e-25	5.60501987e-25	7.06183454e-25
4.50208974e-25	6.09971384e-25	5.36294698e-25	4.35295973e-25
5.03699202e-25	6.42277065e-25	5.12004480e-25	4.18410810e-25
6.14252690e-25	5.10153394e-25	4.38013942e-25	6.32989062e-25
4.90415416e-25	6.08986315e-25	5.15533952e-25	6.19038618e-25
5.12380382e-25	5.66654813e-25	3.76166891e-25	3.43524997e-25
5.53644095e-25	4.53688483e-25	4.23951624e-25	4.30300837e-25
6.26242565e-25	4.92746619e-25	5.10769592e-25	4.69158449e-25
5.17655736e-25	6.13442526e-25	5.38185288e-25	5.72527327e-25
6.83814841e-25	5.85724791e-25	6.69798480e-25	6.45477213e-25
4.47700355e-25	5.32446208e-25	4.93719920e-25	6.22474044e-25
5.44709623e-25	4.97816488e-25	6.09319583e-25	7.12658743e-25
6.53118286e-25	5.22788955e-25	5.98636554e-25	8.79237762e-25
5.96341185e-25	4.93667078e-25	6.57052343e-25	5.84313036e-25
6.39465405e-25	6.72731367e-25	6.96018355e-25	6.86872035e-25
8.65416680e-25	7.20703875e-25	6.21887013e-25	5.90349745e-25
5.96114269e-25	4.55843901e-25	4.41788692e-25	5.21720735e-25
6.20043500e-25	5.27837574e-25	5.25046774e-25	5.94140629e-25
4.08433889e-25	4.60700624e-25	4.93351202e-25	5.53696264e-25
7.49582462e-25	4.10437707e-25	4.05899519e-25	5.96607992e-25
6.68484104e-25	7.34539033e-25	4.96881913e-25	4.98340067e-25
6.54986641e-25	6.73266800e-25	7.49941000e-25	5.16405777e-25
4.20367534e-25	4.99535556e-25	5.80092710e-25	5.00246217e-25
5.22594617e-25	6.18262395e-25	3.49156982e-25	8.34983645e-25
5.38488484e-25	5.13102686e-25	2.87236431e-25	2.15050286e-25
3.35864948e-25	2.70748054e-25	5.27733520e-25	4.55194986e-25
4.06896705e-25	2.58317676e-25	4.21795029e-25	3.06067914e-25
4.49860768e-25	3.32166812e-25	5.03888214e-25	3.46860063e-25
3.50591979e-25	4.02466230e-25	3.20995906e-25	4.47119527e-25
3.92141350e-25	3.88421793e-25	3.16313392e-25	3.23509263e-25
4.46421020e-25	3.94011560e-25	3.89813722e-25	3.79695959e-25
2.98514129e-25	3.45874587e-25	4.74910132e-25	3.48090352e-25
2.84275002e-25	3.34844202e-25	3.41533192e-25	3.66639914e-25
4.56056362e-25	3.39339955e-25	3.76885056e-25	3.81701162e-25
3.19318845e-25	3.87701036e-25	2.98938220e-25	3.60399312e-25
2.58152106e-25	2.87151221e-25	4.72946833e-25	2.17717066e-25
2.20265062e-25	2.68030695e-25	3.40479232e-25	2.43308229e-25
2.99059787e-25	3.33027179e-25	3.75142558e-25	3.71669473e-25
2.36021590e-24	2.24000036e-24	2.10310162e-24	2.60755158e-24
2.00826955e-24	2.13547583e-24	2.60820638e-24	2.35160228e-24
1.98053975e-24	1.83263636e-24	2.47475514e-24	2.16132451e-24
2.51776754e-24	2.27802354e-24	2.24682882e-24	2.37526406e-24
1.74881894e-24	2.34310621e-24	2.31148632e-24	2.02903985e-24
2.14483863e-24	2.49399369e-24	2.68340691e-24	1.56520539e-24
2.10219080e-24	2.80048680e-24	2.53325956e-24	2.61588340e-24
2.37353563e-24	2.78909278e-24	2.69808387e-24	2.35554222e-24
2.94694150e-24	2.76033387e-24	2.24432285e-24	2.38502286e-24
2.52744732e-24	2.90904716e-24	2.64669801e-24	2.81147213e-24
2.62164799e-24	2.88775544e-24	2.95743515e-24	2.64025967e-24
2.46883539e-24	2.65905068e-24	2.37174425e-24	2.51372974e-24
2.34706814e-24	2.35194134e-24	2.26044317e-24	2.79717884e-24
2.13012500e-24	2.18291794e-24	2.61381492e-24	1.99460037e-24
2.00417659e-24	2.04920946e-24	2.34009583e-24	2.72111243e-24
2.41765089e-24	2.13489618e-24	2.34069762e-24	1.76889399e-24
1.74797011e-24	1.98314800e-24	1.52819284e-24	2.02076390e-24
1.99453658e-24	1.84499421e-24	2.33569370e-24	1.70143135e-24
2.09935228e-24	1.68579582e-24	1.42958041e-24	1.74057114e-24
1.20160745e-24	1.68247259e-24	1.70045323e-24	1.80308271e-24
2.01110882e-24	2.13831215e-24	2.38743490e-24	1.83751470e-24
1.89035162e-24	2.18580632e-24	1.97674538e-24	2.57585615e-24
2.47597224e-24	1.79291239e-24	1.93008979e-24	1.99468546e-24
2.31265961e-24	1.64770697e-24	1.40841689e-24	1.44264009e-24
1.76624761e-24	2.06170802e-24	2.15138537e-24	2.21571953e-24
2.06580037e-24	2.03644504e-24	1.27107866e-24	1.47326126e-24
1.94218457e-24	1.83378364e-24	1.42348452e-24	1.56370397e-24
1.20807016e-24	1.80729959e-24	1.58874990e-24	1.59837858e-24
1.78207006e-24	1.43500701e-24	2.00535975e-24	1.31318799e-24
1.09632624e-24	1.44626390e-24	2.12161678e-24	2.15093334e-24
2.04516868e-24	1.25967815e-24	1.31841764e-24	1.69029360e-24
1.81831792e-24	1.17308663e-24	1.21481797e-24	1.37807363e-24
1.14688917e-24	1.38257808e-24	1.29695945e-24	3.72167745e-24
2.14608547e-24	3.85153581e-24	2.80811944e-24	2.84346172e-24
3.18996722e-24	3.41382373e-24	3.20923808e-24	3.85874580e-24
3.38411942e-24	4.65984106e-24	4.27520623e-24	3.64129975e-24
4.57468163e-24	3.07281324e-24	5.06099063e-24	4.61377061e-24
4.88713108e-24	4.27434052e-24	5.30452736e-24	3.87676099e-24
4.95658899e-24	4.72058512e-24	3.75726956e-24	2.38730191e-24
4.04091455e-24	3.14347343e-24	3.45414402e-24	2.89325929e-24
2.80029596e-24	2.52003412e-24	3.08367925e-24	3.10395544e-24
3.21756309e-24	2.13465581e-24	2.59588471e-24	2.45251599e-24
3.95698440e-24	2.73326063e-24	2.27290251e-24	3.09746710e-24
4.23738987e-24	3.36066724e-24	3.76345604e-24	3.61629705e-24
4.02830131e-24	4.13672313e-24	4.20036024e-24	3.69471092e-24
4.13900855e-24	4.28066230e-24	4.10355725e-24	2.66313082e-24
2.66442320e-24	2.57821290e-24	2.64349171e-24	1.66317122e-24
3.65958247e-24	3.26102754e-24	2.49208479e-24	3.10825026e-24
2.64009967e-24	2.73598068e-24	2.81694784e-24	3.16515496e-24
2.78790367e-24	1.92662675e-24	2.73496269e-24	2.83781409e-24
2.93803315e-24	3.16362014e-24	1.77608563e-24	1.78701952e-24
2.62101534e-24	3.29887806e-24	1.69815445e-24	2.72872941e-24
[truncated: 2,024 more rows]
