# Supplementary material for: Dynamic stiffening of the flagellar hook
Source: Nat Commun. 2022 May 25;13:2925. doi: 10.1038/s41467-022-30295-7 (PMC9133114; doi:10.1038/s41467-022-30295-7)
Supplement: Supplementary file 4 — Source Data [file 41467_2022_30295_MOESM4_ESM.zip › figS3a.txt]

{'torque': array([ 544.16970127,  610.22046292,  677.75822604,  730.75668113,
        932.78458925, 1025.00826033, 1057.53996222, 1084.27072589,
       1151.03943569, 1266.2290538 , 1426.18290352, 1469.88491099,
       1587.02604446, 1623.12808313, 1752.36563036, 1792.19857886,
       1838.67869271, 1908.45701342, 1969.88378373, 2007.44995566]), 'theta': array([1.25127998, 1.24668776, 1.25060569, 1.24706758, 1.24645781,
       1.24836225, 1.24603452, 1.25017403, 1.2436889 , 1.24155172,
       1.23740651, 1.23801547, 1.23210984, 1.23607696, 1.24662439,
       1.24551622, 1.24635157, 1.2475276 , 1.24977606, 1.24862162]), 'torque_err': array([ 0.        ,  0.        ,  0.        ,  3.02519092,  0.        ,
        0.        , 13.16546201,  2.28495273,  0.        ,  7.73200756,
        7.00153264,  8.31442361,  1.87740316,  0.        , 16.55241114,
       13.47826949,  6.48637078,  4.28613314, 11.12071894, 14.53873298]), 'theta_err': array([0.00000000e+00, 0.00000000e+00, 0.00000000e+00, 1.60603382e-04,
       0.00000000e+00, 0.00000000e+00, 1.69828550e-03, 1.73215473e-03,
       0.00000000e+00, 2.78416782e-03, 2.41973224e-03, 3.19754329e-03,
       5.01528692e-05, 0.00000000e+00, 1.04346577e-03, 4.11099260e-03,
       2.10854903e-03, 9.77429775e-04, 2.57545559e-03, 1.10510514e-03]), 'bead': 2000}{'torque': array([1312.99970345, 1488.05221798, 1534.80270452, 1592.68884299,
       1623.06133302, 1649.01769071, 1662.65739698, 1682.76978522,
       1711.06040365, 1730.16760436, 1753.97767697, 1776.87698378,
       1796.47379546, 1841.74046267, 1877.68762761, 1914.43521115,
       1929.55502431]), 'theta': array([1.29627763, 1.29903872, 1.30414492, 1.30181666, 1.29560766,
       1.3046334 , 1.30045006, 1.29931081, 1.30034301, 1.30082441,
       1.30151273, 1.29931815, 1.29943298, 1.30457306, 1.30655085,
       1.3079069 , 1.30712761]), 'torque_err': array([0.        , 0.        , 0.        , 3.88557664, 0.        ,
       0.        , 5.49122689, 2.65552352, 3.69736661, 6.61454534,
       5.58210766, 6.25768419, 5.66959265, 4.55373904, 0.        ,
       4.71779387, 1.64973522]), 'theta_err': array([0.        , 0.        , 0.        , 0.00131761, 0.        ,
       0.        , 0.00315424, 0.00069279, 0.00265766, 0.00260858,
       0.00322165, 0.00292919, 0.00269941, 0.00403172, 0.        ,
       0.00079917, 0.00198871]), 'bead': 2000}{'torque': array([ 857.84534173,  928.01693765,  994.29833825, 1181.40353817,
       1218.36820521, 1267.94845195, 1549.59522891, 1575.67407089,
       1613.14413719, 1687.49175421, 1781.84636657, 1814.88691871,
       1851.26606936, 1911.08186265, 1944.42177124, 1975.5173093 ,
       2034.1063423 , 2078.00529477]), 'theta': array([1.26114333, 1.255537  , 1.26293998, 1.23933836, 1.23632235,
       1.23849614, 1.24997709, 1.24669093, 1.25213624, 1.25267051,
       1.25641182, 1.25354182, 1.25295426, 1.25428936, 1.25620031,
       1.25624749, 1.26486581, 1.26741061]), 'torque_err': array([20.23022225,  0.        ,  0.        , 16.03461818, 12.89568711,
        3.08836098,  0.        , 10.27844732,  1.9116451 ,  0.        ,
        6.39208753, 16.57353683,  0.        ,  7.57789884, 12.84631002,
        1.71630733,  0.        ,  7.65524205]), 'theta_err': array([0.00255146, 0.        , 0.        , 0.00211459, 0.00573174,
       0.00600587, 0.        , 0.00033738, 0.00193594, 0.        ,
       0.00246826, 0.0015546 , 0.        , 0.00498207, 0.00389631,
       0.0023787 , 0.        , 0.00237542]), 'bead': 2000}{'torque': array([ 126.00545052,  167.56960657,  301.59096243,  333.71635989,
        385.23958582,  645.56595896,  678.88249576,  692.96491087,
        833.95551866,  855.88161828,  887.70115442, 1016.33459603,
       1104.15427892, 1156.3353525 ]), 'theta': array([1.26828582, 1.25145696, 1.22389185, 1.23243173, 1.22336059,
       1.21931747, 1.2204036 , 1.21600096, 1.21722611, 1.21854461,
       1.21806779, 1.22023372, 1.22346887, 1.22316698]), 'torque_err': array([8.26065908, 2.43891398, 0.        , 0.        , 0.        ,
       0.        , 8.30147168, 0.        , 4.27947446, 6.95060798,
       0.        , 1.93803723, 9.39394448, 0.        ]), 'theta_err': array([0.01502566, 0.00454355, 0.        , 0.        , 0.        ,
       0.        , 0.0017053 , 0.        , 0.00098107, 0.00165969,
       0.        , 0.00115035, 0.0019335 , 0.        ]), 'bead': 2000}{'torque': array([ 369.02061484,  409.30023593,  423.85557473,  517.97457875,
        566.3195131 ,  592.07843356,  627.45357692,  718.21230979,
        859.9273402 ,  880.86639123,  907.40257387,  934.44777031,
        971.56827428, 1054.49913257, 1069.7188693 , 1107.49507159,
       1127.50279836]), 'theta': array([1.216834  , 1.22477421, 1.21746764, 1.21117044, 1.21247672,
       1.21591045, 1.21111052, 1.21030769, 1.20749045, 1.212329  ,
       1.21069063, 1.21089429, 1.21382454, 1.21502249, 1.21637551,
       1.21618344, 1.21839132]), 'torque_err': array([12.00409669,  0.        ,  7.54797769,  3.19214288,  0.        ,
        0.        ,  0.        ,  3.46324252,  0.        ,  0.36981992,
        6.74823141,  4.25504833,  0.        ,  4.26730295,  4.50359292,
        7.26111644,  6.76776632]), 'theta_err': array([0.00056658, 0.        , 0.00574744, 0.00084565, 0.        ,
       0.        , 0.        , 0.00050944, 0.        , 0.00050548,
       0.00188877, 0.00137215, 0.        , 0.00091716, 0.00193426,
       0.00151845, 0.00207736]), 'bead': 2000}{'torque': array([ 146.14733667,  229.66906027,  264.4411934 ,  338.00190842,
        361.33901366,  582.84900184,  620.75406772,  658.21594157,
        793.07245298,  818.13768575,  853.00903424,  926.76093877,
        972.12279983, 1034.39128548, 1069.83458386, 1102.42127224]), 'theta': array([1.25957289, 1.24701767, 1.24550207, 1.23968116, 1.23840323,
       1.23363169, 1.23572305, 1.23596204, 1.22633842, 1.22820657,
       1.22953469, 1.23019211, 1.22818928, 1.22788013, 1.22734063,
       1.22694937]), 'torque_err': array([ 7.38301765, 10.84650881, 10.46282857,  0.        ,  0.        ,
        0.        ,  4.06735637,  0.        ,  0.        ,  3.03465909,
        0.        ,  0.        ,  0.        ,  9.52982586,  4.10573085,
       11.03226385]), 'theta_err': array([0.00516029, 0.00193114, 0.00831621, 0.        , 0.        ,
       0.        , 0.00138054, 0.        , 0.        , 0.00202196,
       0.        , 0.        , 0.        , 0.00042907, 0.00169672,
       0.00045975]), 'bead': 2000}{'torque': array([ 529.12685192,  669.9275651 ,  886.66736936,  976.45529532,
       1057.62215553, 1174.18065638, 1262.78761453, 1755.84598447,
       1928.52282624, 1984.62656332, 2116.21313834, 2249.06325052,
       2297.26133279, 2406.93196519, 2488.27129635, 2560.90314548,
       2681.91183621, 2756.32140513, 2817.0341686 ]), 'theta': array([1.30546992, 1.30732962, 1.28889106, 1.28896304, 1.28501484,
       1.27677232, 1.27968078, 1.26785808, 1.26351018, 1.26050837,
       1.25408225, 1.24653815, 1.24437563, 1.24446219, 1.24268759,
       1.250937  , 1.24972433, 1.24379099, 1.24072323]), 'torque_err': array([ 0.        ,  0.        ,  7.94308126, 25.51644759,  0.        ,
        0.        ,  0.        ,  0.        , 17.12323607, 27.92221727,
        0.        , 26.60385666,  5.26533483, 37.13947161, 18.04298326,
       21.92094802, 13.37508414, 20.72169698, 17.36839981]), 'theta_err': array([0.        , 0.        , 0.00148402, 0.00162255, 0.        ,
       0.        , 0.        , 0.        , 0.00173921, 0.00207709,
       0.        , 0.00316042, 0.00329261, 0.00372835, 0.00309148,
       0.00230141, 0.0014076 , 0.00366857, 0.00290003]), 'bead': 1000}{'torque': array([ 946.41613087, 1221.2127432 , 1370.35085245, 1402.5376572 ,
       1523.99155968, 1561.83717734, 1601.80764358, 1646.9116942 ,
       1695.6500302 , 1737.1661533 , 1780.14262385, 1828.66677468,
       1872.43146069, 2055.10833402, 2097.74087857, 2145.29746066,
       2185.98504865]), 'theta': array([1.2220418 , 1.22147395, 1.22047157, 1.22116768, 1.21705943,
       1.21628991, 1.21396611, 1.21350719, 1.20807567, 1.20806798,
       1.2092182 , 1.20793623, 1.20459181, 1.20545533, 1.21921026,
       1.21509251, 1.21208241]), 'torque_err': array([ 0.        ,  0.        ,  0.        ,  0.        ,  8.35556928,
        7.34248003, 10.3048454 , 12.39692105, 11.64477463, 14.14950487,
       10.61441723,  5.45935907,  1.06017968,  0.        , 11.71276686,
       12.73110333, 12.96207885]), 'theta_err': array([0.        , 0.        , 0.        , 0.        , 0.00248292,
       0.00238711, 0.00290172, 0.00189687, 0.00114335, 0.00123148,
       0.00160463, 0.00138117, 0.00024249, 0.        , 0.00903209,
       0.00648827, 0.0039129 ]), 'bead': 1000}{'torque': array([ 677.64120089,  718.73224929,  758.01936333,  792.22350772,
        857.40796981,  898.68649701,  929.51737838, 1097.41115231,
       1240.43672065, 1317.3660295 , 1350.65959093, 1382.81105797,
       1404.84677369, 1444.72049601, 1485.96147629, 1521.05226728,
       1560.36302462, 1593.90516596, 1634.06982212, 1669.16539374]), 'theta': array([1.21262717, 1.21245734, 1.21196255, 1.21277935, 1.21079949,
       1.21249473, 1.21381532, 1.20990302, 1.21133096, 1.21307152,
       1.21250521, 1.21067747, 1.21151966, 1.20940904, 1.21178227,
       1.21046906, 1.21030166, 1.21242132, 1.21281828, 1.2109095 ]), 'torque_err': array([ 8.14777346, 10.44054459, 10.07869748,  0.        ,  0.        ,
        9.06176783,  0.        ,  0.        ,  8.83074467,  5.68948772,
       10.14207778,  8.37756863,  6.09243176,  4.59770417,  8.78482085,
        8.20151766, 10.41914308, 12.91402602, 12.42468368, 10.6993743 ]), 'theta_err': array([5.16937155e-05, 9.12748925e-04, 1.10789868e-03, 0.00000000e+00,
       0.00000000e+00, 6.52352287e-04, 0.00000000e+00, 0.00000000e+00,
       1.03840574e-03, 4.79914308e-04, 1.44783950e-03, 1.39556237e-03,
       1.36066924e-03, 3.87165634e-04, 6.56040413e-04, 8.99439836e-04,
       1.07641149e-03, 1.68827844e-03, 1.47012463e-03, 9.05030201e-04]), 'bead': 1000}{'torque': array([480.55442911, 544.84088831, 562.56872611, 599.42981399,
       603.90484436, 614.85009359, 620.34542621, 631.83292599,
       640.86401999, 650.90690041, 657.12034234, 666.11781396,
       674.71798153, 683.02415783, 692.61522778, 699.76548298,
       709.67463378, 719.49831027]), 'theta': array([1.21647136, 1.20073828, 1.20873971, 1.20843785, 1.20931518,
       1.20827711, 1.20979887, 1.21029586, 1.20742763, 1.21005403,
       1.20645582, 1.20647514, 1.20984689, 1.20134675, 1.20359084,
       1.20690185, 1.20680806, 1.20042486]), 'torque_err': array([0.        , 3.18235161, 1.76079725, 1.61683737, 0.59133446,
       2.39408383, 0.93298868, 2.11180817, 2.60288173, 2.1810556 ,
       1.95503699, 3.21447769, 2.4826117 , 2.07293272, 2.74847815,
       1.00355387, 1.40442516, 3.843625  ]), 'theta_err': array([0.        , 0.0062577 , 0.00188658, 0.00238765, 0.00810392,
       0.00200521, 0.00071319, 0.00711553, 0.01054687, 0.01212418,
       0.00392589, 0.0086723 , 0.01043801, 0.0005512 , 0.00472096,
       0.00046479, 0.00134908, 0.00341265]), 'bead': 1000}{'torque': array([1235.39869741, 1569.97751418, 1635.36249558, 1664.84839506,
       1691.69817345, 1717.88009415, 1741.29933806, 1764.1681706 ,
       1789.35676665, 1851.71853612, 1876.28440842, 1898.00904325,
       1921.70341855, 1948.52080766]), 'theta': array([1.3069027 , 1.3048277 , 1.30609968, 1.30485067, 1.30942581,
       1.30761731, 1.30930857, 1.31161071, 1.30930629, 1.31034168,
       1.31007723, 1.31097626, 1.30784142, 1.30718639]), 'torque_err': array([0.        , 0.        , 0.        , 0.        , 8.49975508,
       0.        , 8.57047833, 2.64061701, 1.23681537, 7.31613531,
       4.8510067 , 6.64651978, 6.43897061, 5.230976  ]), 'theta_err': array([0.        , 0.        , 0.        , 0.        , 0.00475829,
       0.        , 0.00317825, 0.00162204, 0.00022067, 0.00242637,
       0.00216643, 0.00228391, 0.00134607, 0.00131901]), 'bead': 1000}{'torque': array([ 763.66077963,  910.60327665, 1040.29674557, 1067.37673498,
       1086.2237408 , 1125.08093832, 1198.51148997, 1216.31031103,
       1232.00304743, 1258.88136913, 1279.92029789, 1309.65795604,
       1336.2405961 , 1356.46968131, 1384.39288468, 1403.28221861,
       1425.85659466]), 'theta': array([1.26400323, 1.2627325 , 1.26265828, 1.26152582, 1.26074092,
       1.26007777, 1.25509846, 1.26080173, 1.25764454, 1.24718665,
       1.26717505, 1.27013267, 1.25823091, 1.25549564, 1.25850088,
       1.25403774, 1.25245921]), 'torque_err': array([0.        , 0.        , 7.49541825, 5.51640309, 7.62432223,
       0.        , 0.74708753, 6.47956874, 6.504286  , 7.97617634,
       5.70257748, 6.62437401, 7.19279634, 2.88209797, 5.03118743,
       7.45994467, 1.85884621]), 'theta_err': array([0.        , 0.        , 0.00072283, 0.00105295, 0.0004413 ,
       0.        , 0.00727782, 0.00685677, 0.00687021, 0.00028025,
       0.01167076, 0.00293515, 0.00997102, 0.00837138, 0.00100663,
       0.00012716, 0.00160126]), 'bead': 1000}{'torque': array([ 538.11206623,  672.32787915,  713.81378161,  839.30694171,
        889.05315915,  904.85418327,  971.66763786, 1043.93604315,
       1084.60404258, 1119.76221984, 1257.31506884, 1288.81166218,
       1322.4723483 , 1358.33060317, 1416.71635261, 1446.58142024,
       1487.72349433, 1538.80636722, 1569.80984426, 1607.15826707,
       1653.79097973]), 'theta': array([1.2243872 , 1.22660245, 1.23108666, 1.23760535, 1.2315639 ,
       1.22215116, 1.22913086, 1.22795028, 1.22059953, 1.21764093,
       1.21821516, 1.21682571, 1.21049775, 1.20622203, 1.22818376,
       1.21689359, 1.2260531 , 1.22574202, 1.22105003, 1.21241305,
       1.2020573 ]), 'torque_err': array([ 8.50385682, 11.91186783,  8.71980657, 15.53777327,  0.        ,
        6.59434607,  0.        , 12.20895558, 11.80587213, 13.21210934,
        2.95074003, 11.63325689,  9.92176057,  2.39268367, 11.84269063,
        5.24516812,  0.        ,  8.19793445, 11.5561886 , 10.07321161,
       12.45131556]), 'theta_err': array([0.00423476, 0.00559355, 0.00055332, 0.00284567, 0.        ,
       0.00185211, 0.        , 0.00837084, 0.00370194, 0.00893395,
       0.00277873, 0.006034  , 0.00349243, 0.00032115, 0.00352706,
       0.00206836, 0.        , 0.00472728, 0.00526083, 0.00354525,
       0.00317111]), 'bead': 1000}{'torque': array([370.26915508, 447.32752213, 584.12635242, 594.13190673,
       608.1748397 , 624.92783264, 640.24758254, 658.96974987,
       671.61706275, 699.38230203, 711.04853306, 721.68080534,
       741.14254769, 754.00380754, 774.23522344, 792.56301414,
       806.35608947, 821.44224131]), 'theta': array([1.23741173, 1.22869165, 1.23733343, 1.23608269, 1.23467289,
       1.23398216, 1.23462864, 1.23175161, 1.22376807, 1.21042433,
       1.22005557, 1.21769932, 1.21987146, 1.22923682, 1.22324657,
       1.22037158, 1.21756016, 1.21771514]), 'torque_err': array([0.        , 0.        , 0.        , 5.16577646, 3.21753056,
       4.3874326 , 4.53873905, 2.67765483, 3.24275408, 0.        ,
       4.02780604, 4.87251171, 4.96075941, 5.37635411, 4.3823786 ,
       4.46961131, 4.7504523 , 4.87746553]), 'theta_err': array([0.        , 0.        , 0.        , 0.0031635 , 0.00293669,
       0.00335338, 0.00401785, 0.00374938, 0.00578091, 0.        ,
       0.00291816, 0.00597399, 0.00760449, 0.00589951, 0.01160534,
       0.00426698, 0.00685266, 0.00968036]), 'bead': 1000}{'torque': array([112.13513146, 139.22377162, 228.49517852, 264.24435619,
       279.65267325, 369.51340481, 458.47647791, 672.42512693,
       694.000905  , 717.95704448, 741.09612538, 768.04948624,
       785.27728325]), 'theta': array([1.23417572, 1.22964902, 1.21313905, 1.19967511, 1.19570016,
       1.18576902, 1.18984541, 1.17011551, 1.16867668, 1.16837114,
       1.16703599, 1.16267066, 1.16303241]), 'torque_err': array([6.79474035, 4.27816771, 0.        , 0.        , 0.        ,
       0.        , 0.        , 5.56757709, 6.92457537, 7.12963339,
       6.90207031, 6.33406846, 5.37181131]), 'theta_err': array([0.0060295 , 0.00790694, 0.        , 0.        , 0.        ,
       0.        , 0.        , 0.00603333, 0.00515784, 0.00480103,
       0.00356579, 0.00170537, 0.00137957]), 'bead': 1000}{'torque': array([ 257.27768315,  308.33872183,  454.92320387,  618.76833228,
        636.76541873,  907.03577755,  955.72904546,  984.27951476,
       1119.43579021, 1155.40227376, 1189.07001136, 1259.56494681,
       1314.87123485, 1352.51055164, 1409.49955075, 1448.40505008,
       1485.60049895, 1547.20149023, 1598.52205088]), 'theta': array([1.24684016, 1.24678185, 1.22613905, 1.20887558, 1.20200127,
       1.19397375, 1.1922737 , 1.18964436, 1.18932411, 1.18996696,
       1.18757871, 1.19034339, 1.18959768, 1.18853642, 1.18988738,
       1.18928209, 1.1894573 , 1.19017731, 1.18650687]), 'torque_err': array([20.28639895, 10.28677064, 13.51457742, 11.59286622,  0.        ,
        4.50374591, 11.54461138,  0.        , 10.8134882 , 12.83664415,
        9.73987999,  0.        ,  4.97666433, 11.40441797, 10.86587369,
       14.78534691, 18.21663222, 13.79743492,  9.71978542]), 'theta_err': array([0.00449073, 0.00522192, 0.00155204, 0.00400723, 0.        ,
       0.00334281, 0.00089215, 0.        , 0.00221867, 0.00219453,
       0.0021022 , 0.        , 0.00095044, 0.00171176, 0.00154653,
       0.00170306, 0.00208102, 0.00156225, 0.00142363]), 'bead': 1000}{'torque': array([307.36277237, 439.12734568, 464.77632221, 487.65244199,
       550.352401  , 572.96765035, 592.72004569, 610.7434177 ,
       633.3495477 , 648.61423262, 695.10312333, 720.2500733 ,
       741.92706872, 754.72184494, 775.36875218, 806.32768279,
       822.02191618, 843.10302419, 861.53227701, 887.8066606 ]), 'theta': array([1.23440203, 1.23388499, 1.22787013, 1.22822333, 1.23023226,
       1.22662411, 1.22449743, 1.22633841, 1.22562827, 1.22676818,
       1.22134948, 1.22297475, 1.22268397, 1.22243162, 1.22064803,
       1.22441987, 1.22374299, 1.22371371, 1.22305464, 1.22294055]), 'torque_err': array([0.        , 3.73966543, 2.3216026 , 8.14814666, 0.        ,
       3.4367971 , 4.32919134, 7.57016818, 5.31592464, 2.0674173 ,
       6.46373454, 7.92572273, 5.17328476, 0.        , 0.        ,
       3.77927842, 5.66062681, 6.18758268, 5.33722164, 6.44379275]), 'theta_err': array([0.        , 0.00140653, 0.00146353, 0.00169225, 0.        ,
       0.00291659, 0.00282543, 0.0019879 , 0.00245399, 0.00243162,
       0.00097762, 0.00123213, 0.00119693, 0.        , 0.        ,
       0.00123235, 0.00196367, 0.00226859, 0.00169198, 0.00201347]), 'bead': 1000}{'torque': array([ 570.16803564,  597.5749838 ,  602.81080622,  644.64596396,
        675.61589276,  696.0354122 ,  712.67985266,  736.540566  ,
        759.78737857,  774.91067849,  794.44912932,  823.75036628,
        840.54163857,  865.9628217 ,  880.10594752,  899.09313511,
        917.63632833, 1007.80116478, 1024.63431025, 1056.14396273,
       1102.02855726, 1114.53151177, 1143.04882285]), 'theta': array([1.10891951, 1.10380744, 1.1071165 , 1.10470511, 1.10390216,
       1.10472412, 1.10522852, 1.10133157, 1.10157865, 1.09889294,
       1.10597679, 1.10520357, 1.10302444, 1.10488515, 1.10351121,
       1.1047077 , 1.10361231, 1.10161354, 1.09993548, 1.09528638,
       1.10249012, 1.09783582, 1.09767268]), 'torque_err': array([6.97971688, 0.        , 0.        , 0.        , 6.33176968,
       6.5698306 , 5.16514032, 6.39601714, 5.94438179, 0.        ,
       0.        , 4.62800038, 6.10140841, 3.04945888, 4.62324638,
       3.79661186, 1.00345261, 5.51820284, 2.35297715, 0.        ,
       0.        , 1.64393121, 0.73478976]), 'theta_err': array([0.00233511, 0.        , 0.        , 0.        , 0.00192251,
       0.00308968, 0.00177952, 0.00224221, 0.00280352, 0.        ,
       0.        , 0.00264014, 0.00239455, 0.00160396, 0.00213244,
       0.00099792, 0.00250499, 0.00119141, 0.00125754, 0.        ,
       0.        , 0.00037547, 0.00099827]), 'bead': 1000}{'torque': array([  4.14996773,  14.20507848,  20.59953465,  28.47631396,
        36.87140126,  44.47250049,  52.16461782,  59.45720098,
        67.05168573,  75.10272857,  82.46359271,  90.42658765,
        97.9913901 , 105.44294125, 112.52515054, 121.76623097,
       128.33939579, 136.67008617, 144.59480816, 152.83502791,
       159.49194759, 167.37637873, 175.75604434, 182.28152805,
       189.48315676, 196.18575262, 208.26524679, 217.46805982]), 'theta': array([1.19960788, 1.18814887, 1.18357038, 1.18638665, 1.1789335 ,
       1.1800826 , 1.17990537, 1.17846749, 1.17789931, 1.17626439,
       1.17929529, 1.18336174, 1.18423321, 1.18297996, 1.18240095,
       1.18721539, 1.18816464, 1.19031917, 1.18863353, 1.1875256 ,
       1.18825845, 1.1900677 , 1.19027719, 1.19101004, 1.18792474,
       1.19240583, 1.18514094, 1.2013685 ]), 'torque_err': array([1.82845138, 2.29522188, 2.38380263, 1.210097  , 2.03999047,
       2.34440975, 1.35262786, 2.11503069, 2.26469679, 1.97331091,
       2.38353138, 2.14315001, 2.27942782, 2.74498894, 0.50056129,
       1.82415699, 2.00239543, 1.8556548 , 2.09801742, 2.16260589,
       2.05308572, 2.36296178, 2.20521699, 2.14409534, 2.1993717 ,
       0.        , 0.        , 0.        ]), 'theta_err': array([0.02022215, 0.00577599, 0.00692189, 0.00575914, 0.00491055,
       0.00784523, 0.01070315, 0.00705528, 0.00642279, 0.00770026,
       0.01025345, 0.00532491, 0.004326  , 0.00508408, 0.00230893,
       0.00429819, 0.00564676, 0.00453176, 0.00486715, 0.00631414,
       0.00423343, 0.00424687, 0.00453504, 0.00240906, 0.00146596,
       0.        , 0.        , 0.        ]), 'bead': 500}{'torque': array([  2.19365423,  18.01531369,  24.43291914,  35.77600592,
        46.85817293,  56.45105903,  77.61262046,  96.72118465,
       105.62063417, 113.73944861, 131.36535394, 162.226926  ,
       173.65386669, 183.68752548, 193.03362778, 202.32568242,
       211.41997547, 222.5120822 , 230.9711209 , 241.83978136,
       251.71844132, 261.24278875, 270.10922785]), 'theta': array([1.36140064, 1.26387056, 1.27343596, 1.26366092, 1.25748407,
       1.26605329, 1.26768174, 1.26006216, 1.25655001, 1.24780537,
       1.26190263, 1.25163797, 1.26253512, 1.25423545, 1.25880966,
       1.25469865, 1.26163282, 1.25402169, 1.24742043, 1.24992389,
       1.25200718, 1.25434873, 1.26087713]), 'torque_err': array([1.03417111, 2.30711695, 2.50903195, 1.29053502, 0.        ,
       0.        , 0.        , 2.31488881, 1.59741821, 0.        ,
       0.        , 2.41953749, 3.55465738, 2.52823676, 2.65590766,
       3.05959793, 2.85957244, 2.32351695, 3.27782862, 3.20004253,
       2.62935494, 3.14676885, 2.64046162]), 'theta_err': array([0.10411141, 0.00770883, 0.00922046, 0.01057002, 0.        ,
       0.        , 0.        , 0.00814234, 0.0071485 , 0.        ,
       0.        , 0.00901416, 0.00878501, 0.00844584, 0.01184469,
       0.01155198, 0.01048787, 0.01302103, 0.00874041, 0.01200717,
       0.01165048, 0.0100749 , 0.01223896]), 'bead': 500}{'torque': array([157.7879697 , 164.81585076, 175.92338231, 180.98403204,
       184.29692125, 191.06114291, 196.63322248, 200.89454972,
       206.48856559, 212.00817633, 216.56685452, 222.59677147,
       227.59116761, 232.45560381, 239.44191486, 242.20241534,
       247.7369233 , 252.48602841, 258.00177426, 262.69171331,
       268.57387472, 273.72307032, 278.1647729 , 283.75139349,
       289.1183842 , 293.24880253, 296.65520061]), 'theta': array([1.22616987, 1.21885366, 1.22754406, 1.22726309, 1.22940582,
       1.23060517, 1.22639198, 1.22812267, 1.22920012, 1.22982955,
       1.22763037, 1.23052672, 1.23352606, 1.23761868, 1.246893  ,
       1.24353966, 1.24402738, 1.24390178, 1.24682523, 1.24312576,
       1.24123984, 1.24218897, 1.24694163, 1.24706095, 1.24268777,
       1.23734678, 1.24386994]), 'torque_err': array([0.        , 0.        , 1.57229062, 1.53215437, 0.56572988,
       0.86494147, 1.19847432, 1.396285  , 1.19484898, 1.22258138,
       1.39341275, 1.16853606, 1.94541793, 1.37394174, 0.38764541,
       1.3072231 , 1.4293499 , 1.64822675, 1.34613165, 0.94314881,
       1.57262134, 1.35138242, 1.51392935, 1.50656036, 1.33791828,
       0.80110359, 0.        ]), 'theta_err': array([0.        , 0.        , 0.00514856, 0.00881172, 0.00618162,
       0.00498455, 0.00351578, 0.00698766, 0.00305607, 0.00585839,
       0.00688186, 0.00713396, 0.00835897, 0.00945566, 0.00621191,
       0.00573931, 0.00614989, 0.00443837, 0.0038238 , 0.00692519,
       0.00825099, 0.00562575, 0.00887216, 0.00466411, 0.00539851,
       0.00384485, 0.        ]), 'bead': 500}{'torque': array([1330.67179437, 1348.08767211, 1355.48785621, 1370.75876829,
       1381.17103148, 1387.20443752, 1398.75783137, 1406.21555585,
       1418.97657749, 1428.69935634, 1443.89139443, 1450.34248765,
       1459.11592095, 1470.08139034, 1482.6425943 , 1501.93008913,
       1510.75941386, 1526.05626034, 1532.62751102, 1553.45491092,
       1562.54675526, 1575.72051691, 1581.19724892, 1589.65427163,
       1604.87265949]), 'theta': array([1.27122138, 1.26109559, 1.27085831, 1.27860013, 1.27001083,
       1.27141376, 1.26886023, 1.2666086 , 1.27094952, 1.27060091,
       1.27049442, 1.26967018, 1.27122225, 1.26998932, 1.26555281,
       1.26939845, 1.27139889, 1.26615984, 1.26915888, 1.26485496,
       1.26851726, 1.2663296 , 1.2672902 , 1.26895771, 1.26746694]), 'torque_err': array([0.        , 0.        , 2.04974505, 0.        , 0.65221184,
       1.7929382 , 2.48734907, 1.98351545, 2.8655537 , 3.18116815,
       0.        , 3.45518492, 3.12292557, 4.17377351, 0.        ,
       2.38700774, 1.46429161, 0.06340252, 1.5936318 , 1.83496388,
       0.        , 1.06307347, 2.35119699, 0.        , 2.09012511]), 'theta_err': array([0.        , 0.        , 0.00783123, 0.        , 0.00144919,
       0.00880074, 0.00496211, 0.00490665, 0.00374519, 0.00069957,
       0.        , 0.0034106 , 0.00203433, 0.00301426, 0.        ,
       0.00182774, 0.00201334, 0.00053012, 0.00173306, 0.00104833,
       0.        , 0.00103552, 0.00066234, 0.        , 0.00267729]), 'bead': 2000}{'torque': array([1156.34045272, 1685.04607231, 1703.49665674, 1724.36046955,
       1746.03852612, 1768.8406815 , 1792.23032389]), 'theta': array([1.25868185, 1.27148238, 1.27130187, 1.27213678, 1.26999662,
       1.27136634, 1.26998802]), 'torque_err': array([0.        , 2.13402566, 1.44246978, 7.74659628, 6.74932346,
       6.96252126, 5.81996609]), 'theta_err': array([0.        , 0.01305051, 0.0021562 , 0.00749337, 0.00590317,
       0.01117017, 0.01061503]), 'bead': 2000}{'torque': array([1618.20056607, 1654.9326626 , 1666.35409327, 1675.11946932,
       1680.70527328, 1694.11414695, 1700.31482528, 1710.92911802,
       1716.37004678, 1723.40649947, 1731.91238413, 1739.57184931,
       1743.98787964, 1753.96277956, 1760.80686496, 1768.44974186,
       1778.08595511, 1785.92824567, 1791.86026225, 1794.27786378,
       1803.75253346, 1815.7128869 , 1816.20366989]), 'theta': array([1.25361445, 1.25997801, 1.25830403, 1.2550202 , 1.24805288,
       1.25396567, 1.25277152, 1.25802959, 1.25665878, 1.2520952 ,
       1.25329601, 1.25198157, 1.24930116, 1.25348322, 1.25570069,
       1.25607779, 1.24674781, 1.25705538, 1.26034729, 1.26356633,
       1.24634376, 1.24338207, 1.24864499]), 'torque_err': array([0.        , 0.        , 2.241395  , 0.66356279, 0.        ,
       1.71771961, 1.16997111, 2.4423964 , 0.60265124, 0.41667961,
       1.48888844, 2.07084545, 0.99180461, 1.15955571, 1.43776884,
       2.25893901, 0.        , 0.91171164, 0.        , 0.        ,
       0.16245614, 0.        , 0.        ]), 'theta_err': array([0.        , 0.        , 0.00546333, 0.00720059, 0.        ,
       0.00538066, 0.00704114, 0.00834988, 0.00563935, 0.00243246,
       0.00802847, 0.00780993, 0.00801953, 0.00937936, 0.00635491,
       0.0062762 , 0.        , 0.00728714, 0.        , 0.        ,
       0.00362447, 0.        , 0.        ]), 'bead': 2000}{'torque': array([1517.98060049, 1562.98836959, 1572.71490702, 1579.58402621,
       1588.80821531, 1603.35742471, 1608.93030691, 1616.99110558,
       1624.39753748, 1628.92089163, 1638.73178555, 1646.58568252,
       1656.08935926, 1662.54347976, 1670.03578226, 1676.2448435 ,
       1681.49792202, 1691.41822539, 1694.80221156, 1704.69146744,
       1712.66939533, 1720.06933339]), 'theta': array([1.24549614, 1.24932173, 1.24619098, 1.24002627, 1.24279584,
       1.24579127, 1.23706288, 1.24641348, 1.24295473, 1.23303032,
       1.24056236, 1.24303761, 1.24016053, 1.23938586, 1.23807689,
       1.24052688, 1.23657224, 1.2408545 , 1.23255803, 1.24058149,
       1.23512824, 1.23718658]), 'torque_err': array([0.        , 0.        , 0.        , 0.        , 2.38198509,
       2.12593165, 1.77550881, 1.21540529, 1.80594146, 0.        ,
       2.50140471, 1.97447646, 1.46550061, 2.34113199, 0.68644323,
       1.69192775, 2.48710492, 0.72969108, 0.        , 1.78782777,
       2.00657329, 0.63653213]), 'theta_err': array([0.        , 0.        , 0.        , 0.        , 0.00381939,
       0.00268034, 0.00265068, 0.00951032, 0.00793637, 0.        ,
       0.0056864 , 0.00887679, 0.00112393, 0.00624803, 0.00214683,
       0.0082412 , 0.00414276, 0.00653517, 0.        , 0.00568555,
       0.00538969, 0.00748147]), 'bead': 2000}{'torque': array([1549.70726803, 1560.86767127, 1572.82365733, 1583.82587427,
       1596.46947749, 1606.81998478, 1616.44418799, 1622.40933518,
       1634.11222495, 1644.63963773, 1653.3228322 , 1659.18953083,
       1670.37815979, 1676.57236898, 1687.27495402, 1699.6452989 ,
       1708.61252938, 1712.57576151, 1718.0002077 , 1731.96310704,
       1743.87639975, 1747.2329133 , 1757.449669  , 1765.24572793,
       1774.2675626 , 1782.62647777, 1797.08644962]), 'theta': array([1.24568593, 1.24598455, 1.24854803, 1.25173816, 1.24707622,
       1.24611375, 1.24772293, 1.24446252, 1.24717875, 1.24951756,
       1.24492372, 1.23930453, 1.24110562, 1.23130068, 1.22188775,
       1.22446714, 1.22489348, 1.2155076 , 1.24262017, 1.21745717,
       1.25274592, 1.21101161, 1.21555606, 1.2290341 , 1.20632221,
       1.25246575, 1.22819797]), 'torque_err': array([0.82528412, 0.        , 2.04404631, 0.        , 0.        ,
       2.6907051 , 1.53733859, 1.95368231, 2.49987102, 1.01790073,
       0.5201043 , 2.98285179, 0.00429719, 2.67883617, 2.74445802,
       0.        , 0.073473  , 1.69687626, 0.        , 1.41849917,
       0.        , 0.        , 0.02051919, 1.0905015 , 0.        ,
       2.98109945, 0.07316525]), 'theta_err': array([2.66423565e-03, 0.00000000e+00, 3.59102228e-05, 0.00000000e+00,
       0.00000000e+00, 1.92659925e-03, 4.33257693e-03, 3.32311914e-03,
       3.04097353e-03, 2.74925706e-03, 4.32673602e-03, 6.75936306e-03,
       2.67560973e-03, 1.10939956e-02, 1.00177917e-02, 0.00000000e+00,
       6.47345600e-03, 2.85876076e-03, 0.00000000e+00, 5.59937977e-03,
       0.00000000e+00, 0.00000000e+00, 2.55791542e-03, 1.96375502e-02,
       0.00000000e+00, 8.17925838e-04, 2.38824470e-02]), 'bead': 2000}{'torque': array([2014.99398653, 2045.5285859 , 2059.59960755, 2075.08913041,
       2080.9221134 , 2091.58720484, 2096.35275206, 2122.64145704,
       2130.62341115, 2134.78542943, 2142.02071882, 2149.41532702,
       2156.77974716, 2161.37511856, 2169.46005269, 2177.76715527,
       2187.37487215]), 'theta': array([1.27289002, 1.27251637, 1.27281194, 1.27121121, 1.27298071,
       1.27326961, 1.26348969, 1.26944771, 1.26765738, 1.26859757,
       1.26839812, 1.26484785, 1.26475404, 1.27010243, 1.26799961,
       1.26597578, 1.26675531]), 'torque_err': array([0.        , 0.        , 0.06616945, 0.        , 0.        ,
       0.        , 0.        , 1.34032394, 0.51170679, 1.76254212,
       2.36934839, 1.99450659, 1.5226845 , 2.10709816, 0.        ,
       0.        , 0.30377655]), 'theta_err': array([0.        , 0.        , 0.00064831, 0.        , 0.        ,
       0.        , 0.        , 0.00289868, 0.00426668, 0.00293188,
       0.00382801, 0.00310736, 0.00110931, 0.00431246, 0.        ,
       0.        , 0.0029359 ]), 'bead': 2000}{'torque': array([ 923.54334919, 1360.15273962, 1474.70312139, 2111.72423091,
       2136.770773  ]), 'theta': array([1.27084911, 1.26925575, 1.26880831, 1.26376041, 1.26562708]), 'torque_err': array([ 0.        ,  0.        ,  0.        , 12.34567656,  3.02315673]), 'theta_err': array([0.        , 0.        , 0.        , 0.00072407, 0.00171437]), 'bead': 2000}{'torque': array([1488.04354834, 1633.36938652, 1644.86791286, 1663.92768805,
       1673.30025945, 1693.62979424, 1699.24712778, 1708.48889232,
       1731.36083643, 1734.98215554, 1749.83102832, 1764.95754067,
       1793.33098616, 1795.06546394, 1814.56435353]), 'theta': array([1.24664304, 1.24608214, 1.24925804, 1.2485637 , 1.24645924,
       1.24886884, 1.2498368 , 1.24954421, 1.24838039, 1.24919441,
       1.24907858, 1.24948769, 1.25093682, 1.24958469, 1.24921141]), 'torque_err': array([0.        , 0.        , 0.        , 4.020513  , 0.        ,
       0.        , 0.84417973, 0.        , 0.87710361, 0.99451755,
       0.        , 4.0031565 , 0.        , 0.        , 0.        ]), 'theta_err': array([0.        , 0.        , 0.        , 0.00035493, 0.        ,
       0.        , 0.00077527, 0.        , 0.00025312, 0.00021548,
       0.        , 0.00071643, 0.        , 0.        , 0.        ]), 'bead': 2000}{'torque': array([2138.40141768, 2163.05050405, 2182.41456751, 2189.18511213,
       2192.71411465, 2198.42462404, 2203.24968017, 2209.75240549,
       2216.96194223, 2223.38922896, 2229.12089834, 2231.73461324,
       2239.41477353, 2243.43720942, 2248.9357463 , 2255.3418773 ,
       2272.86059962]), 'theta': array([1.2473335 , 1.24752956, 1.24732155, 1.24812748, 1.24834022,
       1.2484895 , 1.24741246, 1.24548659, 1.24141688, 1.24746823,
       1.24812783, 1.24746072, 1.24734472, 1.24277057, 1.2472263 ,
       1.2420585 , 1.24677329]), 'torque_err': array([0.        , 0.        , 0.91973761, 0.        , 1.82058339,
       0.34616016, 0.        , 0.        , 0.        , 2.18745208,
       1.55182519, 0.        , 1.06710822, 0.        , 0.79849603,
       0.        , 0.        ]), 'theta_err': array([0.        , 0.        , 0.00119692, 0.        , 0.00191456,
       0.00072201, 0.        , 0.        , 0.        , 0.00384855,
       0.00405116, 0.        , 0.00454647, 0.        , 0.00474172,
       0.        , 0.        ]), 'bead': 2000}{'torque': array([2127.48143278, 2148.78058376, 2153.27741219, 2157.81428163,
       2177.60943474, 2185.72512183, 2189.74326251, 2195.46332983,
       2200.82761556, 2208.39382351, 2214.88138338, 2217.31418834,
       2229.58066745, 2251.54616343]), 'theta': array([1.22748891, 1.22795325, 1.22796789, 1.22455737, 1.23078476,
       1.22677439, 1.22730832, 1.22863912, 1.22499076, 1.22795477,
       1.22685268, 1.22784174, 1.2268723 , 1.22594759]), 'torque_err': array([2.66287154, 2.11780869, 0.41914785, 0.        , 0.        ,
       1.69917951, 0.        , 0.213653  , 0.        , 1.53895875,
       0.55752155, 0.        , 1.63018693, 0.64381224]), 'theta_err': array([0.00128273, 0.0016311 , 0.00100551, 0.        , 0.        ,
       0.00097381, 0.        , 0.00137716, 0.        , 0.00227693,
       0.00076439, 0.        , 0.0009252 , 0.00084058]), 'bead': 2000}{'torque': array([1377.62722055, 1391.84142629, 1395.25915986, 1408.5853409 ,
       1417.55484733, 1427.42056058, 1431.99222325, 1443.636811  ,
       1460.23562426, 1467.02826663, 1479.88322472, 1491.30719969,
       1502.18003144, 1517.10837023, 1521.01942901, 1528.96093584,
       1542.09325613, 1549.8756493 , 1558.84405586, 1565.65354788,
       1574.19496043, 1582.22287033, 1589.46015396, 1599.14539864,
       1608.37128058, 1619.11383065]), 'theta': array([1.24720908, 1.25071855, 1.2515407 , 1.25061067, 1.25366738,
       1.25118309, 1.25099385, 1.25193151, 1.2524555 , 1.25146908,
       1.25577124, 1.25443913, 1.25299086, 1.25524384, 1.25665955,
       1.25459402, 1.25339245, 1.25441097, 1.25527058, 1.25542974,
       1.25486997, 1.25462233, 1.25566237, 1.25617726, 1.25588536,
       1.25661096]), 'torque_err': array([0.        , 0.        , 0.        , 2.90197563, 0.        ,
       1.50924605, 1.58069981, 1.93395461, 1.03992626, 0.        ,
       0.        , 0.        , 0.        , 0.        , 3.82143965,
       2.46662986, 0.89634558, 1.80432277, 1.47672842, 2.59835175,
       2.82449219, 2.7163556 , 3.06275252, 0.14829415, 3.73507431,
       0.        ]), 'theta_err': array([0.00000000e+00, 0.00000000e+00, 0.00000000e+00, 1.90141978e-03,
       0.00000000e+00, 2.13156138e-03, 1.79797784e-03, 1.15956829e-03,
       9.21746687e-04, 0.00000000e+00, 0.00000000e+00, 0.00000000e+00,
       0.00000000e+00, 0.00000000e+00, 4.10748613e-04, 8.87925471e-04,
       9.74641468e-04, 2.12207049e-03, 1.59339116e-03, 2.07372760e-03,
       1.57683349e-03, 1.50185619e-05, 1.89935626e-03, 9.76362682e-04,
       1.39855750e-03, 0.00000000e+00]), 'bead': 2000}{'torque': array([1315.0274751 , 1442.69510347, 1446.32636591, 1459.67288675,
       1470.13566622, 1473.54854614, 1483.93131882, 1486.82729889,
       1493.83521239]), 'theta': array([1.25882051, 1.25886995, 1.25862699, 1.25305081, 1.25552808,
       1.25532083, 1.24906567, 1.25719958, 1.25634497]), 'torque_err': array([0.        , 0.        , 0.        , 0.        , 0.        ,
       1.40475072, 0.        , 0.        , 1.16738832]), 'theta_err': array([0.        , 0.        , 0.        , 0.        , 0.        ,
       0.00288171, 0.        , 0.        , 0.00108391]), 'bead': 2000}{'torque': array([ 793.43900794, 1306.92225061, 1324.12730362, 1392.59173139,
       1405.87077428, 1461.0053604 , 1474.39560843, 1503.11209261,
       1544.6591254 , 1571.54416224, 1599.59621292, 1626.12128441]), 'theta': array([1.26363377, 1.26780586, 1.26105367, 1.2581272 , 1.25674446,
       1.26604447, 1.26399093, 1.26464785, 1.26308659, 1.26248055,
       1.26379661, 1.26307993]), 'torque_err': array([ 0.        ,  0.        ,  9.87277749,  0.        ,  0.        ,
        0.        , 10.3664324 ,  4.39825935,  5.93762994,  8.74268094,
        7.34319271,  7.28596148]), 'theta_err': array([0.        , 0.        , 0.00119343, 0.        , 0.        ,
       0.        , 0.0032325 , 0.00296429, 0.00450177, 0.00356682,
       0.00283566, 0.00183207]), 'bead': 2000}{'torque': array([1746.70063425, 1765.39533294, 1790.59670701, 1804.37815286,
       1809.27865234, 1815.18636183, 1822.5711222 , 1831.23077831,
       1837.82437897, 1845.21508323, 1850.86019973, 1859.64729228,
       1865.66321493, 1870.95721197, 1877.75715306, 1888.55065952,
       1893.54913176, 1935.64216182]), 'theta': array([1.26113694, 1.26434496, 1.26387227, 1.26150109, 1.26114857,
       1.26314215, 1.26342096, 1.26280369, 1.26062823, 1.26175136,
       1.2597353 , 1.26155576, 1.25961453, 1.26012505, 1.25973941,
       1.25768221, 1.25824397, 1.25599571]), 'torque_err': array([0.        , 2.30989114, 0.        , 0.5628692 , 0.        ,
       0.        , 2.27264358, 2.26697636, 2.76499981, 2.30964418,
       0.80562054, 1.94012903, 1.72253977, 0.        , 0.        ,
       2.08029284, 0.60071819, 0.        ]), 'theta_err': array([0.        , 0.00254639, 0.        , 0.00252905, 0.        ,
       0.        , 0.00135506, 0.00637221, 0.00252267, 0.0025952 ,
       0.00253137, 0.00096846, 0.00068002, 0.        , 0.        ,
       0.00094183, 0.00017891, 0.        ]), 'bead': 2000}{'torque': array([1623.3874735 , 1634.59135439, 1649.89173186, 1654.5557088 ,
       1662.98894947, 1666.8891072 , 1671.58772176, 1675.38300283,
       1679.61435866, 1683.27457612, 1691.47143707, 1696.21699942,
       1699.76656997, 1703.48201007, 1707.7619723 , 1733.22055846]), 'theta': array([1.20079781, 1.20359781, 1.20254499, 1.2068733 , 1.20318625,
       1.20235038, 1.20346068, 1.20848624, 1.20593141, 1.20524161,
       1.20764659, 1.20590675, 1.200919  , 1.20495238, 1.19727722,
       1.20561514]), 'torque_err': array([0.        , 0.        , 0.        , 1.40490061, 1.60973311,
       0.0654116 , 0.58865   , 0.        , 0.54668099, 0.74696157,
       1.13241463, 0.52329795, 0.58026741, 0.        , 0.        ,
       0.        ]), 'theta_err': array([0.        , 0.        , 0.        , 0.0031564 , 0.00361168,
       0.00112561, 0.00302297, 0.        , 0.00198528, 0.00146694,
       0.00525079, 0.00205563, 0.00370118, 0.        , 0.        ,
       0.        ]), 'bead': 2000}{'torque': array([1541.74485562, 1554.27293467, 1559.25494115, 1564.24574321,
       1575.39106274, 1582.95638077, 1591.76990844, 1597.15687623,
       1603.96449999, 1610.64575719, 1616.61466137, 1626.12884783,
       1632.47949347, 1641.19677834, 1647.30380242, 1654.15885133,
       1662.27445667, 1668.78434912, 1682.86583506]), 'theta': array([1.25655717, 1.23490476, 1.23280034, 1.23858851, 1.25000385,
       1.24118368, 1.23768448, 1.24115325, 1.24234965, 1.23979858,
       1.23705469, 1.23506751, 1.23642814, 1.23387765, 1.2288151 ,
       1.23486876, 1.23263831, 1.23121589, 1.23295652]), 'torque_err': array([0.        , 1.79708649, 0.86027329, 0.4621139 , 0.        ,
       1.44297799, 0.26948307, 2.02884908, 1.42421511, 1.17342204,
       1.48213892, 1.71240546, 2.29264773, 1.59661631, 1.90799739,
       2.2734386 , 1.71530509, 2.59503078, 2.00070807]), 'theta_err': array([0.        , 0.00608845, 0.00218481, 0.00073099, 0.        ,
       0.00642225, 0.00439282, 0.00400276, 0.01145751, 0.01009538,
       0.00462835, 0.00554662, 0.00484051, 0.00321653, 0.00474098,
       0.01049205, 0.00159163, 0.00736611, 0.00422255]), 'bead': 2000}{'torque': array([1718.4196591 , 1770.81045016, 1780.52490397, 1785.69347514,
       1795.96768165, 1802.41517849, 1813.59027349, 1818.92720351,
       1826.76018093, 1835.41580962, 1840.04200174, 1851.73953717,
       1857.66577595, 1868.92248949, 1873.53887423, 1879.19161448,
       1890.61885978, 1902.03279593, 1903.77695493, 1911.64508632,
       1936.85628301]), 'theta': array([1.24135251, 1.24181393, 1.24038455, 1.23971916, 1.23890787,
       1.23980457, 1.2381688 , 1.23909697, 1.23810767, 1.23860678,
       1.23743612, 1.23736597, 1.23535545, 1.23843927, 1.23781444,
       1.24632012, 1.239311  , 1.23894368, 1.24488128, 1.24117296,
       1.23371491]), 'torque_err': array([0.        , 0.29546867, 0.        , 2.03961969, 1.52085771,
       3.01563996, 0.36921153, 1.61503601, 2.4736316 , 2.61690292,
       0.81543872, 1.23116581, 1.57734041, 1.40872217, 0.        ,
       0.        , 1.64496361, 0.34331785, 0.        , 0.        ,
       0.        ]), 'theta_err': array([0.        , 0.00030034, 0.        , 0.00324167, 0.0041607 ,
       0.00348676, 0.00062456, 0.00386408, 0.00257224, 0.00384225,
       0.00352999, 0.00434321, 0.00044299, 0.00439343, 0.        ,
       0.        , 0.00241215, 0.00118743, 0.        , 0.        ,
       0.        ]), 'bead': 2000}{'torque': array([ 625.52716847,  682.87335238,  718.18727139,  754.48173351,
        806.87706706,  892.11828012,  919.26399999,  962.16755591,
        978.73811254, 1024.89906521, 1076.91527814, 1110.11389559,
       1179.63036585, 1282.7452763 , 1319.52462711, 1334.97954097,
       1418.76484202, 1464.59219336, 1499.87458512, 1525.80211589,
       1578.94179688, 1617.0529745 , 1652.20354289, 1689.69710044]), 'theta': array([1.2077703 , 1.21049163, 1.20718983, 1.20439182, 1.21139869,
       1.21508685, 1.20809564, 1.20352696, 1.20414291, 1.20033542,
       1.2010732 , 1.20193563, 1.20664167, 1.21007184, 1.20841389,
       1.21300706, 1.20586891, 1.21095676, 1.20718589, 1.2080341 ,
       1.20457246, 1.20720876, 1.20039015, 1.20191754]), 'torque_err': array([ 0.        ,  3.23811475,  3.1884902 ,  9.63827579,  0.93443972,
        0.        ,  0.        ,  0.        ,  0.        ,  0.        ,
        9.49854935,  0.        ,  9.10434436,  0.        ,  0.        ,
        0.        , 13.73597522,  9.93076868, 13.45133722,  0.        ,
       16.30810119,  6.81598866,  8.86671104,  9.27731625]), 'theta_err': array([0.        , 0.00241423, 0.00204462, 0.0043328 , 0.00664784,
       0.        , 0.        , 0.        , 0.        , 0.        ,
       0.0051907 , 0.        , 0.0024332 , 0.        , 0.        ,
       0.        , 0.00245416, 0.00095956, 0.00314816, 0.        ,
       0.0057766 , 0.00251105, 0.00564474, 0.00373826]), 'bead': 2000}{'torque': array([1858.71081855, 1875.59375821, 1886.93550399, 1904.64560735,
       1924.39382101, 1929.35194098, 1937.02795012, 1944.94312211,
       1955.28168341, 1960.38591277, 1970.38631625, 1975.06911605,
       1985.99479537, 1992.48193263, 2000.35313414, 2005.23729802,
       2015.24719674, 2022.03211225, 2031.75846025, 2039.31989501,
       2045.65664367, 2056.58319354, 2068.82972323]), 'theta': array([1.25669743, 1.25880611, 1.25479088, 1.25053466, 1.25989141,
       1.25505768, 1.24990963, 1.25369948, 1.2559502 , 1.25709153,
       1.25698645, 1.25732779, 1.25786048, 1.25686033, 1.25716275,
       1.25649456, 1.25676054, 1.25646604, 1.25645323, 1.25488462,
       1.25605486, 1.25046847, 1.25306172]), 'torque_err': array([2.80987564, 0.        , 0.        , 0.        , 0.        ,
       2.69649073, 0.        , 0.        , 1.61714231, 2.67709798,
       0.69486489, 1.68484313, 0.71918224, 2.34373725, 2.8931816 ,
       0.40129727, 2.13959395, 0.        , 0.97713155, 2.36879489,
       0.18712881, 0.        , 0.        ]), 'theta_err': array([4.26149201e-04, 0.00000000e+00, 0.00000000e+00, 0.00000000e+00,
       0.00000000e+00, 1.66462091e-03, 0.00000000e+00, 0.00000000e+00,
       8.00544500e-04, 1.18544834e-03, 6.71586490e-04, 8.59039187e-04,
       3.12647639e-04, 4.38039293e-04, 7.00590731e-04, 7.58839525e-05,
       1.51763054e-03, 0.00000000e+00, 8.06389371e-04, 2.80400741e-03,
       2.53362097e-03, 0.00000000e+00, 0.00000000e+00]), 'bead': 2000}{'torque': array([1220.87180666, 1257.272783  , 1271.13934778, 1279.38126356,
       1286.85982986, 1300.23763278, 1318.51753246, 1327.39108801,
       1338.21280867, 1351.17822083, 1358.93068923, 1369.79557774,
       1378.16964823, 1392.39089894, 1397.16343413, 1417.48784661,
       1463.10948643, 1469.1799745 , 1484.2711872 , 1494.39493794]), 'theta': array([1.2645751 , 1.26695441, 1.26539086, 1.26589393, 1.2735824 ,
       1.26515414, 1.27551547, 1.27399617, 1.27158914, 1.27274585,
       1.27233702, 1.26951999, 1.27197143, 1.26793669, 1.27278772,
       1.26499601, 1.27495349, 1.27717597, 1.27257442, 1.27213033]), 'torque_err': array([0.        , 0.        , 0.        , 0.30853815, 3.86627621,
       0.        , 4.92862658, 2.17938186, 3.49193581, 2.31088507,
       1.81954644, 2.5370949 , 2.92244235, 1.06396662, 0.        ,
       0.        , 2.05856654, 0.        , 1.40230445, 2.5099669 ]), 'theta_err': array([0.        , 0.        , 0.        , 0.0005732 , 0.00333115,
       0.        , 0.00263355, 0.00299595, 0.00309976, 0.00270259,
       0.00302389, 0.00070048, 0.00415543, 0.0024893 , 0.        ,
       0.        , 0.00188676, 0.        , 0.00329833, 0.00402286]), 'bead': 2000}{'torque': array([1904.99847231, 1914.02440039, 1924.9126326 , 1944.82194716,
       1952.35747736, 1958.19260285, 1967.887998  , 1974.79696641,
       1981.51834053, 1994.61519016, 2000.89443771, 2010.10001803,
       2016.75244995, 2025.41643332, 2032.49882525, 2039.97699729,
       2046.37426408, 2053.51829539, 2061.49122646, 2066.54868771,
       2075.86330233, 2083.2034343 , 2106.30576015]), 'theta': array([1.26456611, 1.26084007, 1.2666578 , 1.26559481, 1.26327837,
       1.26388827, 1.26315021, 1.26324922, 1.26074252, 1.26082457,
       1.26191667, 1.26057368, 1.26278709, 1.25854501, 1.26047953,
       1.25740971, 1.26000348, 1.26188883, 1.25754784, 1.2591648 ,
       1.25399351, 1.25317853, 1.25337305]), 'torque_err': array([0.        , 0.        , 0.        , 0.        , 1.28617233,
       2.08489044, 2.24097422, 2.82409006, 2.69555633, 1.08147149,
       0.35813321, 2.0138681 , 0.67307894, 2.27825873, 0.46223312,
       2.40381495, 2.25272829, 1.01857264, 2.37628557, 2.04344358,
       2.15010284, 2.79268051, 0.        ]), 'theta_err': array([0.        , 0.        , 0.        , 0.        , 0.00226171,
       0.00084346, 0.00242963, 0.0021714 , 0.00430928, 0.00332353,
       0.00050425, 0.00347062, 0.00154891, 0.00372839, 0.00134414,
       0.00269718, 0.00395161, 0.0012825 , 0.00417295, 0.00232937,
       0.00373762, 0.00196798, 0.        ]), 'bead': 2000}{'torque': array([1974.81995054, 1995.8515593 , 2000.573888  , 2007.21201669,
       2014.38293122, 2019.54469489, 2025.87685925, 2032.77945785,
       2038.303949  , 2044.13843335, 2050.44109515, 2057.44748126,
       2061.70635381, 2068.70589413, 2074.02038287, 2082.521564  ,
       2086.77441149, 2090.23921649, 2099.71446151, 2105.523211  ,
       2112.85775471, 2125.18425936]), 'theta': array([1.26147646, 1.2532605 , 1.26270532, 1.26419899, 1.25445208,
       1.26470013, 1.26179196, 1.25872596, 1.26433304, 1.2545306 ,
       1.26235714, 1.26228197, 1.25981843, 1.25608555, 1.25901709,
       1.25984157, 1.25969183, 1.25514027, 1.2569183 , 1.2561613 ,
       1.25087988, 1.24709653]), 'torque_err': array([0.        , 0.        , 0.42844874, 0.14407259, 0.        ,
       0.33456151, 1.45752644, 2.21149014, 1.71907977, 1.36296889,
       1.9716116 , 1.0922259 , 1.65804491, 1.13097949, 0.48487075,
       0.9178585 , 1.52523435, 0.23819344, 1.46722756, 1.18095883,
       1.00215197, 0.        ]), 'theta_err': array([0.00000000e+00, 0.00000000e+00, 8.58939175e-05, 4.86256507e-05,
       0.00000000e+00, 3.21474228e-03, 5.23125441e-03, 1.78847818e-05,
       3.80058876e-03, 3.36467666e-03, 2.91668472e-03, 1.62882158e-03,
       2.87995286e-03, 6.84593412e-03, 6.16514177e-03, 2.43678118e-03,
       2.82569440e-03, 5.04857543e-03, 2.56965553e-03, 3.11205848e-03,
       1.12091316e-03, 0.00000000e+00]), 'bead': 2000}{'torque': array([1997.35665497, 2015.4352457 , 2019.99006156, 2033.25266527,
       2035.05015227, 2047.682109  , 2056.1144244 , 2063.90343441,
       2075.694634  , 2100.80470719, 2105.62721088, 2111.19816504,
       2118.23818074, 2126.25380905, 2130.03363153, 2134.67374367,
       2141.60533895, 2147.7216684 , 2153.32186679, 2160.8720767 ]), 'theta': array([1.23710158, 1.24035054, 1.23699567, 1.23456232, 1.23753142,
       1.23017313, 1.23540087, 1.23327719, 1.24060534, 1.2316394 ,
       1.23790047, 1.23601026, 1.23649042, 1.23148048, 1.23554929,
       1.24040969, 1.23353045, 1.23428164, 1.23169567, 1.23921375]), 'torque_err': array([0.        , 0.        , 0.        , 0.        , 0.        ,
       0.        , 2.88703634, 0.82096273, 0.        , 0.24007384,
       0.87841385, 1.93082635, 1.99319446, 0.0401863 , 1.21422823,
       0.        , 1.37049533, 0.96061982, 0.83369202, 0.        ]), 'theta_err': array([0.        , 0.        , 0.        , 0.        , 0.        ,
       0.        , 0.00118537, 0.00198396, 0.        , 0.00202058,
       0.00083266, 0.00249354, 0.00253654, 0.00036009, 0.00249104,
       0.        , 0.00344901, 0.00453605, 0.001492  , 0.        ]), 'bead': 2000}{'torque': array([1138.18728891, 1437.48685302, 1506.48976304, 1561.90269622,
       1590.88877978]), 'theta': array([1.21176849, 1.21445685, 1.21318725, 1.21122658, 1.20926063]), 'torque_err': array([0., 0., 0., 0., 0.]), 'theta_err': array([0., 0., 0., 0., 0.]), 'bead': 2000}{'torque': array([1726.36717372, 1735.12697803, 1742.31578765, 1748.90606831,
       1754.2295061 , 1776.33831597, 1791.70276678, 1796.51006723,
       1812.93536832, 1828.91302024, 1835.77480407]), 'theta': array([1.27984124, 1.27863172, 1.28061593, 1.27992948, 1.27940915,
       1.28094631, 1.2717005 , 1.27964591, 1.2802039 , 1.27494133,
       1.27139288]), 'torque_err': array([0.        , 0.        , 0.        , 0.        , 0.        ,
       1.25601614, 0.        , 0.        , 0.18525691, 0.        ,
       0.        ]), 'theta_err': array([0.        , 0.        , 0.        , 0.        , 0.        ,
       0.0003473 , 0.        , 0.        , 0.00149638, 0.        ,
       0.        ]), 'bead': 2000}{'torque': array([1317.9311808 , 1454.37989086, 1560.45797178, 1569.04918932,
       1593.78857048, 1606.94039779, 1616.08717346, 1647.52799027,
       1664.86039116, 1684.71701814, 1692.77600083, 1705.52785008,
       1722.33988087]), 'theta': array([1.21842334, 1.21463872, 1.21513288, 1.21658327, 1.21496004,
       1.21725529, 1.21636683, 1.21717599, 1.21738468, 1.21795503,
       1.21780097, 1.21904172, 1.21759697]), 'torque_err': array([0.        , 0.        , 4.40866891, 0.        , 0.        ,
       3.05527657, 2.56297103, 2.60184735, 2.68828123, 1.2379447 ,
       0.16264406, 1.42046285, 0.        ]), 'theta_err': array([0.00000000e+00, 0.00000000e+00, 5.24019924e-04, 0.00000000e+00,
       0.00000000e+00, 6.87117362e-04, 2.47134313e-03, 1.54137344e-03,
       1.19262419e-03, 3.03624667e-04, 3.39545774e-04, 5.72371218e-05,
       0.00000000e+00]), 'bead': 2000}{'torque': array([1911.96909835, 1918.95045312, 1931.04490115, 1932.73307876,
       1939.6427972 , 1944.51540569, 1949.89837408, 1956.13891046,
       1959.75536004, 1963.16689675, 1967.34649464, 1973.03631622,
       1980.82057852, 1985.58086509, 1988.6293297 , 1993.19721425,
       2001.03338908, 2005.98285039, 2014.43047546, 2017.82013649]), 'theta': array([1.20529943, 1.20798457, 1.20625213, 1.20436145, 1.20379971,
       1.2080799 , 1.20642462, 1.20798874, 1.20373701, 1.20479386,
       1.20475575, 1.20531288, 1.20257535, 1.20333347, 1.20706589,
       1.20304317, 1.20629421, 1.2068918 , 1.20363549, 1.20167577]), 'torque_err': array([1.88718045, 0.        , 0.        , 0.51156663, 0.        ,
       0.        , 0.32719096, 0.        , 0.69878603, 1.57939045,
       1.30584359, 0.        , 0.        , 0.8498832 , 0.        ,
       0.        , 0.60828078, 0.86400695, 0.70389572, 0.        ]), 'theta_err': array([0.00020752, 0.        , 0.        , 0.0010881 , 0.        ,
       0.        , 0.00055601, 0.        , 0.00189334, 0.00163557,
       0.00175057, 0.        , 0.        , 0.00056706, 0.        ,
       0.        , 0.00036084, 0.00123777, 0.00207902, 0.        ]), 'bead': 2000}{'torque': array([1771.96243178, 1950.70193804, 1965.14354767, 1984.81409612,
       2007.03043263, 2017.9031905 , 2041.73506474, 2057.03881155,
       2133.81232187, 2167.52708402, 2190.0704603 , 2206.58119189,
       2220.78354716, 2238.33868978, 2259.0633562 ]), 'theta': array([1.18821318, 1.18834689, 1.18867183, 1.18809335, 1.18757872,
       1.18768322, 1.18799201, 1.18729383, 1.18917879, 1.18921012,
       1.18927082, 1.19023012, 1.19030335, 1.19099786, 1.1908906 ]), 'torque_err': array([0.        , 2.49209229, 4.31503077, 4.2019428 , 3.64623792,
       3.09632865, 0.        , 0.        , 1.30223019, 3.95237353,
       2.87013082, 6.0619812 , 4.64400467, 3.39476943, 3.05987477]), 'theta_err': array([0.00000000e+00, 6.06531264e-04, 6.03314299e-04, 2.45921091e-04,
       4.82071820e-04, 5.76461961e-04, 0.00000000e+00, 0.00000000e+00,
       3.43523767e-05, 8.99109433e-04, 1.07417754e-03, 1.03030966e-03,
       2.84218425e-04, 9.32406100e-04, 1.46284870e-04]), 'bead': 2000}{'torque': array([1170.61544479, 1200.01265266, 1212.20251868, 1226.27475706,
       1231.83043789, 1241.90601309, 1250.65202549, 1262.68195717,
       1269.0488586 , 1278.16598867, 1292.87946546]), 'theta': array([1.23765135, 1.2365743 , 1.23743124, 1.2368144 , 1.23706872,
       1.23793957, 1.23724963, 1.23839955, 1.2381484 , 1.23716881,
       1.23688293]), 'torque_err': array([0.        , 0.        , 1.6033939 , 0.        , 2.68853584,
       2.30790897, 1.53258666, 1.45831273, 2.36553679, 1.28279519,
       0.82816998]), 'theta_err': array([0.        , 0.        , 0.00093543, 0.        , 0.00087682,
       0.00095612, 0.00066828, 0.00097242, 0.00037756, 0.00138639,
       0.00063581]), 'bead': 2000}{'torque': array([1118.31012041, 1126.94678412, 1146.17509871, 1149.60034097,
       1155.91547159, 1164.36566474, 1177.85942607, 1187.11358204,
       1202.81482333, 1206.63802181, 1215.39855938, 1223.6604406 ,
       1245.40395297, 1251.17139987, 1256.31903609, 1267.82814068,
       1291.04164599, 1304.29968453]), 'theta': array([1.25270911, 1.25211109, 1.25191201, 1.25321331, 1.2526812 ,
       1.25189912, 1.25375103, 1.2535475 , 1.25318463, 1.25467631,
       1.25358146, 1.25377526, 1.25509555, 1.25360794, 1.25438114,
       1.2535778 , 1.252743  , 1.25191963]), 'torque_err': array([0.        , 0.        , 0.        , 0.        , 0.        ,
       0.        , 0.51716941, 1.04355333, 0.        , 0.        ,
       1.00581581, 1.18828599, 2.3670356 , 0.89454926, 0.        ,
       2.27807633, 0.        , 0.        ]), 'theta_err': array([0.00000000e+00, 0.00000000e+00, 0.00000000e+00, 0.00000000e+00,
       0.00000000e+00, 0.00000000e+00, 5.27420008e-04, 1.69013564e-04,
       0.00000000e+00, 0.00000000e+00, 5.33358689e-05, 1.73051390e-04,
       3.52168142e-04, 1.06283647e-03, 0.00000000e+00, 7.67668030e-04,
       0.00000000e+00, 0.00000000e+00]), 'bead': 2000}{'torque': array([458.20822051, 465.88613065, 490.57478332, 494.04358428,
       509.45531344, 522.40510433, 539.87548061, 557.95247769,
       568.70438094, 614.26639372, 628.47033081, 656.05291491,
       671.27630343, 682.42703649, 692.57001478, 743.04676297,
       756.92821249, 792.20181015]), 'theta': array([1.24182929, 1.24535728, 1.23777449, 1.24135549, 1.23876676,
       1.238887  , 1.23875222, 1.24145039, 1.23944284, 1.23758602,
       1.2379266 , 1.23730364, 1.23498917, 1.23714652, 1.23741244,
       1.23524254, 1.23285547, 1.23605447]), 'torque_err': array([5.33144642, 0.        , 0.        , 0.        , 0.        ,
       0.        , 1.90247653, 0.        , 0.        , 5.70685142,
       0.        , 0.        , 0.        , 0.        , 2.30273142,
       3.46726452, 0.        , 0.        ]), 'theta_err': array([0.00172128, 0.        , 0.        , 0.        , 0.        ,
       0.        , 0.00125916, 0.        , 0.        , 0.00053643,
       0.        , 0.        , 0.        , 0.        , 0.00143771,
       0.00019662, 0.        , 0.        ]), 'bead': 2000}{'torque': array([1984.80075979, 1999.9078863 , 2010.87290378, 2017.47002768,
       2020.64109064, 2028.06577519, 2035.50533082, 2037.71331564,
       2042.57246995, 2045.3986618 , 2048.66962863, 2052.91339722,
       2056.12289761, 2059.25434363, 2064.23319607, 2067.64007084,
       2069.14867611, 2075.01490205]), 'theta': array([1.20274594, 1.20104695, 1.20287152, 1.2031148 , 1.20173405,
       1.20114984, 1.20215928, 1.19857717, 1.20411587, 1.20333814,
       1.20300133, 1.20540739, 1.20128458, 1.20112272, 1.20226213,
       1.20130096, 1.20313559, 1.19847891]), 'torque_err': array([0.        , 0.        , 1.13381709, 0.        , 0.38096787,
       0.59292363, 0.01295819, 0.        , 0.77556547, 0.42750351,
       0.81182132, 0.        , 0.        , 1.08707526, 0.        ,
       0.        , 0.        , 0.        ]), 'theta_err': array([0.        , 0.        , 0.00327902, 0.        , 0.00291854,
       0.00094905, 0.00126187, 0.        , 0.0005305 , 0.00084529,
       0.00152105, 0.        , 0.        , 0.00183969, 0.        ,
       0.        , 0.        , 0.        ]), 'bead': 2000}{'torque': array([1804.39295755, 1826.71674789, 1849.64259084, 1865.91972952,
       1882.14174664, 1905.85314871, 1915.93115162, 1936.5992964 ,
       1950.61868398, 1974.69829297, 1983.31462991, 2007.09687403,
       2029.14709215, 2040.54950591, 2058.48078042, 2073.23161666,
       2095.0277611 , 2113.69642943, 2131.00057225, 2149.29041443,
       2163.99096442, 2176.96978971, 2200.49725055, 2217.78547347,
       2230.65889356, 2287.48108604]), 'theta': array([1.12365158, 1.12377043, 1.12415923, 1.12348671, 1.12394313,
       1.12403391, 1.12405354, 1.12455653, 1.12573581, 1.12547545,
       1.1245104 , 1.12563421, 1.12428398, 1.12444635, 1.12289239,
       1.12761114, 1.12639437, 1.12552518, 1.12393406, 1.12879239,
       1.11487591, 1.1173712 , 1.11552573, 1.11562806, 1.11444164,
       1.12026077]), 'torque_err': array([1.74694407, 0.31103823, 3.64683394, 5.71557022, 3.5470687 ,
       2.32488612, 5.70952816, 4.49110431, 4.19383762, 1.21441634,
       0.01445547, 3.35773196, 2.84011992, 4.8910454 , 4.50085811,
       5.51750901, 4.52060036, 3.94816049, 4.74833334, 1.55617389,
       0.        , 0.85448279, 4.79084424, 5.80757705, 0.93395243,
       3.06389241]), 'theta_err': array([5.45631842e-05, 4.03944575e-04, 5.58851463e-04, 8.62354947e-04,
       1.81537680e-03, 1.16245546e-03, 1.65049198e-03, 1.73249819e-03,
       2.48672652e-03, 1.44377887e-03, 2.43384816e-03, 2.67199698e-03,
       1.80123135e-03, 3.43622769e-03, 2.57763686e-03, 1.19414886e-03,
       4.79423058e-03, 2.60859290e-03, 5.41509707e-03, 1.93678676e-04,
       0.00000000e+00, 2.58465165e-03, 1.96173623e-03, 2.62103361e-03,
       2.05376419e-03, 2.87386458e-04]), 'bead': 1000}{'torque': array([1431.9197508 , 1433.93548451, 1445.0095737 , 1454.21365323,
       1459.02536483, 1462.06070515, 1466.83548775, 1469.62299293,
       1474.98900278, 1478.84043608, 1481.90995686, 1484.89242073,
       1490.97310477, 1494.27785407, 1496.81989062, 1500.86525107,
       1508.45311349, 1514.15966289, 1515.99140018, 1527.60222797]), 'theta': array([1.11810128, 1.11773386, 1.11987492, 1.11814159, 1.11673431,
       1.11548479, 1.11718623, 1.11738141, 1.12112677, 1.12004696,
       1.12150765, 1.12398124, 1.12056833, 1.12202373, 1.12436159,
       1.12092593, 1.12369642, 1.11862115, 1.12000457, 1.1228701 ]), 'torque_err': array([1.35942463, 0.        , 0.        , 0.        , 0.73450853,
       0.33168177, 1.30865339, 0.74219083, 0.56776768, 0.        ,
       1.24285098, 0.08210198, 0.42836229, 0.        , 0.57521542,
       0.        , 0.30777052, 0.        , 1.47787584, 0.13845018]), 'theta_err': array([5.33348165e-04, 0.00000000e+00, 0.00000000e+00, 0.00000000e+00,
       1.32573327e-03, 9.11997383e-04, 1.27943920e-03, 1.70273547e-03,
       3.78232213e-03, 0.00000000e+00, 8.04713950e-04, 3.61313330e-04,
       4.83695644e-05, 0.00000000e+00, 1.89585472e-03, 0.00000000e+00,
       5.22364947e-03, 0.00000000e+00, 3.53093600e-03, 3.53297448e-03]), 'bead': 1000}{'torque': array([1702.02645057, 1748.47567078, 1764.84088941, 1777.26874898,
       1790.96312831, 1807.23123727, 1820.62157774, 1831.74990885,
       1849.25238698, 1862.44003742, 1880.44582523, 1886.46368947,
       1912.97419317, 1944.07896611, 1989.09931015, 2004.83298005,
       2020.69894604, 2063.70413176, 2074.22022964]), 'theta': array([1.13343404, 1.1371415 , 1.13250755, 1.13288223, 1.13448459,
       1.13514575, 1.13491602, 1.13494747, 1.1358192 , 1.13519378,
       1.13517085, 1.13406147, 1.13617305, 1.13985448, 1.13867141,
       1.13821987, 1.13761069, 1.13767366, 1.13890312]), 'torque_err': array([0.        , 0.        , 3.23786194, 2.98214509, 3.27528247,
       3.73714892, 3.91857996, 3.48162037, 4.2201375 , 4.71142276,
       3.12256871, 0.27899534, 0.        , 0.        , 3.31076549,
       3.25286471, 2.74077477, 0.        , 0.82593823]), 'theta_err': array([0.00000000e+00, 0.00000000e+00, 1.85802981e-03, 2.23260638e-03,
       3.25956429e-03, 1.91323383e-03, 3.30221387e-03, 1.10055312e-03,
       1.51956544e-03, 1.10027209e-03, 6.44175000e-04, 8.97734548e-04,
       0.00000000e+00, 0.00000000e+00, 1.29101264e-03, 9.02218127e-04,
       4.26409274e-05, 0.00000000e+00, 5.10438104e-04]), 'bead': 1000}{'torque': array([1814.99074467, 1830.75823566, 1841.09891746, 1897.04230172,
       1906.25759623, 1912.5912407 , 1919.97631046, 1928.44798808,
       1937.61339997, 1944.13782446, 1951.19388004, 1958.05644316,
       1964.43140809, 1970.3321311 , 1978.49280185, 1986.66029843,
       2013.14260653]), 'theta': array([1.18021313, 1.17615572, 1.17537887, 1.17740715, 1.17969493,
       1.17444418, 1.18000687, 1.17777729, 1.17887255, 1.17668743,
       1.17720162, 1.17710371, 1.17806911, 1.17430844, 1.17333736,
       1.17320369, 1.17370763]), 'torque_err': array([0.        , 0.        , 0.        , 0.        , 1.03000896,
       0.        , 1.5460766 , 1.18367408, 0.84088595, 2.42224982,
       1.66898907, 1.89060338, 1.08105088, 0.        , 0.        ,
       0.        , 0.        ]), 'theta_err': array([0.        , 0.        , 0.        , 0.        , 0.00424164,
       0.        , 0.00309069, 0.00366379, 0.00266084, 0.00255344,
       0.00222485, 0.00163628, 0.00064334, 0.        , 0.        ,
       0.        , 0.        ]), 'bead': 1000}{'torque': array([1592.15583089, 1631.76963342, 1651.02683334, 1671.86992958,
       1683.72666782, 1704.03486628, 1715.29264752, 1732.77161405,
       1753.19653924, 1766.19447497, 1785.26179003, 1805.13203501,
       1815.83906778, 1832.09225569, 1849.11342732, 1870.11377248,
       1886.37459664, 1899.82532129, 1919.06535603, 1933.01941624,
       1950.3080165 , 1968.54076693, 2014.37549237]), 'theta': array([1.24459982, 1.24544198, 1.24610133, 1.2469025 , 1.2454361 ,
       1.24945606, 1.2459526 , 1.2471979 , 1.24318206, 1.24284345,
       1.25199715, 1.2417179 , 1.24372452, 1.24180863, 1.2439081 ,
       1.23757551, 1.23867911, 1.24358512, 1.24175049, 1.24279057,
       1.24536812, 1.24324817, 1.23661634]), 'torque_err': array([0.        , 0.        , 6.06329394, 0.        , 5.27071488,
       4.94043248, 3.5744494 , 3.49541949, 4.14398534, 4.89724313,
       0.63630547, 1.87630598, 5.24171835, 4.42505619, 3.37845898,
       4.648512  , 4.19937496, 1.15912452, 3.16968585, 4.84499487,
       4.1615044 , 0.        , 0.        ]), 'theta_err': array([0.        , 0.        , 0.00241651, 0.        , 0.00158647,
       0.00410342, 0.00282339, 0.00315856, 0.00502398, 0.00313924,
       0.00481967, 0.00319991, 0.00415691, 0.00323964, 0.0034301 ,
       0.00104018, 0.00312401, 0.00122305, 0.00335374, 0.00216194,
       0.0005645 , 0.        , 0.        ]), 'bead': 1000}{'torque': array([1959.31583233, 1970.8060747 , 1975.6133779 , 1985.91513437,
       1989.16020723, 1993.57834875, 1996.99706135, 2003.64932275,
       2007.19886359, 2010.08110557, 2014.08206678, 2017.31283304,
       2024.99595914, 2026.46527834, 2031.15776741, 2038.22824191,
       2046.16706426, 2048.37459397, 2056.0011348 ]), 'theta': array([1.22168607, 1.23380361, 1.23206185, 1.22953829, 1.23314855,
       1.22641957, 1.22968131, 1.22859096, 1.23050667, 1.22999952,
       1.22853564, 1.22994054, 1.2275535 , 1.22364758, 1.22483059,
       1.21987975, 1.22998597, 1.22731063, 1.23120778]), 'torque_err': array([0.        , 0.        , 0.        , 0.        , 1.49167031,
       0.61812651, 0.        , 0.07046903, 0.        , 0.31451344,
       0.96783808, 0.83404088, 0.74618614, 0.        , 0.71638133,
       0.        , 0.        , 0.32344376, 0.45324818]), 'theta_err': array([0.        , 0.        , 0.        , 0.        , 0.00243836,
       0.00333376, 0.        , 0.00355461, 0.        , 0.000328  ,
       0.00144821, 0.00168479, 0.00245331, 0.        , 0.00411826,
       0.        , 0.        , 0.00263855, 0.0011882 ]), 'bead': 1000}{'torque': array([1689.91997471, 1723.30621178, 1768.13933852, 1782.02745896,
       1788.50357145, 1794.0285124 , 1804.66181665, 1815.77839907,
       1822.67659693, 1830.91239276, 1838.40330307, 1844.95942746,
       1866.26339113, 1877.179739  , 1895.62327514, 1902.33352238,
       1919.61282185]), 'theta': array([1.19486745, 1.20166336, 1.18534918, 1.18916152, 1.2026381 ,
       1.19661271, 1.18791165, 1.18173724, 1.18437203, 1.18534267,
       1.18271759, 1.18403284, 1.17013619, 1.16869742, 1.1695397 ,
       1.16815843, 1.16986351]), 'torque_err': array([0.20844362, 0.        , 0.        , 1.60536226, 0.        ,
       0.        , 2.1790557 , 1.68774803, 3.95529795, 3.30352723,
       1.48660277, 0.        , 2.11378998, 0.        , 0.        ,
       0.        , 0.        ]), 'theta_err': array([0.00013628, 0.        , 0.        , 0.01078588, 0.        ,
       0.        , 0.00845944, 0.00554288, 0.00118088, 0.00238479,
       0.00691449, 0.        , 0.00159013, 0.        , 0.        ,
       0.        , 0.        ]), 'bead': 1000}{'torque': array([1701.04825071, 1728.05006203, 1746.40179098, 1762.81664755,
       1779.44861834, 1792.57620068, 1802.62760165, 1811.47822376,
       1821.36160888, 1831.2132836 , 1844.6024305 , 1852.45787939,
       1859.69058198, 1880.26933725, 1906.2453228 , 1918.08846177,
       1926.41544616, 1937.02988516, 1951.65962179, 1961.99227374,
       1967.08755816, 1981.34201449, 1989.63790108]), 'theta': array([1.20461796, 1.1994285 , 1.20560162, 1.20117235, 1.19853329,
       1.19837061, 1.19567882, 1.19642209, 1.19024083, 1.18907689,
       1.19638557, 1.18748927, 1.18579699, 1.20595664, 1.20473268,
       1.20496006, 1.20412336, 1.19673656, 1.20031682, 1.1961119 ,
       1.19342446, 1.19357774, 1.19465917]), 'torque_err': array([0.        , 0.        , 1.40712695, 1.45095147, 3.45647087,
       2.80106569, 2.89739887, 2.66626779, 3.26821113, 2.85865995,
       3.63553684, 3.48988361, 0.        , 0.        , 2.61043968,
       1.58925727, 1.58505493, 0.        , 0.36570098, 1.32880982,
       0.        , 0.        , 0.        ]), 'theta_err': array([0.        , 0.        , 0.00085175, 0.00158308, 0.00465244,
       0.00469616, 0.00366494, 0.0069166 , 0.00302326, 0.00213067,
       0.01049839, 0.00350528, 0.        , 0.        , 0.00269414,
       0.00145176, 0.00118533, 0.        , 0.00018411, 0.00337643,
       0.        , 0.        , 0.        ]), 'bead': 1000}{'torque': array([1481.12577532, 1513.39123923, 1534.24438385, 1546.69624983,
       1559.90416928, 1579.55356471, 1601.15304123, 1605.46306605,
       1617.10394928, 1624.8106136 , 1635.47591664, 1644.13031927,
       1654.36027741, 1663.14518706, 1672.8468872 , 1682.07323972,
       1690.77280883, 1701.17359851, 1711.12455129, 1717.92049096,
       1728.71897486, 1736.94483879]), 'theta': array([1.20468332, 1.20549482, 1.20657091, 1.20907929, 1.20544324,
       1.20660334, 1.2108636 , 1.21248831, 1.20503565, 1.21300632,
       1.20890969, 1.20989687, 1.20847802, 1.20811357, 1.20495553,
       1.20282672, 1.20283039, 1.20334072, 1.1961523 , 1.19914183,
       1.19205816, 1.19450459]), 'torque_err': array([0.        , 0.16858227, 0.01282656, 0.        , 0.        ,
       2.16515616, 2.08736604, 0.43452926, 0.93820839, 0.0180203 ,
       2.06520058, 2.81442522, 1.98562228, 2.97277406, 2.17059421,
       2.32752779, 2.78349816, 3.12207827, 2.90889971, 3.30540946,
       1.50620014, 1.61358054]), 'theta_err': array([0.00000000e+00, 4.43313076e-04, 4.57784888e-04, 0.00000000e+00,
       0.00000000e+00, 5.79970209e-04, 1.44962732e-03, 1.26421769e-03,
       1.38365419e-03, 1.41181865e-06, 2.05750297e-03, 2.01870287e-03,
       3.18303211e-03, 2.58059671e-03, 3.20301172e-03, 4.47091735e-03,
       3.58678540e-03, 2.78130045e-03, 3.93733455e-03, 3.42750325e-03,
       2.79647113e-04, 4.43082257e-03]), 'bead': 1000}{'torque': array([1914.7305981 , 1932.99473315, 1948.483764  , 1960.28707635,
       1968.46309029, 2005.49101937, 2011.56160378, 2031.12492522,
       2057.34572326, 2061.65651216, 2069.75188466, 2077.78971201,
       2083.03064617, 2093.45736617, 2097.89667007, 2108.66956027]), 'theta': array([1.29267854, 1.2918169 , 1.29256696, 1.29165925, 1.29145375,
       1.29302567, 1.29320452, 1.29256315, 1.2918063 , 1.29131914,
       1.29147748, 1.29234895, 1.29132222, 1.29156381, 1.29167231,
       1.29152394]), 'torque_err': array([0.        , 2.11640916, 1.7540164 , 0.44606246, 1.36257383,
       0.        , 0.        , 0.        , 0.        , 0.44579389,
       1.38315804, 1.15204753, 1.79737541, 0.        , 1.06281205,
       0.        ]), 'theta_err': array([0.        , 0.00041576, 0.00074434, 0.0003472 , 0.00034946,
       0.        , 0.        , 0.        , 0.        , 0.00109571,
       0.0017115 , 0.00153757, 0.00094919, 0.        , 0.00055511,
       0.        ]), 'bead': 1000}{'torque': array([2219.90004902, 2223.2115311 , 2233.68962532, 2238.47359229,
       2239.1640425 , 2246.94780445, 2250.19649118, 2258.71237774,
       2262.75806374, 2270.58166376, 2277.90999707, 2288.95856883]), 'theta': array([1.21256733, 1.21497946, 1.21325742, 1.20983491, 1.21200186,
       1.21546627, 1.21318883, 1.2114358 , 1.21216746, 1.21315795,
       1.21254652, 1.21220373]), 'torque_err': array([0.        , 0.        , 0.        , 0.        , 0.        ,
       0.        , 0.23964399, 0.26270805, 0.80522335, 0.        ,
       0.        , 0.        ]), 'theta_err': array([0.        , 0.        , 0.        , 0.        , 0.        ,
       0.        , 0.00038561, 0.00033411, 0.00166477, 0.        ,
       0.        , 0.        ]), 'bead': 1000}{'torque': array([1880.07648636, 2063.60631437]), 'theta': array([1.19240935, 1.19138623]), 'torque_err': array([0., 0.]), 'theta_err': array([0., 0.]), 'bead': 1000}{'torque': array([1133.78692716, 1154.41276266, 1179.26698223, 1184.9947792 ,
       1190.16142464, 1197.24558264, 1203.19839182, 1209.21071268,
       1214.79862257, 1220.82257163, 1226.96990297, 1232.4383041 ,
       1238.88681899, 1243.90286861, 1250.72795846, 1262.60461738,
       1282.33230178, 1300.01575451]), 'theta': array([1.23242849, 1.23319916, 1.23545286, 1.22549543, 1.23530245,
       1.23219574, 1.23045505, 1.23179372, 1.22629366, 1.22391771,
       1.22573917, 1.22243059, 1.22606514, 1.21755671, 1.21799242,
       1.21173979, 1.21620956, 1.21840902]), 'torque_err': array([0.        , 0.        , 0.01324237, 1.93608567, 1.12257369,
       1.83024619, 1.77846551, 1.67596602, 1.64900013, 1.94862371,
       1.88746885, 1.71912177, 1.46608136, 1.24863761, 1.58232994,
       1.35041502, 0.        , 0.        ]), 'theta_err': array([0.        , 0.        , 0.00299269, 0.0016227 , 0.00288155,
       0.00665482, 0.00394966, 0.00430174, 0.00638457, 0.00734316,
       0.00773622, 0.00842388, 0.00447876, 0.00925852, 0.00884232,
       0.0009536 , 0.        , 0.        ]), 'bead': 1000}{'torque': array([1294.13080576, 1304.31946146]), 'theta': array([1.22274292, 1.22055313]), 'torque_err': array([0., 0.]), 'theta_err': array([0., 0.]), 'bead': 1000}{'torque': array([1644.83926905, 1665.02035892, 1675.52983919, 1697.2356016 ]), 'theta': array([1.23856038, 1.23623009, 1.24122565, 1.2392824 ]), 'torque_err': array([0., 0., 0., 0.]), 'theta_err': array([0., 0., 0., 0.]), 'bead': 1000}{'torque': array([1464.51064771, 1465.95963381, 1476.6420612 , 1485.2684991 ]), 'theta': array([1.26507059, 1.25788841, 1.26212886, 1.26365019]), 'torque_err': array([0., 0., 0., 0.]), 'theta_err': array([0., 0., 0., 0.]), 'bead': 1000}{'torque': array([1852.72298539, 1867.04404429]), 'theta': array([1.251053  , 1.25037834]), 'torque_err': array([0.14425765, 0.        ]), 'theta_err': array([0.00049346, 0.        ]), 'bead': 1000}{'torque': array([1400.7729333]), 'theta': array([1.27119513]), 'torque_err': array([0.]), 'theta_err': array([0.]), 'bead': 1000}{'torque': array([1384.55708951, 1398.34393652, 1409.07229671, 1420.17911986,
       1422.03356798, 1425.57240743, 1427.89381004, 1434.05011636,
       1436.30760145, 1442.91929485, 1465.28856087, 1471.77971459,
       1474.50444791]), 'theta': array([1.2507367 , 1.24988561, 1.24721792, 1.24662389, 1.24475759,
       1.24553498, 1.23926833, 1.23563892, 1.23506708, 1.23532789,
       1.23310563, 1.23013305, 1.22845668]), 'torque_err': array([0.        , 0.        , 0.        , 0.        , 1.54185111,
       0.22548568, 0.        , 0.        , 0.        , 0.24446488,
       0.        , 0.        , 0.        ]), 'theta_err': array([0.00000000e+00, 0.00000000e+00, 0.00000000e+00, 0.00000000e+00,
       1.55124220e-03, 1.75266369e-05, 0.00000000e+00, 0.00000000e+00,
       0.00000000e+00, 5.14179257e-03, 0.00000000e+00, 0.00000000e+00,
       0.00000000e+00]), 'bead': 1000}{'torque': array([1459.63038691, 1463.62635455, 1465.23905412, 1466.38251874,
       1473.06246793, 1474.62542736, 1475.21602197, 1475.9895474 ,
       1478.45039268, 1481.11844914, 1485.82028596, 1487.08276959]), 'theta': array([1.25377694, 1.25533144, 1.25353577, 1.25311156, 1.25273783,
       1.24789472, 1.25257525, 1.24898985, 1.24990856, 1.24655432,
       1.25246976, 1.24847963]), 'torque_err': array([0.        , 0.        , 0.        , 0.1875905 , 0.        ,
       0.        , 0.        , 0.12785897, 0.        , 0.27549904,
       0.        , 0.00991308]), 'theta_err': array([0.        , 0.        , 0.        , 0.00126259, 0.        ,
       0.        , 0.        , 0.00064   , 0.        , 0.00068834,
       0.        , 0.00084448]), 'bead': 1000}{'torque': array([1420.65937966, 1426.40185984, 1437.40998549, 1450.24251975,
       1459.64819844, 1462.25509094, 1463.60800618, 1466.88505908,
       1473.84402142, 1477.97333268, 1478.89636435]), 'theta': array([1.21363549, 1.21575704, 1.22240984, 1.22046863, 1.21449362,
       1.2158224 , 1.21430898, 1.21383219, 1.20909593, 1.21130322,
       1.21257357]), 'torque_err': array([0.        , 0.        , 0.        , 0.        , 0.        ,
       0.62308906, 0.        , 0.69278926, 0.        , 0.        ,
       0.        ]), 'theta_err': array([0.        , 0.        , 0.        , 0.        , 0.        ,
       0.00093084, 0.        , 0.0013355 , 0.        , 0.        ,
       0.        ]), 'bead': 1000}{'torque': array([1143.66247534, 1168.30580152, 1188.14865566, 1193.87452158,
       1198.34494406, 1202.38024867, 1212.26077464, 1230.87367649,
       1241.04294192, 1254.34972286, 1275.57824456, 1282.45726414,
       1288.21311637]), 'theta': array([1.20659678, 1.20078584, 1.20716934, 1.20212375, 1.20373191,
       1.20398502, 1.20377044, 1.20839107, 1.21225722, 1.21502414,
       1.21409886, 1.20999496, 1.21070613]), 'torque_err': array([0.        , 0.        , 1.69948561, 0.34221422, 2.12954897,
       0.        , 0.        , 0.        , 0.        , 0.        ,
       0.        , 0.        , 0.        ]), 'theta_err': array([0.        , 0.        , 0.00102663, 0.00148361, 0.00267965,
       0.        , 0.        , 0.        , 0.        , 0.        ,
       0.        , 0.        , 0.        ]), 'bead': 1000}{'torque': array([1303.44664571, 1305.06230498, 1308.73153887, 1314.6314013 ,
       1317.8888817 , 1327.38317913, 1339.07090623, 1343.13307224,
       1344.45196423, 1349.93868906, 1352.48518257, 1355.73101463,
       1358.63762168]), 'theta': array([1.30748613, 1.31242447, 1.30486568, 1.31080677, 1.28051166,
       1.27748408, 1.28288315, 1.28007632, 1.29482366, 1.2814044 ,
       1.28213445, 1.2757962 , 1.28316682]), 'torque_err': array([0.91978472, 0.        , 0.        , 0.01557982, 0.        ,
       0.        , 0.        , 0.81421375, 0.06853394, 0.57156674,
       0.        , 0.        , 0.        ]), 'theta_err': array([0.0024277 , 0.        , 0.        , 0.00257693, 0.        ,
       0.        , 0.        , 0.00582974, 0.00699986, 0.00429211,
       0.        , 0.        , 0.        ]), 'bead': 1000}{'torque': array([1599.38124641, 1634.04276786, 1640.73468064, 1668.49727323,
       1674.23372678, 1680.90169552, 1687.57689805, 1693.61977698,
       1700.24690414, 1705.12044339, 1711.40702017, 1717.75709356,
       1723.91952652, 1727.90879864, 1735.18692958, 1738.79784255,
       1747.65422979, 1756.59424446, 1757.99063465]), 'theta': array([1.25588033, 1.25125507, 1.25320994, 1.2527662 , 1.25353395,
       1.25518099, 1.25268502, 1.25346475, 1.25439532, 1.25196146,
       1.25430813, 1.25388664, 1.25300758, 1.25166641, 1.25209152,
       1.24986217, 1.25213813, 1.25257975, 1.25428963]), 'torque_err': array([0.        , 0.        , 0.        , 2.0266473 , 1.21852609,
       1.37101866, 1.35043475, 2.25973527, 2.10535407, 0.        ,
       1.61478417, 1.76423843, 1.75558998, 1.24296867, 2.32996919,
       0.        , 1.50899256, 0.        , 0.        ]), 'theta_err': array([0.        , 0.        , 0.        , 0.00080417, 0.00146729,
       0.00164085, 0.00038591, 0.00172163, 0.00176764, 0.        ,
       0.00129362, 0.0017888 , 0.00170411, 0.00063467, 0.00107056,
       0.        , 0.00065607, 0.        , 0.        ]), 'bead': 1000}{'torque': array([1742.06161262, 1767.07519333, 1791.71190543, 1817.74032149,
       1860.75354297, 1867.15777572, 1880.97596829, 1911.765288  ,
       1916.60395105, 1940.21748954, 1979.91102481, 2013.45752225,
       2039.2599463 , 2048.28658969, 2056.66424237]), 'theta': array([1.21301881, 1.21472973, 1.2136283 , 1.21300261, 1.21292577,
       1.21345205, 1.21387299, 1.21308135, 1.21366184, 1.21291366,
       1.21190093, 1.21227454, 1.21131029, 1.21280792, 1.21253196]), 'torque_err': array([4.43830245, 0.        , 0.        , 0.        , 0.        ,
       0.48581361, 0.        , 0.12146018, 0.        , 2.82332463,
       0.        , 2.08539359, 0.27243985, 2.37277339, 1.02869966]), 'theta_err': array([0.00076156, 0.        , 0.        , 0.        , 0.        ,
       0.00060402, 0.        , 0.00038198, 0.        , 0.00106363,
       0.        , 0.00036541, 0.00039232, 0.00032492, 0.00094732]), 'bead': 1000}{'torque': array([ 989.17789604, 1000.32108285, 1008.84080001, 1025.83787477,
       1028.91789239, 1037.61450298, 1041.33195203, 1055.85468386,
       1059.51095431, 1064.38527999, 1071.41829091, 1074.54073516,
       1084.57526241, 1093.65254825, 1099.27677225, 1103.91349278,
       1111.08734491, 1113.48726246]), 'theta': array([1.12068765, 1.11367155, 1.11078707, 1.10701909, 1.10562259,
       1.09766781, 1.1015183 , 1.09798101, 1.0967964 , 1.09621104,
       1.09335418, 1.09417199, 1.12153264, 1.1129673 , 1.11429173,
       1.11122558, 1.12910073, 1.13016849]), 'torque_err': array([0.        , 0.30601253, 0.        , 1.77233842, 0.        ,
       0.        , 1.57195423, 0.        , 0.87370612, 0.        ,
       0.        , 1.44381887, 0.        , 1.33661992, 1.71641206,
       1.05954387, 0.        , 0.4840879 ]), 'theta_err': array([0.        , 0.00486461, 0.        , 0.0004985 , 0.        ,
       0.        , 0.00268596, 0.        , 0.00158208, 0.        ,
       0.        , 0.00403995, 0.        , 0.01809144, 0.00430076,
       0.01537036, 0.        , 0.00178347]), 'bead': 1000}{'torque': array([1281.32611105, 1287.91511463, 1291.83724516, 1298.81758889,
       1301.11559309, 1309.41736901, 1314.93634553, 1318.48251699,
       1324.263671  , 1333.41142835, 1337.76204352, 1346.11484649,
       1380.48433484, 1387.13473758, 1394.74859623, 1397.55390158,
       1400.3273492 , 1407.13343178, 1412.83754857, 1419.19568754]), 'theta': array([1.09420455, 1.09139007, 1.09249414, 1.09366665, 1.090867  ,
       1.08878739, 1.09230371, 1.09285044, 1.0883137 , 1.09330699,
       1.09393069, 1.09436345, 1.09452123, 1.09677505, 1.09612971,
       1.09308001, 1.09607515, 1.09608055, 1.09646272, 1.0943838 ]), 'torque_err': array([1.3102451 , 1.54167366, 1.20915501, 0.05988461, 0.        ,
       0.84728438, 0.        , 1.62430632, 0.        , 0.58389239,
       0.        , 0.        , 0.        , 1.57031758, 0.        ,
       0.        , 0.        , 0.        , 0.        , 1.4988457 ]), 'theta_err': array([0.00415533, 0.0030296 , 0.00034872, 0.00192341, 0.        ,
       0.00361595, 0.        , 0.00205476, 0.        , 0.00170459,
       0.        , 0.        , 0.        , 0.00047959, 0.        ,
       0.        , 0.        , 0.        , 0.        , 0.00096342]), 'bead': 1000}{'torque': array([222.34575436, 226.35161861, 238.55442352, 242.78362033,
       246.25950039, 253.64433394, 257.80480782, 262.46527302,
       264.614202  , 268.60642279, 272.34411696, 276.72159   ,
       279.81721968, 283.24299159, 287.60687567, 290.99268486,
       294.79790316, 298.60922099, 302.09689102, 305.98337104,
       309.37487046, 313.18115717, 317.07130663, 319.28188122,
       323.03975873]), 'theta': array([1.2657605 , 1.24927017, 1.2643783 , 1.26815228, 1.25206162,
       1.26108886, 1.2682306 , 1.26853282, 1.26634722, 1.25116298,
       1.26090433, 1.26160564, 1.2606441 , 1.25847209, 1.26192845,
       1.26115145, 1.25529628, 1.2565136 , 1.25755664, 1.25606684,
       1.25675536, 1.25598455, 1.25671024, 1.25243306, 1.24408689]), 'torque_err': array([0.        , 0.        , 1.45732134, 0.82915443, 1.12946121,
       0.        , 0.52414449, 0.30861781, 0.82333776, 0.62416545,
       1.70863056, 1.22138117, 1.08832255, 1.02614422, 1.12100965,
       1.26427094, 1.00819032, 0.99757692, 1.08428768, 1.00515122,
       1.16416918, 1.23904914, 0.        , 0.        , 0.        ]), 'theta_err': array([0.        , 0.        , 0.00209765, 0.00405937, 0.00425394,
       0.        , 0.00122695, 0.00017777, 0.00644905, 0.004659  ,
       0.00064087, 0.00447267, 0.00664251, 0.00702579, 0.00916867,
       0.00572093, 0.00785493, 0.00736869, 0.00836998, 0.00699733,
       0.00665088, 0.00655449, 0.        , 0.        , 0.        ]), 'bead': 500}{'torque': array([ 81.35339295, 149.4492413 , 160.88089005, 185.81073937,
       209.26853836, 215.83205463, 231.08501698, 240.53396282,
       248.11387308, 256.50485903, 264.11398537, 272.70654748,
       280.81207023, 288.45225425, 296.12858415, 304.42829513]), 'theta': array([1.32933341, 1.22936327, 1.20872334, 1.22867225, 1.21699017,
       1.21247969, 1.20885302, 1.21244019, 1.21877244, 1.21470505,
       1.21332094, 1.21403487, 1.21256126, 1.21023717, 1.20368204,
       1.19820855]), 'torque_err': array([0.        , 2.76886442, 0.47144301, 0.        , 0.        ,
       0.        , 0.        , 2.38067378, 2.02141201, 2.53018682,
       2.17047846, 2.30383547, 2.40652442, 2.35093325, 2.27153028,
       1.81252904]), 'theta_err': array([0.        , 0.00181245, 0.01558059, 0.        , 0.        ,
       0.        , 0.        , 0.0038553 , 0.00669386, 0.00693171,
       0.00705521, 0.00711821, 0.00748161, 0.0103777 , 0.00781165,
       0.00413181]), 'bead': 500}{'torque': array([277.26086316, 319.14545514, 324.92653427, 332.51368262,
       338.26719322, 343.24230729, 346.51126743, 352.57158001,
       357.57755909, 362.03546257, 366.92376967, 371.47367358,
       375.89509243, 380.96971326, 390.78294704, 396.28652552,
       400.2589951 , 405.72382976, 409.61796586]), 'theta': array([1.25742037, 1.25684463, 1.25508507, 1.25712978, 1.26635051,
       1.26388852, 1.25988804, 1.26140103, 1.26115561, 1.25645466,
       1.25455098, 1.25028704, 1.25128058, 1.24470786, 1.23805644,
       1.24177251, 1.2402741 , 1.23757787, 1.2403407 ]), 'torque_err': array([0.        , 0.5917723 , 0.        , 1.18450939, 1.87610481,
       0.74556584, 0.82838516, 1.41683114, 1.00208457, 1.6070014 ,
       1.23651765, 1.35378657, 1.18231613, 1.33766344, 1.19936875,
       1.27264575, 1.69155045, 1.66017245, 1.21290661]), 'theta_err': array([0.        , 0.00818521, 0.        , 0.00908475, 0.0069509 ,
       0.00441548, 0.01254488, 0.01132205, 0.01084015, 0.00916144,
       0.01112362, 0.00903523, 0.00846423, 0.01125832, 0.00625079,
       0.00308677, 0.0058568 , 0.00433441, 0.00212597]), 'bead': 500}{'torque': array([124.26549529, 141.25035242, 153.79581444, 160.46051283,
       169.29696551, 180.15736704, 195.75036771, 209.34636096,
       221.68005717, 232.60695549, 266.43974118, 273.84562276,
       296.03076641, 306.28388081, 316.70741059, 328.83173916,
       338.75410455, 348.48367887, 359.2110581 , 369.26249434,
       378.23169548, 387.95673463]), 'theta': array([1.13522258, 1.13093736, 1.12802631, 1.12934258, 1.12910114,
       1.12706643, 1.13017635, 1.12948036, 1.12364074, 1.12374568,
       1.1276315 , 1.1185346 , 1.11567849, 1.10684187, 1.1196391 ,
       1.11056239, 1.11155234, 1.10902846, 1.10826208, 1.1069525 ,
       1.10083676, 1.10405142]), 'torque_err': array([0.        , 2.44500553, 0.65263868, 1.48847899, 2.01894062,
       2.53415519, 0.        , 0.        , 0.        , 1.85722973,
       0.        , 0.        , 3.21586715, 0.        , 1.35028942,
       3.01172906, 2.51707718, 3.12560527, 2.7850696 , 2.91577818,
       2.95854449, 1.71279352]), 'theta_err': array([0.        , 0.00254956, 0.00085404, 0.00199792, 0.00257368,
       0.00300035, 0.        , 0.        , 0.        , 0.00581685,
       0.        , 0.        , 0.00645444, 0.        , 0.00447963,
       0.01217159, 0.00875278, 0.00900739, 0.00916434, 0.01049574,
       0.00984295, 0.01310687]), 'bead': 500}
