# Supplementary material for: Dynamic stiffening of the flagellar hook
Source: Nat Commun. 2022 May 25;13:2925. doi: 10.1038/s41467-022-30295-7 (PMC9133114; doi:10.1038/s41467-022-30295-7)
Supplement: Supplementary file 4 — Source Data [file 41467_2022_30295_MOESM4_ESM.zip › figS3b.txt]

{'speed': array([47.92281589	46.23567903	46.31600254	46.65237912	46.96580775
47.3791765	45.99675667	46.01311829	45.7020655	46.03057616
48.10511227	47.91702166	45.49682894	47.31387436	46.30273257
46.5569014	47.69034372	48.96817838	48.68003347	49.58754544
49.31958847	49.31956012	48.89549661	49.63100236	49.33347708
49.77860709	50.14426993	49.93747859	49.85740376	49.92354352
51.14281332	50.67342889	50.26728484	50.74760341	50.62742136
51.62741402	49.83368104	50.27405381	51.89228409	49.87623843
50.86383206	49.6877881	51.4023391	51.05899731	51.61604811
51.38720391	52.37422182	53.58955143	53.28438925	52.21069724
53.74863847	53.60513672	53.03672834	54.41617727	54.18014322
54.32646525	55.27216502	55.31091294	53.06716539	50.3165841
54.20838744	53.88092177	54.16456872	53.70147793	54.70020145
54.81968836	53.61901996	54.44888345	53.81453521	54.34755073
53.86755366	53.89268331	54.48274555	53.29398303	53.16403869
52.74112092	52.79566575	52.83324905	54.02449019	54.10108668
53.76179149	52.88325888	53.53662722	53.23673935	52.88446385
53.23606908])	'L_xyz': array([0.73559332	0.73464533	0.73672933	0.73707643	0.73851226
0.75278596	0.74689223	0.7386816	0.75735392	0.75990321
0.74260446	0.76289801	0.74274741	0.74649441	0.7519246
0.74336536	0.7568568	0.74715454	0.75126109	0.74907367
0.76312132	0.74801042	0.75428162	0.75532732	0.74844621
0.75570619	0.75933407	0.75535496	0.75117971	0.75402791
0.7543612	0.76493409	0.75575223	0.76470218	0.7641882
0.77642739	0.78503603	0.7893501	0.78061039	0.75910233
0.779668	0.7853595	0.78021779	0.76262114	0.76550607
0.77017914	0.77797472	0.78015766	0.77341901	0.77622338
0.78312499	0.77020018	0.7642417	0.77826751	0.78171608
0.76367033	0.77810588	0.77476132	0.78774176	0.76791487
0.78330145	0.7663211	0.78326798	0.78489018	0.77190253
0.77019649	0.77916169	0.7657181	0.77637992	0.76621624
0.77631289	0.79261703	0.78710776	0.79305357	0.79295125
0.78755849	0.78854376	0.7866187	0.79361567	0.78425797
0.78827343	0.7666098	0.79599523	0.78841129	0.78952014
0.77383745])	'bead': 1000}{'speed': array([59.55330489	59.16855228	59.82001533	59.15654156	59.8979082
57.69943213	59.25612779	58.70656424	57.91418214	59.15537641
58.67912745	58.15461006	60.08595004	59.26911142	58.84674035
59.39759121	58.01592821	58.55495435	58.2587933	58.60502029
59.06689065	58.7513218	58.93250089	58.32064912	57.62983726
59.40577741	58.65267103	59.18822426	59.4258093	58.64059362
58.21540465	55.87229733	57.71088009	59.7478072	58.38354474
60.16087103	59.03461967	58.92010193	60.10053535	59.89413382
59.33391586	58.4425974	59.75753346	59.47543999	58.89785628
59.66007134	59.54138622	59.22208968	59.78681294	59.88743981
60.39429737	58.48316021	58.48676389	57.57711922	58.21367537
59.2361658	57.44458396	58.23356461	59.04637072	59.17455395
59.31452768	58.60910525	59.1846738	58.83575755	58.96169761
58.90428105	57.71827675	58.57892727	59.14210235	59.19671768
58.63767524	58.38070539	59.48103195	58.783393	59.05946825
59.24115551	59.60298967	58.86064208	58.00038789	59.29474626
57.713123	59.6087979	58.97288449	59.07359089	60.25687863
58.86886516])	'L_xyz': array([0.78808361	0.78824223	0.78901274	0.79001158	0.78907305
0.80319908	0.79687643	0.78669148	0.80147766	0.80855589
0.79291414	0.81004373	0.79286367	0.79850089	0.80053296
0.79091586	0.81100926	0.79953138	0.80163694	0.79830958
0.81680578	0.79668115	0.80695638	0.80663637	0.79778249
0.80588916	0.81043756	0.80829615	0.80154386	0.80665982
0.80642175	0.81625292	0.80644231	0.81862723	0.8146974
0.83047249	0.83276102	0.83953587	0.82878537	0.81394784
0.82946617	0.83673801	0.83088442	0.81548913	0.81865393
0.82525371	0.82601312	0.83240915	0.82540364	0.81907828
0.83505616	0.8212739	0.8130653	0.82739658	0.83183247
0.80982811	0.83135907	0.83014474	0.83780701	0.82018971
0.82798296	0.81374205	0.83271563	0.83409585	0.82184152
0.82270659	0.82970373	0.81659277	0.82436406	0.81622687
0.82711718	0.84031593	0.83874061	0.84164223	0.84658266
0.83717763	0.83818279	0.83613986	0.84510414	0.83296725
0.8378733	0.81685909	0.84662361	0.83689678	0.84193068
0.82961597])	'bead': 1000}{'speed': array([33.7832395	33.51153649	34.08870259	32.10638935	32.64938895
32.27865715	34.07808348	33.20633386	31.80737778	32.79886953
33.14757573	32.0297107	33.61743975	32.46750005	32.62180084
33.00332729	32.30826708	32.31820394	32.3946632	32.92141787
31.82834848	32.75831011	33.84076737	33.48302669	32.86938809
32.25031052	31.90559896	32.29052044	32.15403737	32.5501043
31.95411434	32.96368743	31.1359038	32.8913816	32.00061736
33.00287976	32.86662118	33.34095536	33.21272355	33.43349927
33.49090503	33.00042859	33.69937355	33.7332038	32.2394928
32.4354087	32.56398805	31.85333287	31.68355026	32.09198126
32.91777651	32.96362547	32.98412415	33.87175112	33.22027489
32.24658133	33.47259722	34.41529638	34.0749282	34.68247502
34.20395084	35.71359264	34.43086769	35.00654808	33.82443935
34.10267647	34.21916933	35.08408484	34.55681574	34.54907876
34.0273302	33.75198472	33.16917502	33.20052045	33.33483202
33.6948396	33.6507088	34.25703401	34.37813594	34.61652591
33.46115122	32.03636036	33.66375381	34.30691202	34.39202903
34.50876775	34.43758976	34.27611753	33.65137289	33.69524252
33.13039287	32.7757657	33.76043904	34.0084038	33.01900592
33.72506354	32.42268453	32.3871125	32.64005394	32.04352827
32.88036052	32.3249728	32.57374329	33.66481264	31.81214695
31.48555264	32.33978229	31.32397517	32.0996081	31.44255749
31.71366519	32.1992292	32.7885261	32.54424963	32.62762919
32.72558953	32.69272561	33.15667769	33.51348677	33.68415735])	'L_xyz': array([0.78956498	0.78744392	0.78544842	0.78654065	0.79049028
0.79073079	0.79293936	0.79155279	0.7889292	0.78603904
0.78520654	0.7924137	0.78417179	0.78183532	0.78488371
0.78366371	0.78354975	0.78212388	0.78756219	0.78889432
0.78529648	0.78660098	0.78322109	0.78471593	0.78682178
0.78335321	0.78679799	0.78077899	0.78263998	0.77925967
0.77638184	0.77994456	0.7774671	0.78029476	0.77993666
0.77725967	0.78225523	0.77966552	0.77946718	0.77746254
0.77384014	0.77932729	0.77148095	0.77135278	0.76809185
0.76715608	0.7640124	0.76551084	0.76058465	0.75861679
0.76818024	0.75800015	0.76514753	0.76228802	0.76092542
0.76147361	0.76588706	0.76305621	0.76322273	0.76129893
0.76321076	0.75952876	0.7617513	0.7599927	0.76293497
0.76303149	0.76461539	0.76229434	0.76390955	0.76603481
0.76452889	0.75769601	0.75723932	0.76537765	0.75800294
0.75556572	0.75464298	0.75430969	0.75998082	0.75633264
0.75329059	0.7573987	0.76241944	0.76055073	0.75875509
0.75947987	0.76065092	0.76241619	0.76383843	0.76489177
0.76527138	0.76433948	0.75793184	0.76669993	0.76589393
0.76717351	0.76418532	0.75983694	0.76759459	0.76781912
0.76262029	0.75932019	0.75983536	0.76111052	0.76416597
0.75834902	0.76639784	0.77026498	0.76784273	0.76112764
0.76322915	0.76519057	0.76574822	0.76359124	0.76362921
0.76032242	0.75744116	0.7592526	0.75629061	0.75489636])	'bead': 1000}{'speed': array([27.03388277	26.69241696	26.66104795	27.0969673	25.32831844
23.33532466	25.75564075	26.74380649	26.67941341	26.08012731
26.08555051	26.96679471	25.92432786	26.05683624	26.23455173
25.7840467	25.73830524	25.18585936	24.32445583	26.23808101
26.64828017	26.13171281	25.70647897	24.99731265	26.07232031
25.99300988	25.27074998	26.03318188	26.02892727	25.85973232
25.91565148	25.93533578	25.03861663	26.0886877	24.45442981
26.10056187	27.16635785	26.5216168	26.77910726	26.05395851
26.85320119	26.61142902	25.89214613	25.10466717	22.07043722
22.08318344	22.76950578	24.77234253	24.60636003	25.93780908
25.80386427	24.84276034	26.05053982	25.2753866	24.82160233
24.65062059	25.12626853	24.99783151	25.33940094	23.69467186
24.88459566	25.73062197	26.18104601	26.57477827	26.47688981
26.22919001	26.00229341	25.51051787	25.25426291	25.66083896
25.07443555	25.19968218	25.03281427	25.02623851	24.35750509
23.74540909	24.99687468	24.22898369	23.87324132	25.09627751
23.85781097	23.83272687	25.19969636	25.61000142	24.86841641
24.4275543	24.37720414	24.97999642	25.05978489	24.29147336
25.44145704	24.28875409	24.82487477	24.99842062	24.12367001
24.43464788	25.15878742	24.28202742	25.28397284	26.96746884
27.20654087	27.14699029	27.4805656	26.59052232	27.1583015
26.83733407	25.86974819	25.2418206	27.90959555	25.78372998
28.03911616	26.46887754	27.63486008	26.79971865	27.2995632
26.3116124	27.92235905	27.3057805	27.46806691	27.60032447
28.2091086	27.92244187	27.40265814	27.35682425	26.45772017
25.96424033	26.91753284	27.80328513	27.61342358	28.28860509])	'L_xyz': array([0.81272713	0.81231262	0.79772669	0.80372221	0.81721871
0.81753568	0.8214461	0.80915671	0.80590561	0.80844883
0.81498151	0.8143202	0.80966837	0.81431391	0.80821801
0.80389524	0.80351792	0.80698638	0.80438095	0.79457581
0.79879341	0.80535996	0.80590637	0.79811159	0.80912117
0.80574935	0.79871702	0.80654494	0.80077783	0.80940591
0.81067419	0.80064237	0.80338986	0.80632459	0.80216944
0.80251298	0.80559105	0.8058316	0.79469143	0.8099374
0.80934406	0.7993177	0.80195553	0.7984942	0.80197851
0.80642698	0.80285581	0.7939147	0.79917259	0.79900322
0.80145876	0.80136026	0.79824676	0.79730019	0.80531463
0.80198393	0.80165566	0.7954906	0.79772723	0.79903408
0.80800718	0.80539575	0.79232615	0.8052974	0.80318173
0.79459149	0.80072144	0.79752236	0.79230644	0.79396676
0.78376272	0.78928197	0.78435187	0.78428974	0.79038366
0.79432027	0.78621735	0.77942732	0.77355699	0.78688876
0.7835749	0.78166567	0.78413467	0.78284921	0.77770647
0.77708539	0.77532623	0.78899756	0.79054872	0.79988553
0.79826762	0.78411658	0.80045116	0.79649255	0.78603502
0.79213172	0.79054099	0.80192034	0.79285098	0.78442511
0.78111769	0.78785721	0.79160202	0.79292213	0.79919619
0.80444091	0.79396706	0.79189572	0.79085504	0.79438469
0.7925934	0.79365958	0.79030201	0.80040879	0.80706258
0.80157394	0.7957568	0.79325136	0.79484125	0.79659604
0.79442282	0.79934339	0.79788463	0.79694743	0.78914651
0.7854691	0.7865402	0.78799771	0.78810967	0.78761162])	'bead': 1000}{'speed': array([15.39692471	15.34880165	15.05620172	15.16224397	15.59506915
14.97648629	16.29759728	15.2680316	15.52477099	15.80010326
15.85137723	15.56226187	14.9494521	15.74294508	16.39197666
14.8655749	15.90293749	15.98198115	15.50452285	15.66930938
15.90786593	14.89175157	15.54539344	14.22568132	15.34417931
16.25682632	16.32078165	15.88204444	15.38104464	16.26353689
16.7784396	15.33045745	15.156813	15.94513003	15.74183972
16.36484872	15.68317014	14.97892878	15.3905376	16.42864257
15.22751671	15.78509213	15.68794221	16.00017386	14.53045913
15.71227734	16.08235168	15.51751536	14.90462259	15.14085198
15.35685013	14.25641792	15.58628427	14.63643345	14.99429226
15.17456033	15.44433773	15.32204777	16.0199578	16.35949106
15.33310423	15.56005834	15.42810478	15.25011864	14.90463253
15.72082838	15.70030617	15.40391068	15.5297639	15.93296765
15.07943809	15.73153782	15.63358727	15.33862491	15.28389677
14.36814143	15.21561185	15.0939741	15.55201212	14.25250123
13.22240271	15.36466565	15.17111402	14.79514245	14.89383222
15.29111415	14.82466654	14.96762509	15.18671636	14.0123398
15.08761804	15.1444878	15.44914263	14.39615961	13.80047594
15.35794391	15.16666226	15.41996384	14.31565316	14.08149605
14.48388231	14.69787563	14.50343283	15.21157763	14.64768975
15.12019256	15.55381851	14.51772827	14.7838518	14.16921615
15.01701394	11.98643836	14.28251958	14.13283771	16.50303097
17.29250865	16.68869402	15.45326808	17.23979642	15.75022727
16.81065026	17.86916715	16.38682251	16.83002614	16.65906904
17.21528686	17.1237678	17.40199942	16.69351224	17.48854623
16.16103075	17.14823859	16.64232741	17.31646805	16.4751448
16.50413547	15.80445473	17.05123495	15.3018709	16.26438842
15.534864	16.48001528	15.64397403	16.36333856	15.51648459
16.38241549	16.68283029	16.55645681	16.34357449	15.45340067
16.94218792	16.29182499	16.60106884	17.05330461	16.69830653
16.32262218	16.53819119	17.66538142	16.25000655	16.95101397
15.34878954	17.33863754	17.46266242	16.42360826	15.59730426
16.86293935	16.67911814	16.25225461])	'L_xyz': array([0.7779949	0.78102308	0.77771559	0.78105652	0.77765641
0.77471636	0.77806531	0.77774482	0.77778534	0.77932328
0.77651764	0.77790619	0.78025127	0.78065932	0.7831031
0.77831289	0.7866863	0.78071787	0.7821525	0.78237223
0.78042978	0.77728941	0.78646838	0.78172423	0.78328698
0.78116137	0.7821305	0.7818265	0.78275377	0.78315883
0.77815658	0.78336426	0.77984961	0.78074781	0.78175816
0.78067563	0.78155145	0.78356116	0.78164544	0.78334538
0.78402574	0.7800019	0.78153153	0.78418571	0.78364448
0.78164447	0.78104587	0.78431657	0.78285256	0.78575007
0.78486604	0.78574186	0.79033902	0.78274395	0.78770906
0.78311406	0.78886007	0.78471175	0.78579599	0.78399278
0.78495532	0.78358515	0.78506044	0.78787502	0.78625402
0.78625441	0.78636719	0.78489626	0.78829908	0.7878994
0.78731661	0.78506927	0.7882849	0.78766506	0.78939385
0.78668638	0.7913104	0.7915841	0.79021266	0.78991537
0.78923197	0.79126934	0.79061655	0.79024103	0.79182426
0.78999344	0.79302784	0.78889136	0.78892681	0.7902082
0.78816645	0.79059647	0.79278715	0.78696348	0.79474453
0.79078059	0.7899754	0.79045438	0.78848241	0.79323496
0.79309192	0.79565016	0.79474079	0.79187758	0.79340771
0.79131312	0.79355671	0.79171945	0.79376644	0.79093064
0.7939177	0.77519332	0.79284935	0.79393618	0.79255423
0.79096788	0.79352386	0.79563053	0.79475316	0.79543012
0.79346112	0.79357552	0.79356571	0.79362509	0.79549357
0.79431379	0.79481608	0.79432017	0.79397839	0.79657411
0.79491342	0.79484098	0.79790036	0.797821	0.79242536
0.79329071	0.79480422	0.79536078	0.79364801	0.79343665
0.79511492	0.7964874	0.79639408	0.79670569	0.79442559
0.79763043	0.79752096	0.79795928	0.79601762	0.79689668
0.79632709	0.79432854	0.79636037	0.79725476	0.79784106
0.79962816	0.80029509	0.8012286	0.79939871	0.7992734
0.80197344	0.79826053	0.79857004	0.7984264	0.79749256
0.80072032	0.80031908	0.79897341])	'bead': 1000}{'speed': array([ 3.30537964	5.67394137	5.8239749	4.71784515	5.9229569
5.61805385	5.53446651	5.4845224	10.11673453	12.1660948
12.81868606	12.34661712	12.61307404	15.10179668	16.57663258
16.11516015	16.22239687	15.95936689	16.26535213	16.55596521
16.29455546	15.78407744	15.59282723	16.72643163	15.50517932
15.88902235	16.63625817	15.93411888	15.69437643	16.86457307
16.68784851	16.53622311	15.82556949	16.0233045	17.04687308
16.57430476	16.8966132	16.45156539	14.90490691	16.55941972
16.4130123	15.71654894	16.5930061	15.99652483	15.05345914
15.34586779	17.28843355	18.27506273	17.39014075	17.59703919
17.35588993	17.81327177	19.58831706	19.68837834	19.95516188
20.80366376	19.71054301	20.22580567	21.34066042	22.76205958
22.43214041	23.21802494	24.225784	23.76198949	22.99813259
23.58639104	23.54471803	23.67208776	24.00729017	23.52295171
23.73331145	23.2789697	23.5321354	22.78159186	23.57559288
23.43254124	22.95012045	24.03024577	22.98233267	23.57217267
24.47043935	24.59920019	24.69404385	24.33278328	24.86953575
23.63402742	25.22299103	24.96757028	25.07806076	25.37673081
24.90244362	24.11638037	24.14643178	24.26906276	24.56963313
22.09227946	25.15490387	24.86098703	24.75805366	22.74866553
23.37143225	24.92200321	24.39823937	24.68820505	24.63172825
24.66755499	24.93312669	24.75369206	25.1941606	23.57899469
26.39441752	26.9880772	26.68379705	26.27040966	26.15750007
25.71339791	27.35685874	26.39144249	27.73939258	27.64668247
27.53053555	27.10251915	25.69328502	26.20563442	26.90790644
27.08487687	27.22441536	26.81269877	26.3103723	28.40549507
27.20110882	26.83205274	27.63478327	26.91173096	26.97847493
26.54846728	27.13293071	27.88879996	27.93462843	27.0192167
27.88536317	28.09900016	27.76509536	27.76469707	27.01117565
27.29932489	27.23371476	26.42012404	28.01423738	27.97833621
27.09570854	27.87261364	28.05938809	27.28806901	27.86556795
26.92489902])	'L_xyz': array([0.74798737	0.74723004	0.7477613	0.74802077	0.74936932
0.74745292	0.74481206	0.74430582	0.74204727	0.74166173
0.7429951	0.74409886	0.74306158	0.74353804	0.74376657
0.74433571	0.74480005	0.74476157	0.7455796	0.74403137
0.74417155	0.74331565	0.74433754	0.74363049	0.74436499
0.74405401	0.7459638	0.74642007	0.74635453	0.74533657
0.74673513	0.74898631	0.7483627	0.74916913	0.74995765
0.75085814	0.75071406	0.75161059	0.75140973	0.75188332
0.75081881	0.75136295	0.75156458	0.75142184	0.75171456
0.75289572	0.75399066	0.75176543	0.75415812	0.75389085
0.75214347	0.75400518	0.75389848	0.75290678	0.75296766
0.75302566	0.7541827	0.75420996	0.75409866	0.75332403
0.7564255	0.75573728	0.75530981	0.7572246	0.75719468
0.75757983	0.75777492	0.75737095	0.75844957	0.75830664
0.75718677	0.75884229	0.76000075	0.75807837	0.76015791
0.76014965	0.75886357	0.75929644	0.7608364	0.76156539
0.76209132	0.76307385	0.76275875	0.76331698	0.76291849
0.7633682	0.76395449	0.76333328	0.76344519	0.76367815
0.76466533	0.76133762	0.76185695	0.76288053	0.76204803
0.7653723	0.76517049	0.76373679	0.76437104	0.76342601
0.7641913	0.76551476	0.76516773	0.76599867	0.76754275
0.76562653	0.76654227	0.76444272	0.76747446	0.76848256
0.76547543	0.76548407	0.76651997	0.76584871	0.76491167
0.76803942	0.76570143	0.76795744	0.76715972	0.76795127
0.76701925	0.76890506	0.76973378	0.7699206	0.7708025
0.76979993	0.7721343	0.77358204	0.77367142	0.7725696
0.77462355	0.77375114	0.77268345	0.77466093	0.77518786
0.77479851	0.77448838	0.77688029	0.7739311	0.77469015
0.77392569	0.77658692	0.77679736	0.77622786	0.77765648
0.77643056	0.77692337	0.77771407	0.77691793	0.77745154
0.77751374	0.77745329	0.77663559	0.77740167	0.77872937
0.78157505])	'bead': 1000}{'speed': array([27.0506038	27.93098551	27.72400017	27.38454369	27.46345074
26.52409361	28.12370413	28.19478057	26.74092726	27.10424353
26.78544375	27.6180276	26.85348927	26.41978532	25.58195158
25.06849516	25.26343061	25.26494229	25.20533931	23.84083634
24.53626925	24.57877289	25.40211741	24.95752373	24.1921211
24.15553934	24.44610806	24.52597313	24.73249952	24.80907993
25.23755132	24.03361287	24.93557675	24.35437454	24.59318837
25.0867711	24.99283289	22.75885578	22.22299187	22.5550677
22.84574634	22.71690756	21.9872768	22.18502538	22.61995019
21.99067842	21.90376647	21.48032706	21.51763097	21.63718252
21.55961667	21.99821469	22.11689989	21.93478375	21.66629707
21.78919462	22.14023009	20.99326526	21.72329414	21.52353275
21.2376397	21.61004241	21.2588477	19.95686401	20.0902431
21.14143486	21.32236645	21.54802852	21.27200019	21.2512396
21.50855406	21.35780929	21.18910284	20.86674499	21.00368473
19.04754701	20.86856456	21.70259419	20.83875826	20.8684929
20.46516881	20.47442109	19.91097368	20.80482178	20.02275794
19.79301432	19.77926244	20.94963475	20.29730554	20.57666648
20.96268723	20.49250157	19.27866391	20.59538531	20.46704358
20.16683144	20.62788701	20.65081527	20.15153561	20.58090866
20.77619253	20.4771801	20.34638456	20.39182541	20.37960616
20.80372193	20.64291785	19.99129744	19.58867967	19.92367018
20.14182468	20.4662705	20.98860814	20.21534699	19.61885161
18.7250083	18.74290897	18.8389478	18.68255379	18.22183137
19.10586692	18.62710551	18.72966405	18.23437105	18.52673739
17.72971544	19.35220324	18.47085381	18.98199798	19.03245019
18.20930196	18.28670375	18.57903781	18.7410717	17.47105505
17.88545204	18.51035147	18.46045253	18.29991858	18.45345541
19.13484589	18.71085255	18.20534953	17.98783036	18.51350364
18.80586903	18.10751319	18.64755586	18.41258672	17.90130763
17.17237599	17.8796086	17.84064856	18.10897706	18.03732052
17.87382516	18.78493419	18.42464229	17.98802177	17.84009941
17.86008838	18.14084829	18.48955792	18.22984071	18.65406706
17.81669318	16.99710274	17.72954129	17.77028968	18.60305083
19.65587892	18.73283079	15.60902925	17.88273775	17.34323568
18.08113667	17.18071235	18.49426359	18.58431732	18.44847449
18.13178121	18.66520486	17.48825488	18.18948	18.49583767
16.88722499	18.16604649	18.18569074	17.25372839	16.88608461
17.92662098	17.32486902	18.01425039	17.86238799	16.81074124
17.4792479	17.44270557	17.83416899	17.38205934	17.04617718
17.42162591	17.19074583	17.45336338	18.07899237	17.56177983
17.95320192	17.25293201	17.21964142	17.76096157	17.73346482
16.82527058	16.7271502	16.96971453	16.93415101	15.24724473
14.86442102	16.12339716	16.64735179	16.60050795	16.72092544
17.06897719	17.19734736	17.27807454	17.26855169	16.75866113
16.30383865	17.08959275	17.56924219	17.28141973	17.75176002
17.41432209	17.32299063	17.45146947	17.6273402	16.90307141
16.74032329	17.57882597	16.79226949	17.06570973	15.78606593
16.34955194	16.92445153	16.33789662	17.17284664	16.96992851
16.5086706	16.15197037	16.38460669	17.08976043	16.75065484
16.46290604	15.97244409	17.12071705	16.45355131	16.51383286
16.59829782	16.01718992	16.69565292	16.73488172	17.3066144
17.12357751	16.92553102	17.420079	16.90822563	16.34378428
16.88412427	16.60839601	16.94358404	16.36320146	16.50938684
16.96562391	16.63482735	17.01486978	15.94695111	16.38419414
15.11273542	14.51912075	14.94726898	14.90783571	13.56029411
13.29110961	13.96529615	14.23817147	14.47067264	13.04393234
14.02351613	14.56985853	14.83991714	14.29946941	13.58309671
14.06813765	14.19669107	14.65700221	14.97644904	14.43702782
14.46828446	14.06614149	14.36523377	14.01490233	14.53666522
14.37603692	13.84939605	14.80313338	14.87172552	14.89158559])	'L_xyz': array([0.76767579	0.76573253	0.76365595	0.7673501	0.76735706
0.76770147	0.76568631	0.76492458	0.76414204	0.76204902
0.76384306	0.76470967	0.76382697	0.76583679	0.76633766
0.76535585	0.76371907	0.76293616	0.76237148	0.76205482
0.76026942	0.7596455	0.75954575	0.76011765	0.7603273
0.75819116	0.75782504	0.75772214	0.75794253	0.75587155
0.75778038	0.75727105	0.75405467	0.75420016	0.75111816
0.75020521	0.74931532	0.74936488	0.74958886	0.74876556
0.74884196	0.75079457	0.74981807	0.74986971	0.74986729
0.74878177	0.7496304	0.74935766	0.74971204	0.74930262
0.74675248	0.74757681	0.74606434	0.74225642	0.74295293
0.74274037	0.74147407	0.74048582	0.74192804	0.74128082
0.74220881	0.73991902	0.73745211	0.73840511	0.74004297
0.73914265	0.73877123	0.73585003	0.73637237	0.73715512
0.73817398	0.73755923	0.73761024	0.73665759	0.73651121
0.73681505	0.73607043	0.73487871	0.73345747	0.73226382
0.73369785	0.73427416	0.73385732	0.73484542	0.73438041
0.73526576	0.73555769	0.73540562	0.73468338	0.73499567
0.73305192	0.73302634	0.73277437	0.73246666	0.72958288
0.7314163	0.72920703	0.72703256	0.72872261	0.72940867
0.72901675	0.72942068	0.72859366	0.72870693	0.72966696
0.72870117	0.72950292	0.72802666	0.72984519	0.73076244
0.73112363	0.73040936	0.73170312	0.73143938	0.73129113
0.72813304	0.72817065	0.72817027	0.72949893	0.72980972
0.73041791	0.73199854	0.73040759	0.73096854	0.73266831
0.73282501	0.73249405	0.73051519	0.73142102	0.73165175
0.73147756	0.73156502	0.73100539	0.73003633	0.72771339
0.72876764	0.72701121	0.72826403	0.72944089	0.72709831
0.72633519	0.72421112	0.72479969	0.72495732	0.72552498
0.72621051	0.72808562	0.72577691	0.72747774	0.72702606
0.72527039	0.72451051	0.72095604	0.7200971	0.72183811
0.72217919	0.72220989	0.72278234	0.72180663	0.7209699
0.72281073	0.72217346	0.72396741	0.72487129	0.72537927
0.72569975	0.72560939	0.72626569	0.72527665	0.72611978
0.72590854	0.72460949	0.7252192	0.72638695	0.72725667
0.72788076	0.72685701	0.72585908	0.72478431	0.72638755
0.72672267	0.72674314	0.72741764	0.7261528	0.72646996
0.72895035	0.72616947	0.72775273	0.72744719	0.72815307
0.72839981	0.7296819	0.72822899	0.72850973	0.72829302
0.7253984	0.72398832	0.7240175	0.72468335	0.72415279
0.7235596	0.7246603	0.72458068	0.72625537	0.72691083
0.72492034	0.72371159	0.72579629	0.72437935	0.72506911
0.72639844	0.72537948	0.72636361	0.72671271	0.72896859
0.72894796	0.7275693	0.72909221	0.7281209	0.72984793
0.7300653	0.73046485	0.72944686	0.72830395	0.72778826
0.72730689	0.72685535	0.72516702	0.72625397	0.72435321
0.72323671	0.72219431	0.72300753	0.72354153	0.7243237
0.72313068	0.72412391	0.72427611	0.72598939	0.72355681
0.72430196	0.72246009	0.72106432	0.71886593	0.72017472
0.71987627	0.71949914	0.72061041	0.71942446	0.71770546
0.71929914	0.72148274	0.72050292	0.7218749	0.72154745
0.72106796	0.7223206	0.72225189	0.72301257	0.72447465
0.72537486	0.72481358	0.72266083	0.72335603	0.72497589
0.72315612	0.72448382	0.72471265	0.72597077	0.72557597
0.72295515	0.72586802	0.72398869	0.72547294	0.72520632
0.72275934	0.72451918	0.72667426	0.72698757	0.72440067
0.72367583	0.72568475	0.72346719	0.72242716	0.7240132
0.72359802	0.72374132	0.72191476	0.72212843	0.72437316
0.72363079	0.7231983	0.72169732	0.72039101	0.72004625
0.71986247	0.721033	0.72001432	0.72010413	0.72766986
0.72542794	0.72536457	0.72565856	0.72529881	0.72487816])	'bead': 1000}
