# Supplementary material for: Dynamic stiffening of the flagellar hook
Source: Nat Commun. 2022 May 25;13:2925. doi: 10.1038/s41467-022-30295-7 (PMC9133114; doi:10.1038/s41467-022-30295-7)
Supplement: Supplementary file 4 — Source Data [file 41467_2022_30295_MOESM4_ESM.zip › figS3c.txt]

{'torque': array([ 544.16970127,  610.22046292,  677.75822604,  730.75668113,
        932.78458925, 1025.00826033, 1057.53996222, 1084.27072589,
       1151.03943569, 1266.2290538 , 1426.18290352, 1469.88491099,
       1587.02604446, 1623.12808313, 1752.36563036, 1792.19857886,
       1838.67869271, 1908.45701342, 1969.88378373, 2007.44995566]), 'radius': array([349.9673969 , 354.84183475, 350.69786351, 354.45637344,
       355.09723117, 353.094178  , 355.55422505, 351.18019441,
       358.0334441 , 360.28696914, 364.65478112, 364.01676809,
       370.2295389 , 366.05353853, 354.93467182, 356.10267948,
       355.22228165, 353.9837171 , 351.60877217, 352.83021169]), 'torque_err': array([ 0.        ,  0.        ,  0.        ,  3.02519092,  0.        ,
        0.        , 13.16546201,  2.28495273,  0.        ,  7.73200756,
        7.00153264,  8.31442361,  1.87740316,  0.        , 16.55241114,
       13.47826949,  6.48637078,  4.28613314, 11.12071894, 14.53873298]), 'theta_err': array([0.        , 0.        , 0.        , 0.16969614, 0.        ,
       0.        , 1.79368893, 1.83010472, 0.        , 2.93508349,
       2.54493354, 3.3685789 , 0.05244202, 0.        , 1.10025279,
       4.33645889, 2.22656676, 1.0333514 , 2.72125324, 1.17075343]), 'bead': 2000}{'torque': array([1312.99970345, 1488.05221798, 1534.80270452, 1592.68884299,
       1623.06133302, 1649.01769071, 1662.65739698, 1682.76978522,
       1711.06040365, 1730.16760436, 1753.97767697, 1776.87698378,
       1796.47379546, 1841.74046267, 1877.68762761, 1914.43521115,
       1929.55502431]), 'radius': array([334.41828792, 331.14792714, 325.07977913, 327.85050336,
       335.22650778, 324.49818894, 329.47367821, 330.82422911,
       329.59857681, 329.02634291, 328.2081986 , 330.81417719,
       330.67551037, 324.56867267, 322.21735886, 320.60343294,
       321.52859925]), 'torque_err': array([0.        , 0.        , 0.        , 3.88557664, 0.        ,
       0.        , 5.49122689, 2.65552352, 3.69736661, 6.61454534,
       5.58210766, 6.25768419, 5.66959265, 4.55373904, 0.        ,
       4.71779387, 1.64973522]), 'theta_err': array([0.        , 0.        , 0.        , 1.5679161 , 0.        ,
       0.        , 3.75002995, 0.8236554 , 3.15874142, 3.09933687,
       3.82740299, 3.47960112, 3.20851278, 4.79360648, 0.        ,
       0.95164967, 2.3678582 ]), 'bead': 2000}{'torque': array([ 857.84534173,  928.01693765,  994.29833825, 1181.40353817,
       1218.36820521, 1267.94845195, 1549.59522891, 1575.67407089,
       1613.14413719, 1687.49175421, 1781.84636657, 1814.88691871,
       1851.26606936, 1911.08186265, 1944.42177124, 1975.5173093 ,
       2034.1063423 , 2078.00529477]), 'radius': array([343.98934354, 350.0412687 , 342.09651255, 367.37130568,
       370.57416421, 368.26597565, 355.98459948, 359.49888513,
       353.70282715, 353.14066087, 349.08745138, 352.1840018 ,
       352.82625849, 351.36437986, 349.31846342, 349.28759641,
       340.03984999, 337.28947943]), 'torque_err': array([20.23022225,  0.        ,  0.        , 16.03461818, 12.89568711,
        3.08836098,  0.        , 10.27844732,  1.9116451 ,  0.        ,
        6.39208753, 16.57353683,  0.        ,  7.57789884, 12.84631002,
        1.71630733,  0.        ,  7.65524205]), 'theta_err': array([2.74733069, 0.        , 0.        , 2.25007945, 6.12968371,
       6.40548881, 0.        , 0.35804898, 2.06705458, 0.        ,
       2.67410817, 1.66910267, 0.        , 5.33759587, 4.18017126,
       2.54101335, 0.        , 2.55925922]), 'bead': 2000}{'torque': array([ 126.00545052,  167.56960657,  301.59096243,  333.71635989,
        385.23958582,  645.56595896,  678.88249576,  692.96491087,
        833.95551866,  855.88161828,  887.70115442, 1016.33459603,
       1104.15427892, 1156.3353525 ]), 'radius': array([335.16834936, 353.47849614, 383.24258489, 374.13121092,
       383.77048155, 388.13057936, 387.03497205, 391.7029255 ,
       390.43828055, 389.04898367, 389.56517208, 387.28680294,
       383.85743487, 384.17885913]), 'torque_err': array([8.26065908, 2.43891398, 0.        , 0.        , 0.        ,
       0.        , 8.30147168, 0.        , 4.27947446, 6.95060798,
       0.        , 1.93803723, 9.39394448, 0.        ]), 'theta_err': array([16.34877937,  4.99922994,  0.        ,  0.        ,  0.        ,
        0.        ,  1.80362454,  0.        ,  1.03377187,  1.76825912,
        0.        ,  1.21856414,  2.05575991,  0.        ]), 'bead': 2000}{'torque': array([ 369.02061484,  409.30023593,  423.85557473,  517.97457875,
        566.3195131 ,  592.07843356,  627.45357692,  718.21230979,
        859.9273402 ,  880.86639123,  907.40257387,  934.44777031,
        971.56827428, 1054.49913257, 1069.7188693 , 1107.49507159,
       1127.50279836]), 'radius': array([406.94507455, 398.09480179, 406.21666638, 413.22139958,
       411.77346103, 407.98362352, 413.30573348, 414.18588193,
       417.29918365, 411.97014786, 413.77249095, 413.54586971,
       410.34579614, 409.01704331, 407.5165027 , 407.73325555,
       405.29212996]), 'torque_err': array([12.00409669,  0.        ,  7.54797769,  3.19214288,  0.        ,
        0.        ,  0.        ,  3.46324252,  0.        ,  0.36981992,
        6.74823141,  4.25504833,  0.        ,  4.26730295,  4.50359292,
        7.26111644,  6.76776632]), 'theta_err': array([0.61433221, 0.        , 6.40492557, 0.95108752, 0.        ,
       0.        , 0.        , 0.54937226, 0.        , 0.55608493,
       2.07593635, 1.51203847, 0.        , 1.00030422, 2.12648538,
       1.66796397, 2.29105175]), 'bead': 2000}{'torque': array([ 146.14733667,  229.66906027,  264.4411934 ,  338.00190842,
        361.33901366,  582.84900184,  620.75406772,  658.21594157,
        793.07245298,  818.13768575,  853.00903424,  926.76093877,
        972.12279983, 1034.39128548, 1069.83458386, 1102.42127224]), 'radius': array([343.63623276, 357.08571495, 358.71384875, 364.94819603,
       366.31563655, 371.42440482, 369.18520769, 368.90669021,
       379.16700411, 377.17255418, 375.7695922 , 375.06472908,
       377.19711369, 377.52194014, 378.11057883, 378.52715329]), 'torque_err': array([ 7.38301765, 10.84650881, 10.46282857,  0.        ,  0.        ,
        0.        ,  4.06735637,  0.        ,  0.        ,  3.03465909,
        0.        ,  0.        ,  0.        ,  9.52982586,  4.10573085,
       11.03226385]), 'theta_err': array([5.54578916, 2.04047704, 8.87494363, 0.        , 0.        ,
       0.        , 1.47094239, 0.        , 0.        , 2.1553393 ,
       0.        , 0.        , 0.        , 0.45624707, 1.80187373,
       0.4894306 ]), 'bead': 2000}{'torque': array([ 529.12685192,  669.9275651 ,  886.66736936,  976.45529532,
       1057.62215553, 1174.18065638, 1262.78761453, 1755.84598447,
       1928.52282624, 1984.62656332, 2116.21313834, 2249.06325052,
       2297.26133279, 2406.93196519, 2488.27129635, 2560.90314548,
       2681.91183621, 2756.32140513, 2817.0341686 ]), 'radius': array([156.54202127, 155.50621354, 166.14613324, 166.10600476,
       168.36225663, 173.09285395, 171.43136645, 178.1928038 ,
       180.67458486, 182.37904891, 186.03377212, 190.31611732,
       191.54239249, 191.49501269, 192.50094451, 187.82889906,
       188.51468294, 191.88173412, 193.61856685]), 'torque_err': array([ 0.        ,  0.        ,  7.94308126, 25.51644759,  0.        ,
        0.        ,  0.        ,  0.        , 17.12323607, 27.92221727,
        0.        , 26.60385666,  5.26533483, 37.13947161, 18.04298326,
       21.92094802, 13.37508414, 20.72169698, 17.36839981]), 'theta_err': array([0.        , 0.        , 0.8524363 , 0.92998234, 0.        ,
       0.        , 0.        , 0.        , 0.98806419, 1.18293192,
       0.        , 1.79183414, 1.86470795, 2.10933158, 1.74700503,
       1.30597484, 0.79547751, 2.07560493, 1.6391045 ]), 'bead': 1000}{'torque': array([ 946.41613087, 1221.2127432 , 1370.35085245, 1402.5376572 ,
       1523.99155968, 1561.83717734, 1601.80764358, 1646.9116942 ,
       1695.6500302 , 1737.1661533 , 1780.14262385, 1828.66677468,
       1872.43146069, 2055.10833402, 2097.74087857, 2145.29746066,
       2185.98504865]), 'radius': array([210.54955374, 210.88155029, 211.46195766, 211.05831407,
       213.43476328, 213.88001873, 215.22218255, 215.48779495,
       218.61777546, 218.62219739, 217.95865036, 218.69789268,
       220.62093313, 220.12633747, 212.18036242, 214.56616773,
       216.30728887]), 'torque_err': array([ 0.        ,  0.        ,  0.        ,  0.        ,  8.35556928,
        7.34248003, 10.3048454 , 12.39692105, 11.64477463, 14.14950487,
       10.61441723,  5.45935907,  1.06017968,  0.        , 11.71276686,
       12.73110333, 12.96207885]), 'theta_err': array([0.        , 0.        , 0.        , 0.        , 1.43403524,
       1.37946074, 1.67605935, 1.09484487, 0.65845295, 0.70960467,
       0.92560808, 0.79490454, 0.14141091, 0.        , 5.21767102,
       3.7471711 , 2.2576832 ]), 'bead': 1000}{'torque': array([ 677.64120089,  718.73224929,  758.01936333,  792.22350772,
        857.40796981,  898.68649701,  929.51737838, 1097.41115231,
       1240.43672065, 1317.3660295 , 1350.65959093, 1382.81105797,
       1404.84677369, 1444.72049601, 1485.96147629, 1521.05226728,
       1560.36302462, 1593.90516596, 1634.06982212, 1669.16539374]), 'radius': array([212.93817798, 213.03302764, 213.31757459, 212.853314  ,
       213.98217434, 213.01709024, 212.26597259, 214.48380124,
       213.67980582, 212.69090056, 213.01277176, 214.05458106,
       213.57627351, 214.77745189, 213.4269968 , 214.17519477,
       214.26985192, 213.06339128, 212.83742163, 213.92504346]), 'torque_err': array([ 8.14777346, 10.44054459, 10.07869748,  0.        ,  0.        ,
        9.06176783,  0.        ,  0.        ,  8.83074467,  5.68948772,
       10.14207778,  8.37756863,  6.09243176,  4.59770417,  8.78482085,
        8.20151766, 10.41914308, 12.91402602, 12.42468368, 10.6993743 ]), 'theta_err': array([0.02960718, 0.51821748, 0.6307402 , 0.        , 0.        ,
       0.37216059, 0.        , 0.        , 0.59284055, 0.2726715 ,
       0.82413751, 0.79326238, 0.77449605, 0.22036347, 0.37337118,
       0.51114755, 0.61319109, 0.96122571, 0.8358168 , 0.51472379]), 'bead': 1000}{'torque': array([480.55442911, 544.84088831, 562.56872611, 599.42981399,
       603.90484436, 614.85009359, 620.34542621, 631.83292599,
       640.86401999, 650.90690041, 657.12034234, 666.11781396,
       674.71798153, 683.02415783, 692.61522778, 699.76548298,
       709.67463378, 719.49831027]), 'radius': array([214.90259245, 224.13491422, 219.46766813, 219.68329706,
       219.14852704, 219.75339734, 218.85540511, 218.60025982,
       220.26002957, 218.71648401, 220.84537591, 220.82235612,
       218.84720878, 223.81764091, 222.52281677, 220.60611872,
       220.65655963, 224.36157048]), 'torque_err': array([0.        , 3.18235161, 1.76079725, 1.61683737, 0.59133446,
       2.39408383, 0.93298868, 2.11180817, 2.60288173, 2.1810556 ,
       1.95503699, 3.21447769, 2.4826117 , 2.07293272, 2.74847815,
       1.00355387, 1.40442516, 3.843625  ]), 'theta_err': array([0.        , 3.64717304, 1.09127344, 1.41086365, 4.70955857,
       1.17267875, 0.44710609, 4.15375289, 6.17900152, 7.10982111,
       2.27429988, 5.07347609, 6.09106087, 0.32195424, 2.73759577,
       0.26702669, 0.8020812 , 1.97265414]), 'bead': 1000}{'torque': array([1235.39869741, 1569.97751418, 1635.36249558, 1664.84839506,
       1691.69817345, 1717.88009415, 1741.29933806, 1764.1681706 ,
       1789.35676665, 1851.71853612, 1876.28440842, 1898.00904325,
       1921.70341855, 1948.52080766]), 'radius': array([151.41150486, 152.57863322, 151.86242258, 152.56474098,
       150.00100736, 151.01750544, 150.06886186, 148.77754636,
       150.07205852, 149.48932265, 149.63791524, 149.13356246,
       150.8934381 , 151.26140943]), 'torque_err': array([0.        , 0.        , 0.        , 0.        , 8.49975508,
       0.        , 8.57047833, 2.64061701, 1.23681537, 7.31613531,
       4.8510067 , 6.64651978, 6.43897061, 5.230976  ]), 'theta_err': array([0.        , 0.        , 0.        , 0.        , 2.66722823,
       0.        , 1.78100936, 0.9104257 , 0.12442388, 1.36273069,
       1.21675041, 1.28233483, 0.75435893, 0.7392802 ]), 'bead': 1000}{'torque': array([ 763.66077963,  910.60327665, 1040.29674557, 1067.37673498,
       1086.2237408 , 1125.08093832, 1198.51148997, 1216.31031103,
       1232.00304743, 1258.88136913, 1279.92029789, 1309.65795604,
       1336.2405961 , 1356.46968131, 1384.39288468, 1403.28221861,
       1425.85659466]), 'radius': array([179.60474368, 180.3270283 , 180.37177727, 181.01461677,
       181.45877032, 181.83504245, 184.64926196, 181.42192862,
       183.20947102, 189.11940574, 177.79997945, 176.13207498,
       182.8720655 , 184.42200555, 182.72725302, 185.25200695,
       186.14410495]), 'torque_err': array([0.        , 0.        , 7.49541825, 5.51640309, 7.62432223,
       0.        , 0.74708753, 6.47956874, 6.504286  , 7.97617634,
       5.70257748, 6.62437401, 7.19279634, 2.88209797, 5.03118743,
       7.45994467, 1.85884621]), 'theta_err': array([0.        , 0.        , 0.41004416, 0.59593349, 0.2491232 ,
       0.        , 4.11292668, 3.8781932 , 3.88588662, 0.15852076,
       6.61182661, 1.66707946, 5.6402338 , 4.7296743 , 0.56909216,
       0.07199716, 0.90401305]), 'bead': 1000}{'torque': array([ 538.11206623,  672.32787915,  713.81378161,  839.30694171,
        889.05315915,  904.85418327,  971.66763786, 1043.93604315,
       1084.60404258, 1119.76221984, 1257.31506884, 1288.81166218,
       1322.4723483 , 1358.33060317, 1416.71635261, 1446.58142024,
       1487.72349433, 1538.80636722, 1569.80984426, 1607.15826707,
       1653.79097973]), 'radius': array([206.87209882, 205.60511395, 203.03185172, 199.27737541,
       202.76248658, 208.14749481, 204.15231912, 204.8277068 ,
       209.05391465, 210.73552492, 210.41464053, 211.20676793,
       214.82447974, 217.2664856 , 204.70630771, 211.17970266,
       205.92510414, 206.11243317, 208.7986797 , 213.73264707,
       219.63764944]), 'torque_err': array([ 8.50385682, 11.91186783,  8.71980657, 15.53777327,  0.        ,
        6.59434607,  0.        , 12.20895558, 11.80587213, 13.21210934,
        2.95074003, 11.63325689,  9.92176057,  2.39268367, 11.84269063,
        5.24516812,  0.        ,  8.19793445, 11.5561886 , 10.07321161,
       12.45131556]), 'theta_err': array([2.43018917, 3.21798168, 0.32332687, 1.63988838, 0.        ,
       1.07212649, 0.        , 4.80597929, 2.11849181, 5.11837647,
       1.57614594, 3.45678105, 1.99425252, 0.1782845 , 2.02140173,
       1.18623638, 0.        , 2.70085232, 3.00493406, 2.01878847,
       1.79973234]), 'bead': 1000}{'torque': array([370.26915508, 447.32752213, 584.12635242, 594.13190673,
       608.1748397 , 624.92783264, 640.24758254, 658.96974987,
       671.61706275, 699.38230203, 711.04853306, 721.68080534,
       741.14254769, 754.00380754, 774.23522344, 792.56301414,
       806.35608947, 821.44224131]), 'radius': array([199.19046711, 204.2214583 , 199.24789964, 199.97273704,
       200.79413341, 201.18980515, 200.82333887, 202.47709888,
       207.04974486, 214.67009157, 209.17382913, 210.51876421,
       209.27143366, 203.90166372, 207.31348756, 208.98582013,
       210.58959089, 210.49037478]), 'torque_err': array([0.        , 0.        , 0.        , 5.16577646, 3.21753056,
       4.3874326 , 4.53873905, 2.67765483, 3.24275408, 0.        ,
       4.02780604, 4.87251171, 4.96075941, 5.37635411, 4.3823786 ,
       4.46961131, 4.7504523 , 4.87746553]), 'theta_err': array([0.        , 0.        , 0.        , 1.81615524, 1.6847371 ,
       1.92607607, 2.30629147, 2.149151  , 3.3054682 , 0.        ,
       1.66515472, 3.42102041, 4.35143296, 3.39097865, 6.64405124,
       2.43601398, 3.91352975, 5.52986899]), 'bead': 1000}{'torque': array([112.13513146, 139.22377162, 228.49517852, 264.24435619,
       279.65267325, 369.51340481, 458.47647791, 672.42512693,
       694.000905  , 717.95704448, 741.09612538, 768.04948624,
       785.27728325]), 'radius': array([214.49693428, 217.38591039, 227.55780016, 235.83778416,
       238.29772429, 244.41160016, 241.94199327, 253.83145291,
       254.71662727, 254.90842846, 255.7102691 , 258.3177224 ,
       258.11051768]), 'torque_err': array([6.79474035, 4.27816771, 0.        , 0.        , 0.        ,
       0.        , 0.        , 5.56757709, 6.92457537, 7.12963339,
       6.90207031, 6.33406846, 5.37181131]), 'theta_err': array([3.80149876, 4.97794593, 0.        , 0.        , 0.        ,
       0.        , 0.        , 3.61135336, 3.08824361, 2.87434859,
       2.13777287, 1.01510324, 0.8296608 ]), 'bead': 1000}{'torque': array([ 257.27768315,  308.33872183,  454.92320387,  618.76833228,
        636.76541873,  907.03577755,  955.72904546,  984.27951476,
       1119.43579021, 1155.40227376, 1189.07001136, 1259.56494681,
       1314.87123485, 1352.51055164, 1409.49955075, 1448.40505008,
       1485.60049895, 1547.20149023, 1598.52205088]), 'radius': array([200.36397776, 200.36573408, 212.76861701, 223.12548294,
       227.20174065, 231.99180689, 233.00517605, 234.55578072,
       234.74411372, 234.37016241, 235.77040799, 234.15686749,
       234.59741973, 235.21982948, 234.43009267, 234.78571171,
       234.68276694, 234.26438419, 236.4101085 ]), 'torque_err': array([20.28639895, 10.28677064, 13.51457742, 11.59286622,  0.        ,
        4.50374591, 11.54461138,  0.        , 10.8134882 , 12.83664415,
        9.73987999,  0.        ,  4.97666433, 11.40441797, 10.86587369,
       14.78534691, 18.21663222, 13.79743492,  9.71978542]), 'theta_err': array([2.68579773, 3.1725701 , 0.93597931, 2.37659448, 0.        ,
       1.97213845, 0.52607627, 0.        , 1.29681913, 1.28429458,
       1.227238  , 0.        , 0.55509971, 1.00087109, 0.90483314,
       0.99602328, 1.21691804, 0.91446198, 0.83100926]), 'bead': 1000}{'torque': array([307.36277237, 439.12734568, 464.77632221, 487.65244199,
       550.352401  , 572.96765035, 592.72004569, 610.7434177 ,
       633.3495477 , 648.61423262, 695.10312333, 720.2500733 ,
       741.92706872, 754.72184494, 775.36875218, 806.32768279,
       822.02191618, 843.10302419, 861.53227701, 887.8066606 ]), 'radius': array([200.49270491, 200.80962365, 204.26109732, 204.06591808,
       202.92928712, 204.98662953, 206.20401497, 205.15812058,
       205.56534929, 204.9140694 , 208.01269559, 207.08588779,
       207.25345227, 207.39879825, 208.41642931, 206.26549235,
       206.64860813, 206.6679925 , 207.04475156, 207.10806293]), 'torque_err': array([0.        , 3.73966543, 2.3216026 , 8.14814666, 0.        ,
       3.4367971 , 4.32919134, 7.57016818, 5.31592464, 2.0674173 ,
       6.46373454, 7.92572273, 5.17328476, 0.        , 0.        ,
       3.77927842, 5.66062681, 6.18758268, 5.33722164, 6.44379275]), 'theta_err': array([0.        , 0.80566593, 0.83894317, 0.96352774, 0.        ,
       1.67143847, 1.61487111, 1.13854688, 1.40191601, 1.39074944,
       0.5572746 , 0.70225588, 0.68378398, 0.        , 0.        ,
       0.7031053 , 1.12121756, 1.295623  , 0.96658909, 1.15073603]), 'bead': 1000}{'torque': array([ 570.16803564,  597.5749838 ,  602.81080622,  644.64596396,
        675.61589276,  696.0354122 ,  712.67985266,  736.540566  ,
        759.78737857,  774.91067849,  794.44912932,  823.75036628,
        840.54163857,  865.9628217 ,  880.10594752,  899.09313511,
        917.63632833, 1007.80116478, 1024.63431025, 1056.14396273,
       1102.02855726, 1114.53151177, 1143.04882285]), 'radius': array([296.7246404 , 299.77655132, 297.79943327, 299.23856998,
       299.72477802, 299.22812012, 298.93306412, 301.25756705,
       301.1094611 , 302.72463989, 298.47806235, 298.95917667,
       300.2683013 , 299.17252003, 299.97693047, 299.27127417,
       299.91634917, 301.11753991, 302.12500096, 304.88230573,
       300.60615797, 303.368728  , 303.46778275]), 'torque_err': array([6.97971688, 0.        , 0.        , 0.        , 6.33176968,
       6.5698306 , 5.16514032, 6.39601714, 5.94438179, 0.        ,
       0.        , 4.62800038, 6.10140841, 3.04945888, 4.62324638,
       3.79661186, 1.00345261, 5.51820284, 2.35297715, 0.        ,
       0.        , 1.64393121, 0.73478976]), 'theta_err': array([1.40007389, 0.        , 0.        , 0.        , 1.14335216,
       1.85477947, 1.07010649, 1.336358  , 1.68030533, 0.        ,
       0.        , 1.56330271, 1.42278814, 0.95744714, 1.27978675,
       0.60469518, 1.49367346, 0.713598  , 0.74577003, 0.        ,
       0.        , 0.22036335, 0.59051356]), 'bead': 1000}{'torque': array([  4.14996773,  14.20507848,  20.59953465,  28.47631396,
        36.87140126,  44.47250049,  52.16461782,  59.45720098,
        67.05168573,  75.10272857,  82.46359271,  90.42658765,
        97.9913901 , 105.44294125, 112.52515054, 121.76623097,
       128.33939579, 136.67008617, 144.59480816, 152.83502791,
       159.49194759, 167.37637873, 175.75604434, 182.28152805,
       189.48315676, 196.18575262, 208.26524679, 217.46805982]), 'radius': array([112.20435401, 115.51452284, 116.83880879, 116.03491227,
       118.16460115, 117.83605178, 117.87553384, 118.2972005 ,
       118.46192826, 118.92821443, 118.0634791 , 116.90433343,
       116.65911496, 117.01326263, 117.18550609, 115.79912636,
       115.52597901, 114.91543351, 115.39514865, 115.71615491,
       115.5061017 , 114.98648162, 114.93003518, 114.71848982,
       115.59372589, 114.32238105, 116.41018283, 111.74960348]), 'torque_err': array([1.82845138, 2.29522188, 2.38380263, 1.210097  , 2.03999047,
       2.34440975, 1.35262786, 2.11503069, 2.26469679, 1.97331091,
       2.38353138, 2.14315001, 2.27942782, 2.74498894, 0.50056129,
       1.82415699, 2.00239543, 1.8556548 , 2.09801742, 2.16260589,
       2.05308572, 2.36296178, 2.20521699, 2.14409534, 2.1993717 ,
       0.        , 0.        , 0.        ]), 'theta_err': array([5.86176902, 1.65949121, 1.98692351, 1.65635332, 1.39198025,
       2.23748322, 3.06639807, 2.01482611, 1.84148099, 2.19580397,
       2.93696817, 1.5249803 , 1.24184661, 1.45782497, 0.66050377,
       1.22755736, 1.62378735, 1.30057561, 1.39654126, 1.81124259,
       1.21266067, 1.22039206, 1.30299196, 0.69233832, 0.41396476,
       0.        , 0.        , 0.        ]), 'bead': 500}{'torque': array([  2.19365423,  18.01531369,  24.43291914,  35.77600592,
        46.85817293,  56.45105903,  77.61262046,  96.72118465,
       105.62063417, 113.73944861, 131.36535394, 162.226926  ,
       173.65386669, 183.68752548, 193.03362778, 202.32568242,
       211.41997547, 222.5120822 , 230.9711209 , 241.83978136,
       251.71844132, 261.24278875, 270.10922785]), 'radius': array([59.59615902, 87.09166979, 84.46537507, 87.13844876, 88.79884279,
       86.51297603, 86.07712639, 88.14365981, 89.11067032, 91.49269448,
       87.63738206, 90.44660797, 87.47955843, 89.73995387, 88.4925643 ,
       89.61798365, 87.72160661, 89.79131708, 91.59623079, 90.91608376,
       90.34347826, 89.70797606, 87.92122894]), 'torque_err': array([1.03417111, 2.30711695, 2.50903195, 1.29053502, 0.        ,
       0.        , 0.        , 2.31488881, 1.59741821, 0.        ,
       0.        , 2.41953749, 3.55465738, 2.52823676, 2.65590766,
       3.05959793, 2.85957244, 2.32351695, 3.27782862, 3.20004253,
       2.62935494, 3.14676885, 2.64046162]), 'theta_err': array([29.31428202,  2.11192364,  2.5470801 ,  2.89783187,  0.        ,
        0.        ,  0.        ,  2.21317652,  1.95871424,  0.        ,
        0.        ,  2.47310054,  2.410859  ,  2.30750506,  3.24072921,
        3.15814477,  2.86823849,  3.55026973,  2.38184282,  3.28067575,
        3.18243169,  2.75640487,  3.34383651]), 'bead': 500}{'torque': array([157.7879697 , 164.81585076, 175.92338231, 180.98403204,
       184.29692125, 191.06114291, 196.63322248, 200.89454972,
       206.48856559, 212.00817633, 216.56685452, 222.59677147,
       227.59116761, 232.45560381, 239.44191486, 242.20241534,
       247.7369233 , 252.48602841, 258.00177426, 262.69171331,
       268.57387472, 273.72307032, 278.1647729 , 283.75139349,
       289.1183842 , 293.24880253, 296.65520061]), 'radius': array([94.49650537, 96.40908372, 94.10863578, 94.18030765, 93.59213763,
       93.29909334, 94.40105797, 93.93609294, 93.65018179, 93.49119821,
       94.07392833, 93.32754958, 92.52596119, 91.44884459, 88.94931892,
       89.8687244 , 89.73954106, 89.75902522, 88.98509985, 89.96745614,
       90.45786902, 90.20888529, 88.92656013, 88.89366345, 90.0563368 ,
       91.48238972, 89.74535459]), 'torque_err': array([0.        , 0.        , 1.57229062, 1.53215437, 0.56572988,
       0.86494147, 1.19847432, 1.396285  , 1.19484898, 1.22258138,
       1.39341275, 1.16853606, 1.94541793, 1.37394174, 0.38764541,
       1.3072231 , 1.4293499 , 1.64822675, 1.34613165, 0.94314881,
       1.57262134, 1.35138242, 1.51392935, 1.50656036, 1.33791828,
       0.80110359, 0.        ]), 'theta_err': array([0.        , 0.        , 1.36156558, 2.33786682, 1.65108154,
       1.32728865, 0.92675065, 1.85284829, 0.8170833 , 1.54874992,
       1.8248482 , 1.88584748, 2.20392636, 2.5065085 , 1.62974252,
       1.53079769, 1.63743129, 1.19412988, 1.03061149, 1.86461736,
       2.21303536, 1.506364  , 2.37355272, 1.25176251, 1.4331188 ,
       1.02090316, 0.        ]), 'bead': 500}{'torque': array([1330.67179437, 1348.08767211, 1355.48785621, 1370.75876829,
       1381.17103148, 1387.20443752, 1398.75783137, 1406.21555585,
       1418.97657749, 1428.69935634, 1443.89139443, 1450.34248765,
       1459.11592095, 1470.08139034, 1482.6425943 , 1501.93008913,
       1510.75941386, 1526.05626034, 1532.62751102, 1553.45491092,
       1562.54675526, 1575.72051691, 1581.19724892, 1589.65427163,
       1604.87265949]), 'radius': array([323.47067437, 334.03892113, 323.82141547, 315.71464599,
       324.72255644, 323.24476908, 325.92227048, 328.26762803,
       323.715775  , 324.11384715, 324.17953588, 325.05158839,
       323.43180099, 324.68786374, 329.37492344, 325.34307035,
       323.24244314, 328.73978419, 325.60143503, 330.12588514,
       326.23783773, 328.58192353, 327.57059026, 325.83643615,
       327.39759585]), 'torque_err': array([0.        , 0.        , 2.04974505, 0.        , 0.65221184,
       1.7929382 , 2.48734907, 1.98351545, 2.8655537 , 3.18116815,
       0.        , 3.45518492, 3.12292557, 4.17377351, 0.        ,
       2.38700774, 1.46429161, 0.06340252, 1.5936318 , 1.83496388,
       0.        , 1.06307347, 2.35119699, 0.        , 2.09012511]), 'theta_err': array([0.        , 0.        , 8.18683577, 0.        , 1.51337051,
       9.20926695, 5.19532265, 5.12804511, 3.92623935, 0.73850213,
       0.        , 3.57710074, 2.12932113, 3.15576932, 0.        ,
       1.91534749, 2.10060367, 0.52494424, 1.81482427, 1.09604959,
       0.        , 1.08146998, 0.6888099 , 0.        , 2.79739398]), 'bead': 2000}{'torque': array([1156.34045272, 1685.04607231, 1703.49665674, 1724.36046955,
       1746.03852612, 1768.8406815 , 1792.23032389]), 'radius': array([331.33426583, 318.17725222, 318.3911931 , 317.52031344,
       319.73414442, 318.30948609, 319.73155595]), 'torque_err': array([0.        , 2.13402566, 1.44246978, 7.74659628, 6.74932346,
       6.96252126, 5.81996609]), 'theta_err': array([ 0.        , 13.44945625,  2.21749479,  7.73297757,  6.08497938,
       11.5342049 , 10.95100171]), 'bead': 2000}{'torque': array([1618.20056607, 1654.9326626 , 1666.35409327, 1675.11946932,
       1680.70527328, 1694.11414695, 1700.31482528, 1710.92911802,
       1716.37004678, 1723.40649947, 1731.91238413, 1739.57184931,
       1743.98787964, 1753.96277956, 1760.80686496, 1768.44974186,
       1778.08595511, 1785.92824567, 1791.86026225, 1794.27786378,
       1803.75253346, 1815.7128869 , 1816.20366989]), 'radius': array([363.39039099, 356.34684227, 358.182259  , 361.82497887,
       369.52982091, 362.9859812 , 364.30904485, 358.48325063,
       360.00320739, 365.05656088, 363.7242419 , 365.18186523,
       368.15478004, 363.51217279, 361.06941588, 360.65079843,
       370.97992863, 359.57090105, 355.92414085, 352.35984708,
       371.42469704, 374.70160001, 368.87884838]), 'torque_err': array([0.        , 0.        , 2.241395  , 0.66356279, 0.        ,
       1.71771961, 1.16997111, 2.4423964 , 0.60265124, 0.41667961,
       1.48888844, 2.07084545, 0.99180461, 1.15955571, 1.43776884,
       2.25893901, 0.        , 0.91171164, 0.        , 0.        ,
       0.16245614, 0.        , 0.        ]), 'theta_err': array([ 0.        ,  0.        ,  6.04775902,  7.9719149 ,  0.        ,
        5.95096706,  7.79465321,  9.24962384,  6.25830229,  2.70408563,
        8.89105714,  8.65068422,  8.86835507, 10.38370629,  7.04068422,
        6.95394067,  0.        ,  8.08168064,  0.        ,  0.        ,
        4.01075968,  0.        ,  0.        ]), 'bead': 2000}{'torque': array([1517.98060049, 1562.98836959, 1572.71490702, 1579.58402621,
       1588.80821531, 1603.35742471, 1608.93030691, 1616.99110558,
       1624.39753748, 1628.92089163, 1638.73178555, 1646.58568252,
       1656.08935926, 1662.54347976, 1670.03578226, 1676.2448435 ,
       1681.49792202, 1691.41822539, 1694.80221156, 1704.69146744,
       1712.66939533, 1720.06933339]), 'radius': array([357.59506894, 353.54682583, 356.85392362, 363.39045735,
       360.46445609, 357.28057878, 366.5274335 , 356.61481781,
       360.2851091 , 370.79419013, 362.82775484, 360.19546229,
       363.25741941, 364.06890164, 365.46459199, 362.85263921,
       367.04932805, 362.51722437, 371.28292475, 362.80813036,
       368.57784096, 366.39415045]), 'torque_err': array([0.        , 0.        , 0.        , 0.        , 2.38198509,
       2.12593165, 1.77550881, 1.21540529, 1.80594146, 0.        ,
       2.50140471, 1.97447646, 1.46550061, 2.34113199, 0.68644323,
       1.69192775, 2.48710492, 0.72969108, 0.        , 1.78782777,
       2.00657329, 0.63653213]), 'theta_err': array([ 0.        ,  0.        ,  0.        ,  0.        ,  4.05538544,
        2.83980698,  2.80498933, 10.08580339,  8.41847406,  0.        ,
        6.02949866,  9.41465178,  1.19219495,  6.61766853,  2.27456325,
        8.71840937,  4.38020837,  6.92009403,  0.        ,  6.01272651,
        5.69449593,  7.90112397]), 'bead': 2000}{'torque': array([1549.70726803, 1560.86767127, 1572.82365733, 1583.82587427,
       1596.46947749, 1606.81998478, 1616.44418799, 1622.40933518,
       1634.11222495, 1644.63963773, 1653.3228322 , 1659.18953083,
       1670.37815979, 1676.57236898, 1687.27495402, 1699.6452989 ,
       1708.61252938, 1712.57576151, 1718.0002077 , 1731.96310704,
       1743.87639975, 1747.2329133 , 1757.449669  , 1765.24572793,
       1774.2675626 , 1782.62647777, 1797.08644962]), 'radius': array([353.84820667, 353.53700743, 350.80922281, 347.44942982,
       352.39890014, 353.37872442, 351.68612369, 355.11819147,
       352.2636233 , 349.7974819 , 354.63130975, 360.53198204,
       358.64710577, 368.85682138, 378.67801737, 376.04254455,
       375.56010644, 385.32432781, 357.06920888, 383.31259968,
       346.43220274, 389.97179996, 385.26209728, 371.18634834,
       394.86829913, 346.73932425, 372.04772166]), 'torque_err': array([0.82528412, 0.        , 2.04404631, 0.        , 0.        ,
       2.6907051 , 1.53733859, 1.95368231, 2.49987102, 1.01790073,
       0.5201043 , 2.98285179, 0.00429719, 2.67883617, 2.74445802,
       0.        , 0.073473  , 1.69687626, 0.        , 1.41849917,
       0.        , 0.        , 0.02051919, 1.0905015 , 0.        ,
       2.98109945, 0.07316525]), 'theta_err': array([ 2.80474673,  0.        ,  0.06087358,  0.        ,  0.        ,
        2.04844724,  4.56323526,  3.48647179,  3.20405544,  2.9262919 ,
        4.53332053,  7.07169732,  2.79210559, 11.60292233, 10.41142186,
        0.        ,  6.73668743,  2.96379368,  0.        ,  5.81890695,
        0.        ,  0.        ,  2.66543615, 20.46896121,  0.        ,
        0.86187219, 24.89518255]), 'bead': 2000}{'torque': array([2014.99398653, 2045.5285859 , 2059.59960755, 2075.08913041,
       2080.9221134 , 2091.58720484, 2096.35275206, 2122.64145704,
       2130.62341115, 2134.78542943, 2142.02071882, 2149.41532702,
       2156.77974716, 2161.37511856, 2169.46005269, 2177.76715527,
       2187.37487215]), 'radius': array([319.13610278, 319.52837588, 319.21710432, 320.88360267,
       319.04353321, 318.74148584, 328.92320784, 322.73161898,
       324.59147205, 323.6281032 , 323.82398948, 327.51796128,
       327.61627115, 322.04868344, 324.24719516, 326.34806093,
       325.53881868]), 'torque_err': array([0.        , 0.        , 0.06616945, 0.        , 0.        ,
       0.        , 0.        , 1.34032394, 0.51170679, 1.76254212,
       2.36934839, 1.99450659, 1.5226845 , 2.10709816, 0.        ,
       0.        , 0.30377655]), 'theta_err': array([0.        , 0.        , 0.66907448, 0.        , 0.        ,
       0.        , 0.        , 3.01680344, 4.44654303, 3.04468017,
       3.98592979, 3.22712501, 1.14974018, 4.49319479, 0.        ,
       0.        , 3.04897005]), 'bead': 2000}{'torque': array([ 923.54334919, 1360.15273962, 1474.70312139, 2111.72423091,
       2136.770773  ]), 'radius': array([321.53073168, 323.21471949, 323.67348321, 328.92595625,
       326.98133953]), 'torque_err': array([ 0.        ,  0.        ,  0.        , 12.34567656,  3.02315673]), 'theta_err': array([0.        , 0.        , 0.        , 0.7509848 , 1.78406462]), 'bead': 2000}{'torque': array([1488.04354834, 1633.36938652, 1644.86791286, 1663.92768805,
       1673.30025945, 1693.62979424, 1699.24712778, 1708.48889232,
       1731.36083643, 1734.98215554, 1749.83102832, 1764.95754067,
       1793.33098616, 1795.06546394, 1814.56435353]), 'radius': array([347.92909013, 348.51496109, 345.23064141, 345.94957324,
       348.12987581, 345.63248903, 344.63073614, 344.93555411,
       346.13976027, 345.29538979, 345.41880072, 344.9931486 ,
       343.49077493, 344.89213832, 345.27812937]), 'torque_err': array([0.        , 0.        , 0.        , 4.020513  , 0.        ,
       0.        , 0.84417973, 0.        , 0.87710361, 0.99451755,
       0.        , 4.0031565 , 0.        , 0.        , 0.        ]), 'theta_err': array([0.        , 0.        , 0.        , 0.36744953, 0.        ,
       0.        , 0.80526547, 0.        , 0.26290382, 0.22276332,
       0.        , 0.74176826, 0.        , 0.        , 0.        ]), 'bead': 2000}{'torque': array([2138.40141768, 2163.05050405, 2182.41456751, 2189.18511213,
       2192.71411465, 2198.42462404, 2203.24968017, 2209.75240549,
       2216.96194223, 2223.38922896, 2229.12089834, 2231.73461324,
       2239.41477353, 2243.43720942, 2248.9357463 , 2255.3418773 ,
       2272.86059962]), 'radius': array([356.04388532, 355.83571864, 356.05599957, 355.20030707,
       354.97298955, 354.81588683, 355.95967428, 358.00411504,
       362.31990192, 355.89710834, 355.19654217, 355.9087642 ,
       356.02650379, 360.88565888, 356.15238876, 361.6398344 ,
       356.63870962]), 'torque_err': array([0.        , 0.        , 0.91973761, 0.        , 1.82058339,
       0.34616016, 0.        , 0.        , 0.        , 2.18745208,
       1.55182519, 0.        , 1.06710822, 0.        , 0.79849603,
       0.        , 0.        ]), 'theta_err': array([0.        , 0.        , 1.27143005, 0.        , 2.0353746 ,
       0.76742909, 0.        , 0.        , 0.        , 4.08722637,
       4.30180133, 0.        , 4.82866416, 0.        , 5.03589557,
       0.        , 0.        ]), 'bead': 2000}{'torque': array([2127.48143278, 2148.78058376, 2153.27741219, 2157.81428163,
       2177.60943474, 2185.72512183, 2189.74326251, 2195.46332983,
       2200.82761556, 2208.39382351, 2214.88138338, 2217.31418834,
       2229.58066745, 2251.54616343]), 'radius': array([377.99502241, 377.50502009, 377.48901207, 381.09515418,
       374.5085571 , 378.75071875, 378.18807153, 376.77999618,
       380.63445325, 377.50261388, 378.66919837, 377.62234054,
       378.64801288, 379.62626508]), 'torque_err': array([2.66287154, 2.11780869, 0.41914785, 0.        , 0.        ,
       1.69917951, 0.        , 0.213653  , 0.        , 1.53895875,
       0.55752155, 0.        , 1.63018693, 0.64381224]), 'theta_err': array([1.35617661, 1.72582901, 1.06324723, 0.        , 0.        ,
       1.02925389, 0.        , 1.45666659, 0.        , 2.40886124,
       0.80895589, 0.        , 0.97809287, 0.88904756]), 'bead': 2000}{'torque': array([1377.62722055, 1391.84142629, 1395.25915986, 1408.5853409 ,
       1417.55484733, 1427.42056058, 1431.99222325, 1443.636811  ,
       1460.23562426, 1467.02826663, 1479.88322472, 1491.30719969,
       1502.18003144, 1517.10837023, 1521.01942901, 1528.96093584,
       1542.09325613, 1549.8756493 , 1558.84405586, 1565.65354788,
       1574.19496043, 1582.22287033, 1589.46015396, 1599.14539864,
       1608.37128058, 1619.11383065]), 'radius': array([372.89015935, 368.99980445, 368.10939076, 369.15709947,
       365.74461866, 368.50326005, 368.71782801, 367.67324256,
       367.07466705, 368.20248142, 363.39717573, 364.88439061,
       366.49186972, 364.00625093, 362.40690817, 364.70272423,
       366.04622412, 364.90940469, 363.95526129, 363.77451041,
       364.405091  , 364.69080348, 363.52019646, 362.94394536,
       363.25741294, 362.44079279]), 'torque_err': array([0.        , 0.        , 0.        , 2.90197563, 0.        ,
       1.50924605, 1.58069981, 1.93395461, 1.03992626, 0.        ,
       0.        , 0.        , 0.        , 0.        , 3.82143965,
       2.46662986, 0.89634558, 1.80432277, 1.47672842, 2.59835175,
       2.82449219, 2.7163556 , 3.06275252, 0.14829415, 3.73507431,
       0.        ]), 'theta_err': array([0.        , 0.        , 0.        , 2.1137631 , 0.        ,
       2.37402743, 1.99411012, 1.27900846, 1.02425037, 0.        ,
       0.        , 0.        , 0.        , 0.        , 0.45717031,
       0.98506027, 1.0701259 , 2.36269605, 1.78617692, 2.31217036,
       1.74910618, 0.02384642, 2.11971608, 1.1015716 , 1.53763151,
       0.        ]), 'bead': 2000}{'torque': array([1315.0274751 , 1442.69510347, 1446.32636591, 1459.67288675,
       1470.13566622, 1473.54854614, 1483.93131882, 1486.82729889,
       1493.83521239]), 'radius': array([350.92523596, 350.87156769, 351.13488199, 357.20097063,
       354.51046543, 354.73480326, 361.52853171, 352.69608181,
       353.62430637]), 'torque_err': array([0.        , 0.        , 0.        , 0.        , 0.        ,
       1.40475072, 0.        , 0.        , 1.16738832]), 'theta_err': array([0.        , 0.        , 0.        , 0.        , 0.        ,
       3.13190788, 0.        , 0.        , 1.17995481]), 'bead': 2000}{'torque': array([ 793.43900794, 1306.92225061, 1324.12730362, 1392.59173139,
       1405.87077428, 1461.0053604 , 1474.39560843, 1503.11209261,
       1544.6591254 , 1571.54416224, 1599.59621292, 1626.12128441]), 'radius': array([339.79186509, 335.31471318, 342.54473181, 345.6807636 ,
       347.15533866, 337.18550621, 339.37290653, 338.61658568,
       340.36307963, 341.0143758 , 339.61229542, 340.38122116]), 'torque_err': array([ 0.        ,  0.        ,  9.87277749,  0.        ,  0.        ,
        0.        , 10.3664324 ,  4.39825935,  5.93762994,  8.74268094,
        7.34319271,  7.28596148]), 'theta_err': array([0.        , 0.        , 1.2859097 , 0.        , 0.        ,
       0.        , 3.43940159, 3.09787634, 4.82653663, 3.81907552,
       3.04066614, 1.96118645]), 'bead': 2000}{'torque': array([1746.70063425, 1765.39533294, 1790.59670701, 1804.37815286,
       1809.27865234, 1815.18636183, 1822.5711222 , 1831.23077831,
       1837.82437897, 1845.21508323, 1850.86019973, 1859.64729228,
       1865.66321493, 1870.95721197, 1877.75715306, 1888.55065952,
       1893.54913176, 1935.64216182]), 'radius': array([332.72245033, 329.37809366, 329.81344952, 332.32950259,
       332.68847548, 330.62486664, 330.30909225, 330.96876275,
       333.23642745, 332.06893725, 334.17095699, 332.25908466,
       334.27891546, 333.74087057, 334.17482767, 336.29012554,
       335.72079869, 338.05818467]), 'torque_err': array([0.        , 2.30989114, 0.        , 0.5628692 , 0.        ,
       0.        , 2.27264358, 2.26697636, 2.76499981, 2.30964418,
       0.80562054, 1.94012903, 1.72253977, 0.        , 0.        ,
       2.08029284, 0.60071819, 0.        ]), 'theta_err': array([0.        , 2.65517343, 0.        , 2.63575169, 0.        ,
       0.        , 1.42678961, 6.64091632, 2.62132334, 2.70838256,
       2.63283316, 1.01045948, 0.71624667, 0.        , 0.        ,
       0.96671849, 0.17582165, 0.        ]), 'bead': 2000}{'torque': array([1623.3874735 , 1634.59135439, 1649.89173186, 1654.5557088 ,
       1662.98894947, 1666.8891072 , 1671.58772176, 1675.38300283,
       1679.61435866, 1683.27457612, 1691.47143707, 1696.21699942,
       1699.76656997, 1703.48201007, 1707.7619723 , 1733.22055846]), 'radius': array([440.43611798, 437.2507149 , 438.45313266, 433.52921406,
       437.71738239, 438.65900596, 437.40800196, 431.69103507,
       434.60724785, 435.35531619, 432.64634957, 434.63604276,
       440.28156394, 435.7190176 , 444.39507598, 434.95650261]), 'torque_err': array([0.        , 0.        , 0.        , 1.40490061, 1.60973311,
       0.0654116 , 0.58865   , 0.        , 0.54668099, 0.74696157,
       1.13241463, 0.52329795, 0.58026741, 0.        , 0.        ,
       0.        ]), 'theta_err': array([0.        , 0.        , 0.        , 3.59404014, 4.10256381,
       1.28955869, 3.42749807, 0.        , 2.263636  , 1.63984088,
       5.98381091, 2.33660197, 4.20669947, 0.        , 0.        ,
       0.        ]), 'bead': 2000}{'torque': array([1541.74485562, 1554.27293467, 1559.25494115, 1564.24574321,
       1575.39106274, 1582.95638077, 1591.76990844, 1597.15687623,
       1603.96449999, 1610.64575719, 1616.61466137, 1626.12884783,
       1632.47949347, 1641.19677834, 1647.30380242, 1654.15885133,
       1662.27445667, 1668.78434912, 1682.86583506]), 'radius': array([346.09464315, 369.09355759, 371.33092838, 365.12353188,
       353.12618382, 362.42665052, 366.14021065, 362.44663586,
       361.1843132 , 363.90268042, 366.80721133, 368.91477793,
       367.47673862, 370.16250312, 375.5243801 , 369.14106342,
       371.49240219, 372.99704685, 371.15833322]), 'torque_err': array([0.        , 1.79708649, 0.86027329, 0.4621139 , 0.        ,
       1.44297799, 0.26948307, 2.02884908, 1.42421511, 1.17342204,
       1.48213892, 1.71240546, 2.29264773, 1.59661631, 1.90799739,
       2.2734386 , 1.71530509, 2.59503078, 2.00070807]), 'theta_err': array([ 0.        ,  6.45912007,  2.29425593,  0.73745315,  0.        ,
        6.78433706,  4.66348339,  4.22875007, 12.12767866, 10.69319378,
        4.88840895,  5.85558928,  5.12003619,  3.41104759,  5.01764074,
       11.11013592,  1.67843892,  7.77258629,  4.4481112 ]), 'bead': 2000}{'torque': array([1718.4196591 , 1770.81045016, 1780.52490397, 1785.69347514,
       1795.96768165, 1802.41517849, 1813.59027349, 1818.92720351,
       1826.76018093, 1835.41580962, 1840.04200174, 1851.73953717,
       1857.66577595, 1868.92248949, 1873.53887423, 1879.19161448,
       1890.61885978, 1902.03279593, 1903.77695493, 1911.64508632,
       1936.85628301]), 'radius': array([362.41361893, 361.90673947, 363.43707327, 364.09476109,
       364.96478226, 364.00310958, 365.73871626, 364.77575401,
       365.81251831, 365.3044312 , 366.51716956, 366.60089293,
       368.71357597, 365.46467032, 366.09918448, 357.11466963,
       364.53570957, 364.9380319 , 358.65769891, 362.56323426,
       370.49398994]), 'torque_err': array([0.        , 0.29546867, 0.        , 2.03961969, 1.52085771,
       3.01563996, 0.36921153, 1.61503601, 2.4736316 , 2.61690292,
       0.81543872, 1.23116581, 1.57734041, 1.40872217, 0.        ,
       0.        , 1.64496361, 0.34331785, 0.        , 0.        ,
       0.        ]), 'theta_err': array([0.        , 0.33956616, 0.        , 3.38595136, 4.40761358,
       3.68255668, 0.65357594, 4.09307833, 2.72403213, 4.06401496,
       3.73459753, 4.59469421, 0.4825102 , 4.64845339, 0.        ,
       0.        , 2.56788939, 1.24931012, 0.        , 0.        ,
       0.        ]), 'bead': 2000}{'torque': array([ 625.52716847,  682.87335238,  718.18727139,  754.48173351,
        806.87706706,  892.11828012,  919.26399999,  962.16755591,
        978.73811254, 1024.89906521, 1076.91527814, 1110.11389559,
       1179.63036585, 1282.7452763 , 1319.52462711, 1334.97954097,
       1418.76484202, 1464.59219336, 1499.87458512, 1525.80211589,
       1578.94179688, 1617.0529745 , 1652.20354289, 1689.69710044]), 'radius': array([410.07420628, 407.11586325, 410.70888902, 413.71536912,
       406.09446311, 402.1097287 , 409.70128416, 414.65631279,
       414.01575993, 418.16327563, 417.33158758, 416.40311483,
       411.32731755, 407.56576214, 409.35025036, 404.37716162,
       412.13607828, 406.62197635, 410.6966032 , 409.83363411,
       413.50421358, 410.6797148 , 417.9942632 , 416.42328645]), 'torque_err': array([ 0.        ,  3.23811475,  3.1884902 ,  9.63827579,  0.93443972,
        0.        ,  0.        ,  0.        ,  0.        ,  0.        ,
        9.49854935,  0.        ,  9.10434436,  0.        ,  0.        ,
        0.        , 13.73597522,  9.93076868, 13.45133722,  0.        ,
       16.30810119,  6.81598866,  8.86671104,  9.27731625]), 'theta_err': array([0.        , 2.59956253, 2.22799499, 4.67572459, 7.16064319,
       0.        , 0.        , 0.        , 0.        , 0.        ,
       5.59697802, 0.        , 2.63164228, 0.        , 0.        ,
       0.        , 2.66586755, 1.04125235, 3.40887543, 0.        ,
       6.19104541, 2.73422898, 6.07070617, 4.03099119]), 'bead': 2000}{'torque': array([1858.71081855, 1875.59375821, 1886.93550399, 1904.64560735,
       1924.39382101, 1929.35194098, 1937.02795012, 1944.94312211,
       1955.28168341, 1960.38591277, 1970.38631625, 1975.06911605,
       1985.99479537, 1992.48193263, 2000.35313414, 2005.23729802,
       2015.24719674, 2022.03211225, 2031.75846025, 2039.31989501,
       2045.65664367, 2056.58319354, 2068.82972323]), 'radius': array([349.8409219 , 347.57263341, 351.89332996, 356.47125988,
       346.40324747, 351.60893662, 357.14349265, 353.06185373,
       350.64462425, 349.41530579, 349.52671258, 349.16065558,
       348.57859835, 349.66337942, 349.33828463, 350.05341747,
       349.77321112, 350.08310289, 350.10277612, 351.79337992,
       350.53503404, 356.53945512, 353.75251031]), 'torque_err': array([2.80987564, 0.        , 0.        , 0.        , 0.        ,
       2.69649073, 0.        , 0.        , 1.61714231, 2.67709798,
       0.69486489, 1.68484313, 0.71918224, 2.34373725, 2.8931816 ,
       0.40129727, 2.13959395, 0.        , 0.97713155, 2.36879489,
       0.18712881, 0.        , 0.        ]), 'theta_err': array([0.45621242, 0.        , 0.        , 0.        , 0.        ,
       1.7910933 , 0.        , 0.        , 0.86230321, 1.28015913,
       0.72356147, 0.92550888, 0.33426044, 0.47334045, 0.75348773,
       0.0788901 , 1.63301219, 0.        , 0.868559  , 3.01608724,
       2.72634232, 0.        , 0.        ]), 'bead': 2000}{'torque': array([1220.87180666, 1257.272783  , 1271.13934778, 1279.38126356,
       1286.85982986, 1300.23763278, 1318.51753246, 1327.39108801,
       1338.21280867, 1351.17822083, 1358.93068923, 1369.79557774,
       1378.16964823, 1392.39089894, 1397.16343413, 1417.48784661,
       1463.10948643, 1469.1799745 , 1484.2711872 , 1494.39493794]), 'radius': array([325.78005494, 323.32702891, 324.94581482, 324.42788914,
       316.48468082, 325.19578495, 314.49083684, 316.06142123,
       318.53927676, 317.35278543, 317.77502117, 320.68410814,
       318.15513499, 322.31685746, 317.30679742, 325.33081883,
       315.06519239, 312.77990508, 317.51871311, 317.9806517 ]), 'torque_err': array([0.        , 0.        , 0.        , 0.30853815, 3.86627621,
       0.        , 4.92862658, 2.17938186, 3.49193581, 2.31088507,
       1.81954644, 2.5370949 , 2.92244235, 1.06396662, 0.        ,
       0.        , 2.05856654, 0.        , 1.40230445, 2.5099669 ]), 'theta_err': array([0.        , 0.        , 0.        , 0.59358268, 3.43663594,
       0.        , 2.71950993, 3.09577918, 3.19750308, 2.79186593,
       3.11976408, 0.71636916, 4.29485358, 2.57031443, 0.        ,
       0.        , 1.93709309, 0.        , 3.39787205, 4.14747851]), 'bead': 2000}{'torque': array([1904.99847231, 1914.02440039, 1924.9126326 , 1944.82194716,
       1952.35747736, 1958.19260285, 1967.887998  , 1974.79696641,
       1981.51834053, 1994.61519016, 2000.89443771, 2010.10001803,
       2016.75244995, 2025.41643332, 2032.49882525, 2039.97699729,
       2046.37426408, 2053.51829539, 2061.49122646, 2066.54868771,
       2075.86330233, 2083.2034343 , 2106.30576015]), 'radius': array([328.57843367, 332.44015294, 326.38178692, 327.48574577,
       329.90402836, 329.28243197, 330.04469241, 329.9371352 ,
       332.54112452, 332.46446097, 331.33451835, 332.7159738 ,
       330.41975317, 334.81799044, 332.81728248, 335.99777883,
       333.3090907 , 331.35320766, 335.84713211, 334.17706213,
       339.52808962, 340.38755212, 340.18242689]), 'torque_err': array([0.        , 0.        , 0.        , 0.        , 1.28617233,
       2.08489044, 2.24097422, 2.82409006, 2.69555633, 1.08147149,
       0.35813321, 2.0138681 , 0.67307894, 2.27825873, 0.46223312,
       2.40381495, 2.25272829, 1.01857264, 2.37628557, 2.04344358,
       2.15010284, 2.79268051, 0.        ]), 'theta_err': array([0.        , 0.        , 0.        , 0.        , 2.35629699,
       0.87643966, 2.52749012, 2.25428672, 4.48073534, 3.44738097,
       0.52426966, 3.59734881, 1.60301623, 3.87099483, 1.38689366,
       2.79991311, 4.08837112, 1.32982505, 4.33239861, 2.41117331,
       3.87590653, 2.03708245, 0.        ]), 'bead': 2000}{'torque': array([1974.81995054, 1995.8515593 , 2000.573888  , 2007.21201669,
       2014.38293122, 2019.54469489, 2025.87685925, 2032.77945785,
       2038.303949  , 2044.13843335, 2050.44109515, 2057.44748126,
       2061.70635381, 2068.70589413, 2074.02038287, 2082.521564  ,
       2086.77441149, 2090.23921649, 2099.71446151, 2105.523211  ,
       2112.85775471, 2125.18425936]), 'radius': array([336.12353793, 344.74685587, 334.83889241, 333.27637906,
       343.4778306 , 332.74429207, 335.79639248, 339.02962085,
       333.12898472, 343.42577453, 335.20782538, 335.27272473,
       337.86999668, 341.77865985, 338.71887081, 337.85316498,
       338.00618205, 342.79389174, 340.91804643, 341.70597592,
       347.26084573, 351.21578078]), 'torque_err': array([0.        , 0.        , 0.42844874, 0.14407259, 0.        ,
       0.33456151, 1.45752644, 2.21149014, 1.71907977, 1.36296889,
       1.9716116 , 1.0922259 , 1.65804491, 1.13097949, 0.48487075,
       0.9178585 , 1.52523435, 0.23819344, 1.46722756, 1.18095883,
       1.00215197, 0.        ]), 'theta_err': array([0.        , 0.        , 0.10013548, 0.05185923, 0.        ,
       3.38112458, 5.50283054, 0.02446889, 3.99745674, 3.54590347,
       3.07178567, 1.71375446, 3.03138221, 7.18929134, 6.47428616,
       2.56329369, 2.97083423, 5.2960836 , 2.70409666, 3.25011173,
       1.17333669, 0.        ]), 'bead': 2000}{'torque': array([1997.35665497, 2015.4352457 , 2019.99006156, 2033.25266527,
       2035.05015227, 2047.682109  , 2056.1144244 , 2063.90343441,
       2075.694634  , 2100.80470719, 2105.62721088, 2111.19816504,
       2118.23818074, 2126.25380905, 2130.03363153, 2134.67374367,
       2141.60533895, 2147.7216684 , 2153.32186679, 2160.8720767 ]), 'radius': array([362.28704109, 358.88231567, 362.40188625, 364.94224158,
       361.83500024, 369.52018094, 364.05826885, 366.27950521,
       358.6162089 , 367.98964381, 361.45307719, 363.42360268,
       362.92403916, 368.15940388, 363.90332357, 358.8234669 ,
       366.01472972, 365.2317673 , 367.93381086, 360.07255391]), 'torque_err': array([0.        , 0.        , 0.        , 0.        , 0.        ,
       0.        , 2.88703634, 0.82096273, 0.        , 0.24007384,
       0.87841385, 1.93082635, 1.99319446, 0.0401863 , 1.21422823,
       0.        , 1.37049533, 0.96061982, 0.83369202, 0.        ]), 'theta_err': array([0.        , 0.        , 0.        , 0.        , 0.        ,
       0.        , 1.23956751, 2.06896351, 0.        , 2.11440857,
       0.86977354, 2.60470943, 2.65266679, 0.37672033, 2.60197922,
       0.        , 3.60324022, 4.73884739, 1.5570911 , 0.        ]), 'bead': 2000}{'torque': array([1138.18728891, 1437.48685302, 1506.48976304, 1561.90269622,
       1590.88877978]), 'radius': array([388.86484284, 386.05938447, 387.36889316, 389.40386897,
       391.46467441]), 'torque_err': array([0., 0., 0., 0., 0.]), 'theta_err': array([0., 0., 0., 0., 0.]), 'bead': 2000}{'torque': array([1726.36717372, 1735.12697803, 1742.31578765, 1748.90606831,
       1754.2295061 , 1776.33831597, 1791.70276678, 1796.51006723,
       1812.93536832, 1828.91302024, 1835.77480407]), 'radius': array([327.11569626, 328.42863995, 326.25543231, 327.01014619,
       327.57943228, 325.89600597, 335.98325085, 327.31770109,
       326.70155432, 332.45146451, 336.32322054]), 'torque_err': array([0.        , 0.        , 0.        , 0.        , 0.        ,
       1.25601614, 0.        , 0.        , 0.18525691, 0.        ,
       0.        ]), 'theta_err': array([0.        , 0.        , 0.        , 0.        , 0.        ,
       0.37614687, 0.        , 0.        , 1.63922562, 0.        ,
       0.        ]), 'bead': 2000}{'torque': array([1317.9311808 , 1454.37989086, 1560.45797178, 1569.04918932,
       1593.78857048, 1606.94039779, 1616.08717346, 1647.52799027,
       1664.86039116, 1684.71701814, 1692.77600083, 1705.52785008,
       1722.33988087]), 'radius': array([414.09621247, 418.3531467 , 417.7952356 , 416.16643683,
       417.99067804, 415.40678422, 416.40569336, 415.49690773,
       415.26258966, 414.62070082, 414.79345126, 413.39755869,
       415.02267284]), 'torque_err': array([0.        , 0.        , 4.40866891, 0.        , 0.        ,
       3.05527657, 2.56297103, 2.60184735, 2.68828123, 1.2379447 ,
       0.16264406, 1.42046285, 0.        ]), 'theta_err': array([0.        , 0.        , 0.58924226, 0.        , 0.        ,
       0.77373068, 2.77898913, 1.73658576, 1.34374182, 0.34453816,
       0.38170493, 0.0647099 , 0.        ]), 'bead': 2000}{'torque': array([1911.96909835, 1918.95045312, 1931.04490115, 1932.73307876,
       1939.6427972 , 1944.51540569, 1949.89837408, 1956.13891046,
       1959.75536004, 1963.16689675, 1967.34649464, 1973.03631622,
       1980.82057852, 1985.58086509, 1988.6293297 , 1993.19721425,
       2001.03338908, 2005.98285039, 2014.43047546, 2017.82013649]), 'radius': array([420.58136688, 417.62339668, 419.53751418, 421.61145962,
       422.22915024, 417.52284423, 419.34258597, 417.59518955,
       422.29456145, 421.13475107, 421.17995756, 420.57109744,
       423.57502599, 422.73218758, 418.63769397, 423.06344189,
       419.48741251, 418.82637073, 422.41099625, 424.56162271]), 'torque_err': array([1.88718045, 0.        , 0.        , 0.51156663, 0.        ,
       0.        , 0.32719096, 0.        , 0.69878603, 1.57939045,
       1.30584359, 0.        , 0.        , 0.8498832 , 0.        ,
       0.        , 0.60828078, 0.86400695, 0.70389572, 0.        ]), 'theta_err': array([0.23037829, 0.        , 0.        , 1.19315342, 0.        ,
       0.        , 0.61227289, 0.        , 2.08441018, 1.8056382 ,
       1.92213345, 0.        , 0.        , 0.64562094, 0.        ,
       0.        , 0.39542779, 1.3644088 , 2.28480626, 0.        ]), 'bead': 2000}{'torque': array([1771.96243178, 1950.70193804, 1965.14354767, 1984.81409612,
       2007.03043263, 2017.9031905 , 2041.73506474, 2057.03881155,
       2133.81232187, 2167.52708402, 2190.0704603 , 2206.58119189,
       2220.78354716, 2238.33868978, 2259.0633562 ]), 'radius': array([442.71449363, 442.57203904, 442.21547923, 442.85100139,
       443.41780453, 443.3010657 , 442.96263204, 443.73164207,
       441.65525339, 441.62239729, 441.55559046, 440.49973133,
       440.41958466, 439.65538835, 439.77290089]), 'torque_err': array([0.        , 2.49209229, 4.31503077, 4.2019428 , 3.64623792,
       3.09632865, 0.        , 0.        , 1.30223019, 3.95237353,
       2.87013082, 6.0619812 , 4.64400467, 3.39476943, 3.05987477]), 'theta_err': array([0.        , 0.66662413, 0.66280696, 0.27149066, 0.52994742,
       0.63431091, 0.        , 0.        , 0.03817397, 0.98825948,
       1.18229421, 1.13463185, 0.31329109, 1.02698662, 0.16345436]), 'bead': 2000}{'torque': array([1170.61544479, 1200.01265266, 1212.20251868, 1226.27475706,
       1231.83043789, 1241.90601309, 1250.65202549, 1262.68195717,
       1269.0488586 , 1278.16598867, 1292.87946546]), 'radius': array([369.99500905, 371.15664631, 370.23708083, 370.8966109 ,
       370.62246959, 369.69339249, 370.43231779, 369.20220221,
       369.46943986, 370.51583991, 370.82580432]), 'torque_err': array([0.        , 0.        , 1.6033939 , 0.        , 2.68853584,
       2.30790897, 1.53258666, 1.45831273, 2.36553679, 1.28279519,
       0.82816998]), 'theta_err': array([0.        , 0.        , 1.00095191, 0.        , 0.94018109,
       1.02384886, 0.71693315, 1.04438371, 0.40268217, 1.48500992,
       0.67966284]), 'bead': 2000}{'torque': array([1118.31012041, 1126.94678412, 1146.17509871, 1149.60034097,
       1155.91547159, 1164.36566474, 1177.85942607, 1187.11358204,
       1202.81482333, 1206.63802181, 1215.39855938, 1223.6604406 ,
       1245.40395297, 1251.17139987, 1256.31903609, 1267.82814068,
       1291.04164599, 1304.29968453]), 'radius': array([346.79220041, 347.4231825 , 347.63170955, 346.26275694,
       346.82264991, 347.64422103, 345.69411654, 345.9082986 ,
       346.29347112, 344.72061335, 345.87470795, 345.67248761,
       344.27929407, 345.84768736, 345.03058537, 345.87942725,
       346.76036973, 347.62781478]), 'torque_err': array([0.        , 0.        , 0.        , 0.        , 0.        ,
       0.        , 0.51716941, 1.04355333, 0.        , 0.        ,
       1.00581581, 1.18828599, 2.3670356 , 0.89454926, 0.        ,
       2.27807633, 0.        , 0.        ]), 'theta_err': array([0.        , 0.        , 0.        , 0.        , 0.        ,
       0.        , 0.55580576, 0.17823754, 0.        , 0.        ,
       0.05627385, 0.18352283, 0.37097896, 1.11977853, 0.        ,
       0.80774488, 0.        , 0.        ]), 'bead': 2000}{'torque': array([458.20822051, 465.88613065, 490.57478332, 494.04358428,
       509.45531344, 522.40510433, 539.87548061, 557.95247769,
       568.70438094, 614.26639372, 628.47033081, 656.05291491,
       671.27630343, 682.42703649, 692.57001478, 743.04676297,
       756.92821249, 792.20181015]), 'radius': array([368.3468383 , 364.49319345, 372.72612655, 368.86081634,
       371.64905866, 371.53914174, 371.68303919, 368.74487994,
       370.93494679, 372.94159592, 372.57572584, 373.25305285,
       375.75630506, 373.41620904, 373.12348655, 375.47390248,
       378.05584379, 374.58490731]), 'torque_err': array([5.33144642, 0.        , 0.        , 0.        , 0.        ,
       0.        , 1.90247653, 0.        , 0.        , 5.70685142,
       0.        , 0.        , 0.        , 0.        , 2.30273142,
       3.46726452, 0.        , 0.        ]), 'theta_err': array([1.85889193, 0.        , 0.        , 0.        , 0.        ,
       0.        , 1.3533169 , 0.        , 0.        , 0.58524427,
       0.        , 0.        , 0.        , 0.        , 1.53422158,
       0.21146053, 0.        , 0.        ]), 'bead': 2000}{'torque': array([1984.80075979, 1999.9078863 , 2010.87290378, 2017.47002768,
       2020.64109064, 2028.06577519, 2035.50533082, 2037.71331564,
       2042.57246995, 2045.3986618 , 2048.66962863, 2052.91339722,
       2056.12289761, 2059.25434363, 2064.23319607, 2067.64007084,
       2069.14867611, 2075.01490205]), 'radius': array([414.39598433, 416.22120717, 414.25694108, 413.99749957,
       415.47595756, 416.10600283, 415.02798392, 418.87314633,
       412.91896224, 413.75632905, 414.11941298, 411.52875775,
       415.96179584, 416.13459668, 414.92025244, 415.94587838,
       413.98270968, 418.9764199 ]), 'torque_err': array([0.        , 0.        , 1.13381709, 0.        , 0.38096787,
       0.59292363, 0.01295819, 0.        , 0.77556547, 0.42750351,
       0.81182132, 0.        , 0.        , 1.08707526, 0.        ,
       0.        , 0.        , 0.        ]), 'theta_err': array([0.        , 0.        , 3.52403222, 0.        , 3.1380098 ,
       1.02214685, 1.35438043, 0.        , 0.5727869 , 0.90631051,
       1.63573526, 0.        , 0.        , 1.98325886, 0.        ,
       0.        , 0.        , 0.        ]), 'bead': 2000}{'torque': array([1804.39295755, 1826.71674789, 1849.64259084, 1865.91972952,
       1882.14174664, 1905.85314871, 1915.93115162, 1936.5992964 ,
       1950.61868398, 1974.69829297, 1983.31462991, 2007.09687403,
       2029.14709215, 2040.54950591, 2058.48078042, 2073.23161666,
       2095.0277611 , 2113.69642943, 2131.00057225, 2149.29041443,
       2163.99096442, 2176.96978971, 2200.49725055, 2217.78547347,
       2230.65889356, 2287.48108604]), 'radius': array([340.06690209, 339.98072185, 339.70811466, 340.18377669,
       339.86106323, 339.7960516 , 339.78211445, 339.42657857,
       338.5892648 , 338.77179012, 339.45923345, 338.66173795,
       339.61677824, 339.50175478, 340.60571613, 337.26058655,
       338.12129421, 338.73724046, 339.8632468 , 336.42053629,
       346.27509917, 344.51531158, 345.81862393, 345.74692874,
       346.58067412, 342.47334014]), 'torque_err': array([1.74694407, 0.31103823, 3.64683394, 5.71557022, 3.5470687 ,
       2.32488612, 5.70952816, 4.49110431, 4.19383762, 1.21441634,
       0.01445547, 3.35773196, 2.84011992, 4.8910454 , 4.50085811,
       5.51750901, 4.52060036, 3.94816049, 4.74833334, 1.55617389,
       0.        , 0.85448279, 4.79084424, 5.80757705, 0.93395243,
       3.06389241]), 'theta_err': array([0.03760081, 0.28914182, 0.39619103, 0.61126526, 1.28735844,
       0.82479989, 1.17068345, 1.22913052, 1.76433091, 1.02003676,
       1.72600418, 1.8966258 , 1.28031089, 2.43393674, 1.82690512,
       0.8479043 , 3.39856198, 1.85088858, 3.83668009, 0.13787447,
       0.        , 1.82439109, 1.38649363, 1.85100018, 1.44766915,
       0.2030583 ]), 'bead': 1000}{'torque': array([1431.9197508 , 1433.93548451, 1445.0095737 , 1454.21365323,
       1459.02536483, 1462.06070515, 1466.83548775, 1469.62299293,
       1474.98900278, 1478.84043608, 1481.90995686, 1484.89242073,
       1490.97310477, 1494.27785407, 1496.81989062, 1500.86525107,
       1508.45311349, 1514.15966289, 1515.99140018, 1527.60222797]), 'radius': array([338.19707697, 338.44912592, 336.97051686, 338.16910857,
       339.15434378, 340.02345678, 338.84335312, 338.70803121,
       336.09517994, 336.86602618, 335.83064045, 334.10943109,
       336.49487632, 335.48534326, 333.85353436, 336.23662308,
       334.29868783, 337.83899741, 336.8786259 , 334.8909215 ]), 'torque_err': array([1.35942463, 0.        , 0.        , 0.        , 0.73450853,
       0.33168177, 1.30865339, 0.74219083, 0.56776768, 0.        ,
       1.24285098, 0.08210198, 0.42836229, 0.        , 0.57521542,
       0.        , 0.30777052, 0.        , 1.47787584, 0.13845018]), 'theta_err': array([0.37629566, 0.        , 0.        , 0.        , 0.91783953,
       0.63453205, 0.89188393, 1.18548237, 2.62468217, 0.        ,
       0.56722351, 0.25758537, 0.03440791, 0.        , 1.32706138,
       0.        , 3.64877731, 0.        , 2.45976461, 2.46563974]), 'bead': 1000}{'torque': array([1702.02645057, 1748.47567078, 1764.84088941, 1777.26874898,
       1790.96312831, 1807.23123727, 1820.62157774, 1831.74990885,
       1849.25238698, 1862.44003742, 1880.44582523, 1886.46368947,
       1912.97419317, 1944.07896611, 1989.09931015, 2004.83298005,
       2020.69894604, 2063.70413176, 2074.22022964]), 'radius': array([358.55085544, 355.70785891, 359.26921429, 358.9831417 ,
       357.75272994, 357.24605278, 357.42149116, 357.40145827,
       356.73204383, 357.21634477, 357.23014798, 358.08416599,
       356.45867842, 353.63654196, 354.54535661, 354.89238102,
       355.36218583, 355.31471218, 354.36882521]), 'torque_err': array([0.        , 0.        , 3.23786194, 2.98214509, 3.27528247,
       3.73714892, 3.91857996, 3.48162037, 4.2201375 , 4.71142276,
       3.12256871, 0.27899534, 0.        , 0.        , 3.31076549,
       3.25286471, 2.74077477, 0.        , 0.82593823]), 'theta_err': array([0.        , 0.        , 1.42598602, 1.71183433, 2.50117452,
       1.46674155, 2.53383919, 0.84524683, 1.16627836, 0.84372347,
       0.49820825, 0.68748156, 0.        , 0.        , 0.99273267,
       0.6937955 , 0.03238675, 0.        , 0.39239404]), 'bead': 1000}{'torque': array([1814.99074467, 1830.75823566, 1841.09891746, 1897.04230172,
       1906.25759623, 1912.5912407 , 1919.97631046, 1928.44798808,
       1937.61339997, 1944.13782446, 1951.19388004, 1958.05644316,
       1964.43140809, 1970.3321311 , 1978.49280185, 1986.66029843,
       2013.14260653]), 'radius': array([240.14007812, 242.50421276, 242.95789583, 241.78114233,
       240.44125249, 243.50595957, 240.26062469, 241.56130856,
       240.92298236, 242.19746483, 241.8983987 , 241.95616158,
       241.39443096, 243.58302213, 244.14928473, 244.22690099,
       243.93242021]), 'torque_err': array([0.        , 0.        , 0.        , 0.        , 1.03000896,
       0.        , 1.5460766 , 1.18367408, 0.84088595, 2.42224982,
       1.66898907, 1.89060338, 1.08105088, 0.        , 0.        ,
       0.        , 0.        ]), 'theta_err': array([0.        , 0.        , 0.        , 0.        , 2.47539661,
       0.        , 1.80248064, 2.13641413, 1.55323451, 1.48801726,
       1.29758568, 0.95255679, 0.37514176, 0.        , 0.        ,
       0.        , 0.        ]), 'bead': 1000}{'torque': array([1592.15583089, 1631.76963342, 1651.02683334, 1671.86992958,
       1683.72666782, 1704.03486628, 1715.29264752, 1732.77161405,
       1753.19653924, 1766.19447497, 1785.26179003, 1805.13203501,
       1815.83906778, 1832.09225569, 1849.11342732, 1870.11377248,
       1886.37459664, 1899.82532129, 1919.06535603, 1933.01941624,
       1950.3080165 , 1968.54076693, 2014.37549237]), 'radius': array([190.21167114, 189.73874612, 189.36733125, 188.91748865,
       189.7414847 , 187.47718071, 189.45071908, 188.7485633 ,
       191.00623455, 191.19867577, 186.04501579, 191.83120454,
       190.70250542, 191.78026072, 190.60065566, 194.15675111,
       193.53815198, 190.78409534, 191.81368262, 191.22951432,
       189.781094  , 190.97342447, 194.69578699]), 'torque_err': array([0.        , 0.        , 6.06329394, 0.        , 5.27071488,
       4.94043248, 3.5744494 , 3.49541949, 4.14398534, 4.89724313,
       0.63630547, 1.87630598, 5.24171835, 4.42505619, 3.37845898,
       4.648512  , 4.19937496, 1.15912452, 3.16968585, 4.84499487,
       4.1615044 , 0.        , 0.        ]), 'theta_err': array([0.        , 0.        , 1.3601535 , 0.        , 0.89169974,
       2.31111192, 1.58858377, 1.77768665, 2.82302703, 1.76352568,
       2.71451392, 1.79681644, 2.33526355, 1.81859288, 1.92684448,
       0.58273677, 1.7542851 , 0.68722929, 1.88279129, 1.2142639 ,
       0.31693043, 0.        , 0.        ]), 'bead': 1000}{'torque': array([1959.31583233, 1970.8060747 , 1975.6133779 , 1985.91513437,
       1989.16020723, 1993.57834875, 1996.99706135, 2003.64932275,
       2007.19886359, 2010.08110557, 2014.08206678, 2017.31283304,
       2024.99595914, 2026.46527834, 2031.15776741, 2038.22824191,
       2046.16706426, 2048.37459397, 2056.0011348 ]), 'radius': array([208.31341449, 201.36660097, 202.36646831, 203.8145361 ,
       201.74244077, 205.60046524, 203.73419304, 204.35666444,
       203.25923647, 203.55007266, 204.3894438 , 203.58432003,
       204.95210123, 207.19127825, 206.51185024, 209.34596081,
       203.55941353, 205.09018014, 202.85583735]), 'torque_err': array([0.        , 0.        , 0.        , 0.        , 1.49167031,
       0.61812651, 0.        , 0.07046903, 0.        , 0.31451344,
       0.96783808, 0.83404088, 0.74618614, 0.        , 0.71638133,
       0.        , 0.        , 0.32344376, 0.45324818]), 'theta_err': array([0.        , 0.        , 0.        , 0.        , 1.40087208,
       1.91003959, 0.        , 2.03881797, 0.        , 0.18864418,
       0.83055133, 0.96759134, 1.40591806, 0.        , 2.35763817,
       0.        , 0.        , 1.51195888, 0.68216361]), 'bead': 1000}{'torque': array([1689.91997471, 1723.30621178, 1768.13933852, 1782.02745896,
       1788.50357145, 1794.0285124 , 1804.66181665, 1815.77839907,
       1822.67659693, 1830.91239276, 1838.40330307, 1844.95942746,
       1866.26339113, 1877.179739  , 1895.62327514, 1902.33352238,
       1919.61282185]), 'radius': array([237.28093794, 233.19111472, 242.99716252, 240.69315658,
       232.60354147, 236.23092755, 241.44819052, 245.1523719 ,
       243.581115  , 242.99836003, 244.56424459, 243.78446846,
       252.07449668, 252.93251873, 252.42959626, 253.25057892,
       252.2365334 ]), 'torque_err': array([0.20844362, 0.        , 0.        , 1.60536226, 0.        ,
       0.        , 2.1790557 , 1.68774803, 3.95529795, 3.30352723,
       1.48660277, 0.        , 2.11378998, 0.        , 0.        ,
       0.        , 0.        ]), 'theta_err': array([0.08319649, 0.        , 0.        , 6.4715938 , 0.        ,
       0.        , 5.06773144, 3.31596258, 0.70584812, 1.42966214,
       4.13087026, 0.        , 0.94419366, 0.        , 0.        ,
       0.        , 0.        ]), 'bead': 1000}{'torque': array([1701.04825071, 1728.05006203, 1746.40179098, 1762.81664755,
       1779.44861834, 1792.57620068, 1802.62760165, 1811.47822376,
       1821.36160888, 1831.2132836 , 1844.6024305 , 1852.45787939,
       1859.69058198, 1880.26933725, 1906.2453228 , 1918.08846177,
       1926.41544616, 1937.02988516, 1951.65962179, 1961.99227374,
       1967.08755816, 1981.34201449, 1989.63790108]), 'radius': array([228.64297136, 231.73206984, 228.05745095, 230.69638874,
       232.26251831, 232.3590525 , 233.96009711, 233.51455909,
       237.1860404 , 237.87766196, 233.52896201, 238.81647754,
       239.82272327, 227.84336321, 228.57395628, 228.43715736,
       228.93917424, 233.33517285, 231.20412996, 233.70406523,
       235.29880682, 235.20847489, 234.5690589 ]), 'torque_err': array([0.        , 0.        , 1.40712695, 1.45095147, 3.45647087,
       2.80106569, 2.89739887, 2.66626779, 3.26821113, 2.85865995,
       3.63553684, 3.48988361, 0.        , 0.        , 2.61043968,
       1.58925727, 1.58505493, 0.        , 0.36570098, 1.32880982,
       0.        , 0.        , 0.        ]), 'theta_err': array([0.        , 0.        , 0.50585398, 0.94246751, 2.76712253,
       2.78934904, 2.1773054 , 4.10981041, 1.79184482, 1.26264579,
       6.23737268, 2.07489819, 0.        , 0.        , 1.60786008,
       0.86521735, 0.7044571 , 0.        , 0.1084609 , 2.00620672,
       0.        , 0.        , 0.        ]), 'bead': 1000}{'torque': array([1481.12577532, 1513.39123923, 1534.24438385, 1546.69624983,
       1559.90416928, 1579.55356471, 1601.15304123, 1605.46306605,
       1617.10394928, 1624.8106136 , 1635.47591664, 1644.13031927,
       1654.36027741, 1663.14518706, 1672.8468872 , 1682.07323972,
       1690.77280883, 1701.17359851, 1711.12455129, 1717.92049096,
       1728.71897486, 1736.94483879]), 'radius': array([223.84670753, 223.37107527, 222.7418465 , 221.27692082,
       223.40218452, 222.72521045, 220.23310841, 219.2834688 ,
       223.64010194, 218.98008162, 221.37502495, 220.79950734,
       221.62759089, 221.84124379, 223.68534409, 224.92696217,
       224.92618723, 224.62884969, 228.81438722, 227.07494728,
       231.19469756, 229.77354109]), 'torque_err': array([0.        , 0.16858227, 0.01282656, 0.        , 0.        ,
       2.16515616, 2.08736604, 0.43452926, 0.93820839, 0.0180203 ,
       2.06520058, 2.81442522, 1.98562228, 2.97277406, 2.17059421,
       2.32752779, 2.78349816, 3.12207827, 2.90889971, 3.30540946,
       1.50620014, 1.61358054]), 'theta_err': array([0.00000000e+00, 2.58168092e-01, 2.66426187e-01, 0.00000000e+00,
       0.00000000e+00, 3.39014320e-01, 8.47582973e-01, 7.40991847e-01,
       8.08646055e-01, 8.85881503e-04, 1.20217274e+00, 1.18047166e+00,
       1.86010672e+00, 1.50743787e+00, 1.86961782e+00, 2.60350188e+00,
       2.09228913e+00, 1.62286734e+00, 2.28904480e+00, 1.99524317e+00,
       1.65723169e-01, 2.57540098e+00]), 'bead': 1000}{'torque': array([1914.7305981 , 1932.99473315, 1948.483764  , 1960.28707635,
       1968.46309029, 2005.49101937, 2011.56160378, 2031.12492522,
       2057.34572326, 2061.65651216, 2069.75188466, 2077.78971201,
       2083.03064617, 2093.45736617, 2097.89667007, 2108.66956027]), 'radius': array([160.6410184 , 161.12485054, 160.70365609, 161.2150599 ,
       161.3301188 , 160.44739676, 160.34722197, 160.70624817,
       161.13236509, 161.40535987, 161.31662664, 160.82631676,
       161.40352851, 161.26965089, 161.20644171, 161.28772232]), 'torque_err': array([0.        , 2.11640916, 1.7540164 , 0.44606246, 1.36257383,
       0.        , 0.        , 0.        , 0.        , 0.44579389,
       1.38315804, 1.15204753, 1.79737541, 0.        , 1.06281205,
       0.        ]), 'theta_err': array([0.        , 0.23486515, 0.41756112, 0.19677168, 0.19657   ,
       0.        , 0.        , 0.        , 0.        , 0.61727375,
       0.96105426, 0.86311228, 0.5339927 , 0.        , 0.31125239,
       0.        ]), 'bead': 1000}{'torque': array([2219.90004902, 2223.2115311 , 2233.68962532, 2238.47359229,
       2239.1640425 , 2246.94780445, 2250.19649118, 2258.71237774,
       2262.75806374, 2270.58166376, 2277.90999707, 2288.95856883]), 'radius': array([214.67195889, 213.28959518, 214.27711732, 216.23707526,
       214.99316256, 213.00993067, 214.31592784, 215.32161271,
       214.90098611, 214.33152923, 214.68430374, 214.88132811]), 'torque_err': array([0.        , 0.        , 0.        , 0.        , 0.        ,
       0.        , 0.23964399, 0.26270805, 0.80522335, 0.        ,
       0.        , 0.        ]), 'theta_err': array([0.        , 0.        , 0.        , 0.        , 0.        ,
       0.        , 0.22193986, 0.19142768, 0.95429921, 0.        ,
       0.        , 0.        ]), 'bead': 1000}{'torque': array([1880.07648636, 2063.60631437]), 'radius': array([232.48649252, 233.0839016 ]), 'torque_err': array([0., 0.]), 'theta_err': array([0., 0.]), 'bead': 1000}{'torque': array([1133.78692716, 1154.41276266, 1179.26698223, 1184.9947792 ,
       1190.16142464, 1197.24558264, 1203.19839182, 1209.21071268,
       1214.79862257, 1220.82257163, 1226.96990297, 1232.4383041 ,
       1238.88681899, 1243.90286861, 1250.72795846, 1262.60461738,
       1282.33230178, 1300.01575451]), 'radius': array([234.57896088, 234.07516332, 232.56502925, 239.20618344,
       232.67603761, 234.74267913, 235.90062573, 235.00961079,
       238.66722061, 240.2468602 , 239.04020108, 241.22664933,
       238.81312426, 244.47194959, 244.16104988, 248.32905656,
       245.37474418, 243.91458698]), 'torque_err': array([0.        , 0.        , 0.01324237, 1.93608567, 1.12257369,
       1.83024619, 1.77846551, 1.67596602, 1.64900013, 1.94862371,
       1.88746885, 1.71912177, 1.46608136, 1.24863761, 1.58232994,
       1.35041502, 0.        , 0.        ]), 'theta_err': array([0.        , 0.        , 1.99292772, 1.08329114, 1.92162993,
       4.43467139, 2.63052783, 2.86459677, 4.23889164, 4.87231688,
       5.13237045, 5.59477664, 2.96830032, 6.14371172, 5.84696848,
       0.6258771 , 0.        , 0.        ]), 'bead': 1000}{'torque': array([1294.13080576, 1304.31946146]), 'radius': array([211.68394203, 212.96172334]), 'torque_err': array([0., 0.]), 'theta_err': array([0., 0.]), 'bead': 1000}{'torque': array([1644.83926905, 1665.02035892, 1675.52983919, 1697.2356016 ]), 'radius': array([196.28982426, 197.61895207, 194.77167715, 195.8783551 ]), 'torque_err': array([0., 0., 0., 0.]), 'theta_err': array([0., 0., 0., 0.]), 'bead': 1000}{'torque': array([1464.51064771, 1465.95963381, 1476.6420612 , 1485.2684991 ]), 'radius': array([178.99179691, 183.06053419, 180.65945865, 179.79773216]), 'torque_err': array([0., 0., 0., 0.]), 'theta_err': array([0., 0., 0., 0.]), 'bead': 1000}{'torque': array([1852.72298539, 1867.04404429]), 'radius': array([185.81274606, 186.19346331]), 'torque_err': array([0.14425765, 0.        ]), 'theta_err': array([0.27653085, 0.        ]), 'bead': 1000}{'torque': array([1400.7729333]), 'radius': array([176.69994845]), 'torque_err': array([0.]), 'theta_err': array([0.]), 'bead': 1000}{'torque': array([1384.55708951, 1398.34393652, 1409.07229671, 1420.17911986,
       1422.03356798, 1425.57240743, 1427.89381004, 1434.05011636,
       1436.30760145, 1442.91929485, 1465.28856087, 1471.77971459,
       1474.50444791]), 'radius': array([190.27286185, 190.76192458, 192.28897813, 192.63178491,
       193.70098804, 193.25630999, 196.84610795, 198.91961586,
       199.24627447, 199.09397121, 200.36675376, 202.06072406,
       203.01529966]), 'torque_err': array([0.        , 0.        , 0.        , 0.        , 1.54185111,
       0.22548568, 0.        , 0.        , 0.        , 0.24446488,
       0.        , 0.        , 0.        ]), 'theta_err': array([0.        , 0.        , 0.        , 0.        , 0.89038332,
       0.00837099, 0.        , 0.        , 0.        , 2.93574211,
       0.        , 0.        , 0.        ]), 'bead': 1000}{'torque': array([1459.63038691, 1463.62635455, 1465.23905412, 1466.38251874,
       1473.06246793, 1474.62542736, 1475.21602197, 1475.9895474 ,
       1478.45039268, 1481.11844914, 1485.82028596, 1487.08276959]), 'radius': array([185.80574867, 184.92576961, 185.94158258, 186.18229371,
       186.39448551, 189.13278238, 186.48597698, 188.51423046,
       187.99561268, 189.8908257 , 186.54653353, 188.8027749 ]), 'torque_err': array([0.        , 0.        , 0.        , 0.1875905 , 0.        ,
       0.        , 0.        , 0.12785897, 0.        , 0.27549904,
       0.        , 0.00991308]), 'theta_err': array([0.        , 0.        , 0.        , 0.71499311, 0.        ,
       0.        , 0.        , 0.36167088, 0.        , 0.3886165 ,
       0.        , 0.47804565]), 'bead': 1000}{'torque': array([1420.65937966, 1426.40185984, 1437.40998549, 1450.24251975,
       1459.64819844, 1462.25509094, 1463.60800618, 1466.88505908,
       1473.84402142, 1477.97333268, 1478.89636435]), 'radius': array([214.75757371, 213.53757198, 209.70241058, 210.82409569,
       214.26060959, 213.49671677, 214.37202551, 214.63461996,
       217.35783147, 216.08688537, 215.37436529]), 'torque_err': array([0.        , 0.        , 0.        , 0.        , 0.        ,
       0.62308906, 0.        , 0.69278926, 0.        , 0.        ,
       0.        ]), 'theta_err': array([0.        , 0.        , 0.        , 0.        , 0.        ,
       0.53542882, 0.        , 0.76577999, 0.        , 0.        ,
       0.        ]), 'bead': 1000}{'torque': array([1143.66247534, 1168.30580152, 1188.14865566, 1193.87452158,
       1198.34494406, 1202.38024867, 1212.26077464, 1230.87367649,
       1241.04294192, 1254.34972286, 1275.57824456, 1282.45726414,
       1288.21311637]), 'radius': array([217.54949808, 220.86206492, 217.2229714 , 220.10154329,
       219.18643388, 219.04502632, 219.16645519, 216.52226117,
       214.31657368, 212.73665716, 213.26240655, 215.61069495,
       215.20224947]), 'torque_err': array([0.        , 0.        , 1.69948561, 0.34221422, 2.12954897,
       0.        , 0.        , 0.        , 0.        , 0.        ,
       0.        , 0.        , 0.        ]), 'theta_err': array([0.        , 0.        , 0.58812457, 0.84479474, 1.53081281,
       0.        , 0.        , 0.        , 0.        , 0.        ,
       0.        , 0.        , 0.        ]), 'bead': 1000}{'torque': array([1303.44664571, 1305.06230498, 1308.73153887, 1314.6314013 ,
       1317.8888817 , 1327.38317913, 1339.07090623, 1343.13307224,
       1344.45196423, 1349.93868906, 1352.48518257, 1355.73101463,
       1358.63762168]), 'radius': array([166.743247  , 163.69278862, 168.37160227, 164.69763537,
       183.37413867, 185.2221079 , 181.92224451, 183.64013644,
       174.57867834, 182.83223812, 182.38579892, 186.28245251,
       181.76725873]), 'torque_err': array([0.91978472, 0.        , 0.        , 0.01557982, 0.        ,
       0.        , 0.        , 0.81421375, 0.06853394, 0.57156674,
       0.        , 0.        , 0.        ]), 'theta_err': array([1.49443866, 0.        , 0.        , 1.59183069, 0.        ,
       0.        , 0.        , 3.59754629, 4.32947065, 2.65003737,
       0.        , 0.        , 0.        ]), 'bead': 1000}{'torque': array([1599.38124641, 1634.04276786, 1640.73468064, 1668.49727323,
       1674.23372678, 1680.90169552, 1687.57689805, 1693.61977698,
       1700.24690414, 1705.12044339, 1711.40702017, 1717.75709356,
       1723.91952652, 1727.90879864, 1735.18692958, 1738.79784255,
       1747.65422979, 1756.59424446, 1757.99063465]), 'radius': array([184.24044217, 186.85191297, 185.7480318 , 185.99494635,
       185.56177234, 184.62978031, 186.04072896, 185.59884248,
       185.07528446, 186.45639609, 185.12092563, 185.36405339,
       185.85784272, 186.62083738, 186.38000672, 187.6292848 ,
       186.34794402, 186.10230447, 185.13756972]), 'torque_err': array([0.        , 0.        , 0.        , 2.0266473 , 1.21852609,
       1.37101866, 1.35043475, 2.25973527, 2.10535407, 0.        ,
       1.61478417, 1.76423843, 1.75558998, 1.24296867, 2.32996919,
       0.        , 1.50899256, 0.        , 0.        ]), 'theta_err': array([0.        , 0.        , 0.        , 0.45376941, 0.82541326,
       0.92753902, 0.2155319 , 0.97010589, 0.9983301 , 0.        ,
       0.72917833, 1.01335567, 0.96483115, 0.35911622, 0.6029333 ,
       0.        , 0.36706508, 0.        , 0.        ]), 'bead': 1000}{'torque': array([1742.06161262, 1767.07519333, 1791.71190543, 1817.74032149,
       1860.75354297, 1867.15777572, 1880.97596829, 1911.765288  ,
       1916.60395105, 1940.21748954, 1979.91102481, 2013.45752225,
       2039.2599463 , 2048.28658969, 2056.66424237]), 'radius': array([212.67242416, 211.69859023, 212.33039782, 212.68643922,
       212.72896336, 212.4295707 , 212.19047521, 212.63883865,
       212.31064423, 212.72968017, 213.30526987, 213.10030419,
       213.64713078, 212.79078388, 212.95077647]), 'torque_err': array([4.43830245, 0.        , 0.        , 0.        , 0.        ,
       0.48581361, 0.        , 0.12146018, 0.        , 2.82332463,
       0.        , 2.08539359, 0.27243985, 2.37277339, 1.02869966]), 'theta_err': array([0.43502923, 0.        , 0.        , 0.        , 0.        ,
       0.34319938, 0.        , 0.21721909, 0.        , 0.60627309,
       0.        , 0.20609963, 0.21962449, 0.18963634, 0.53922144]), 'bead': 1000}{'torque': array([ 989.17789604, 1000.32108285, 1008.84080001, 1025.83787477,
       1028.91789239, 1037.61450298, 1041.33195203, 1055.85468386,
       1059.51095431, 1064.38527999, 1071.41829091, 1074.54073516,
       1084.57526241, 1093.65254825, 1099.27677225, 1103.91349278,
       1111.08734491, 1113.48726246]), 'radius': array([293.60519011, 298.23205291, 300.25780124, 302.54584801,
       303.37694264, 308.19295886, 305.86940071, 307.98993389,
       308.68016142, 309.04108625, 310.32156532, 310.25618118,
       293.75535852, 298.90526273, 298.13926183, 299.96317711,
       289.14617822, 288.5084072 ]), 'torque_err': array([0.        , 0.30601253, 0.        , 1.77233842, 0.        ,
       0.        , 1.57195423, 0.        , 0.87370612, 0.        ,
       0.        , 1.44381887, 0.        , 1.33661992, 1.71641206,
       1.05954387, 0.        , 0.4840879 ]), 'theta_err': array([ 0.        ,  3.29539752,  0.        ,  0.30208493,  0.        ,
        0.        ,  1.63179149,  0.        ,  0.94338326,  0.        ,
        0.        ,  2.41251067,  0.        , 10.92661911,  2.58533331,
        9.2741621 ,  0.        ,  1.09781258]), 'bead': 1000}{'torque': array([1281.32611105, 1287.91511463, 1291.83724516, 1298.81758889,
       1301.11559309, 1309.41736901, 1314.93634553, 1318.48251699,
       1324.263671  , 1333.41142835, 1337.76204352, 1346.11484649,
       1380.48433484, 1387.13473758, 1394.74859623, 1397.55390158,
       1400.3273492 , 1407.13343178, 1412.83754857, 1419.19568754]), 'radius': array([310.64418164, 312.34166847, 311.69153154, 310.97763429,
       312.66019778, 313.9049268 , 311.79443385, 311.47633058,
       314.17932762, 311.192094  , 310.8234081 , 310.56137616,
       310.49093072, 309.12014017, 309.51099534, 311.33651928,
       309.5448882 , 309.54479612, 309.30752825, 310.56648173]), 'torque_err': array([1.3102451 , 1.54167366, 1.20915501, 0.05988461, 0.        ,
       0.84728438, 0.        , 1.62430632, 0.        , 0.58389239,
       0.        , 0.        , 0.        , 1.57031758, 0.        ,
       0.        , 0.        , 0.        , 0.        , 1.4988457 ]), 'theta_err': array([2.50443889, 1.82160364, 0.21819796, 1.15417356, 0.        ,
       2.16634349, 0.        , 1.23356813, 0.        , 1.02097769,
       0.        , 0.        , 0.        , 0.28842979, 0.        ,
       0.        , 0.        , 0.        , 0.        , 0.57685069]), 'bead': 1000}{'torque': array([222.34575436, 226.35161861, 238.55442352, 242.78362033,
       246.25950039, 253.64433394, 257.80480782, 262.46527302,
       264.614202  , 268.60642279, 272.34411696, 276.72159   ,
       279.81721968, 283.24299159, 287.60687567, 290.99268486,
       294.79790316, 298.60922099, 302.09689102, 305.98337104,
       309.37487046, 313.18115717, 317.07130663, 319.28188122,
       323.03975873]), 'radius': array([103.38549095, 108.76746852, 103.83787126, 102.60149358,
       107.86005493, 104.92336954, 102.57235321, 102.48157189,
       103.19234753, 108.16729046, 104.98090592, 104.74333011,
       105.05949688, 105.76877459, 104.64361549, 104.89354681,
       106.80745892, 106.40812463, 106.06977338, 106.56107609,
       106.32991257, 106.58163918, 106.35364393, 107.74263179,
       110.45459909]), 'torque_err': array([0.        , 0.        , 1.45732134, 0.82915443, 1.12946121,
       0.        , 0.52414449, 0.30861781, 0.82333776, 0.62416545,
       1.70863056, 1.22138117, 1.08832255, 1.02614422, 1.12100965,
       1.26427094, 1.00819032, 0.99757692, 1.08428768, 1.00515122,
       1.16416918, 1.23904914, 0.        , 0.        , 0.        ]), 'theta_err': array([0.        , 0.        , 0.68658032, 1.33905086, 1.38791324,
       0.        , 0.40965682, 0.06039727, 2.11333288, 1.53205252,
       0.20198754, 1.46048667, 2.17488071, 2.29880924, 3.00422977,
       1.85965674, 2.56614722, 2.40923903, 2.73806324, 2.2879777 ,
       2.17701504, 2.14864517, 0.        , 0.        , 0.        ]), 'bead': 500}{'torque': array([ 81.35339295, 149.4492413 , 160.88089005, 185.81073937,
       209.26853836, 215.83205463, 231.08501698, 240.53396282,
       248.11387308, 256.50485903, 264.11398537, 272.70654748,
       280.81207023, 288.45225425, 296.12858415, 304.42829513]), 'radius': array([ 70.45022052,  99.1110184 , 104.83505724,  99.31158176,
       102.57971233, 103.83715171, 104.83689128, 103.83279413,
       102.08610752, 103.21278582, 103.59612403, 103.40138062,
       103.80525491, 104.44681105, 106.25083884, 107.77299579]), 'torque_err': array([0.        , 2.76886442, 0.47144301, 0.        , 0.        ,
       0.        , 0.        , 2.38067378, 2.02141201, 2.53018682,
       2.17047846, 2.30383547, 2.40652442, 2.35093325, 2.27153028,
       1.81252904]), 'theta_err': array([0.        , 0.50354681, 4.32972532, 0.        , 0.        ,
       0.        , 0.        , 1.07253362, 1.85969598, 1.91670628,
       1.95068484, 1.96955637, 2.06432118, 2.86423886, 2.15493257,
       1.12996   ]), 'bead': 500}{'torque': array([277.26086316, 319.14545514, 324.92653427, 332.51368262,
       338.26719322, 343.24230729, 346.51126743, 352.57158001,
       357.57755909, 362.03546257, 366.92376967, 371.47367358,
       375.89509243, 380.96971326, 390.78294704, 396.28652552,
       400.2589951 , 405.72382976, 409.61796586]), 'radius': array([89.25469664, 89.41894873, 89.84807877, 89.31203338, 86.76809025,
       87.45345108, 88.55622946, 88.14624582, 88.21869811, 89.50947484,
       90.04577624, 91.22138243, 90.94284104, 92.73038234, 94.56797522,
       93.55046641, 93.9712288 , 94.71003632, 93.96059046]), 'torque_err': array([0.        , 0.5917723 , 0.        , 1.18450939, 1.87610481,
       0.74556584, 0.82838516, 1.41683114, 1.00208457, 1.6070014 ,
       1.23651765, 1.35378657, 1.18231613, 1.33766344, 1.19936875,
       1.27264575, 1.69155045, 1.66017245, 1.21290661]), 'theta_err': array([0.        , 2.25729355, 0.        , 2.51636047, 1.93070406,
       1.20938918, 3.4659545 , 3.13188876, 2.99292617, 2.52819687,
       3.06943113, 2.48721452, 2.33061524, 3.06448961, 1.69198255,
       0.84415587, 1.60563841, 1.19786347, 0.57411707]), 'bead': 500}{'torque': array([124.26549529, 141.25035242, 153.79581444, 160.46051283,
       169.29696551, 180.15736704, 195.75036771, 209.34636096,
       221.68005717, 232.60695549, 266.43974118, 273.84562276,
       296.03076641, 306.28388081, 316.70741059, 328.83173916,
       338.75410455, 348.48367887, 359.2110581 , 369.26249434,
       378.23169548, 387.95673463]), 'radius': array([136.63840471, 137.94146573, 138.78864392, 138.3575879 ,
       138.47911902, 139.08300341, 138.25157103, 138.35358924,
       140.07222879, 139.95664606, 138.88254834, 141.57713053,
       142.3664256 , 144.87009167, 141.21569746, 143.83769443,
       143.55434845, 144.28469707, 144.53534546, 144.90375245,
       146.68003352, 145.74985007]), 'torque_err': array([0.        , 2.44500553, 0.65263868, 1.48847899, 2.01894062,
       2.53415519, 0.        , 0.        , 0.        , 1.85722973,
       0.        , 0.        , 3.21586715, 0.        , 1.35028942,
       3.01172906, 2.51707718, 3.12560527, 2.7850696 , 2.91577818,
       2.95854449, 1.71279352]), 'theta_err': array([0.        , 0.73836974, 0.22023851, 0.57254411, 0.74948716,
       0.86216172, 0.        , 0.        , 0.        , 1.81822609,
       0.        , 0.        , 1.88954717, 0.        , 1.33337898,
       3.46781551, 2.53532045, 2.5665577 , 2.63415822, 3.0249623 ,
       2.8488586 , 3.78581236]), 'bead': 500}
