# Supplementary material for: Dynamic stiffening of the flagellar hook
Source: Nat Commun. 2022 May 25;13:2925. doi: 10.1038/s41467-022-30295-7 (PMC9133114; doi:10.1038/s41467-022-30295-7)
Supplement: Supplementary file 4 — Source Data [file 41467_2022_30295_MOESM4_ESM.zip › figS10.txt]

{'torque_ccw': array([356.16245537	361.18190671	323.04469619	361.46836731
396.4550045	417.92787609	473.2939771	428.05854273
399.3863237	373.40848662	499.28518127	397.98079721
307.27437707	442.55438631	434.03708408	558.72345325
557.07236775	533.22895945	569.26076007	534.58472286
555.93310711	578.51068705	550.82349959	544.15619906
525.93706791	560.79248113	520.88298485	585.22512809
474.06629388	521.38064315	533.81680921	456.79850428
571.10216109	569.80989114	589.02784113	607.58969524
521.74177206	551.66808186	463.74727516	554.70306883
478.56971487	525.42288749	495.66248431	470.80428559
531.96663982	512.25592084	520.06116588	555.81693506
541.16424866	480.66218317	498.11600817	487.26150928
542.61244404	550.11192783	545.42820593	574.13183668
542.39822766	550.33045533	530.13880248	567.83948789
520.61785665	502.95533764	481.89759576	518.51916181
515.07011756	536.72964298	525.53391088	527.22674363
605.40513987	569.07005492	543.96768314	555.68358214
584.76675913	570.08530273	541.61647395	461.08081762
525.68952876	488.82629363	539.9406768	502.30530976
497.52813035	501.57248495	610.05933813	589.71165525
586.2723103	528.79969509	607.03054307	579.94814322
470.56107825	599.2736858	520.74804173	684.82593161
739.53457828	717.66976064	699.588581	659.85002137
692.68531589	644.3319111	633.08302311	640.675107
636.9071562	675.02256578	595.62508129	636.46198771
611.17532085	649.1930433	692.68990128	649.94927039
554.0504841	688.86416997	631.33962171	607.8835715
660.32087595	639.08816076	684.65666809	652.87184773
660.56079416	724.47721639	408.16789792])	'EI_ccw': array([5.23533648e-26	4.72963363e-26	5.08107256e-26	4.01693365e-26
4.41787549e-26	5.40870388e-26	4.75111241e-26	5.64512857e-26
5.71449780e-26	4.44765558e-26	3.79821987e-26	1.06531556e-25
4.94155850e-26	6.42973868e-26	3.64337821e-26	6.78298810e-26
4.49497389e-26	5.74374114e-26	8.23234745e-26	3.96229790e-26
5.13748911e-26	5.61860941e-26	4.91701702e-26	3.96735416e-26
3.58961645e-26	6.36565686e-26	4.52328863e-26	6.42870266e-26
4.68826418e-26	3.80692421e-26	4.78643518e-26	3.85029808e-26
4.82325200e-26	5.87984157e-26	6.93064215e-26	5.36047008e-26
3.50027126e-26	5.61534434e-26	4.86757424e-26	3.81091690e-26
4.77375406e-26	3.50134708e-26	5.11511076e-26	5.41817802e-26
4.16739476e-26	3.58657701e-26	4.43478844e-26	4.18701543e-26
3.72408763e-26	5.20213774e-26	5.51089236e-26	5.53386254e-26
5.44323567e-26	5.47326827e-26	4.39780895e-26	3.73272107e-26
5.66169208e-26	4.48845982e-26	4.08874447e-26	4.20405913e-26
4.15811679e-26	4.17227956e-26	3.91330532e-26	4.82715874e-26
4.82835131e-26	5.92193786e-26	4.94259543e-26	5.48072973e-26
7.95690921e-26	6.44447702e-26	5.18368287e-26	4.45654668e-26
7.69901225e-26	4.18637213e-26	3.81065303e-26	5.06836954e-26
3.73633539e-26	4.38147850e-26	4.40637214e-26	4.16581517e-26
4.95863516e-26	6.82207722e-26	3.71521102e-26	6.15933484e-26
4.39510012e-26	4.02918333e-26	6.93703166e-26	4.58852355e-26
3.58558065e-26	4.81812711e-26	3.86151069e-26	7.44163984e-26
6.55697272e-26	4.44171434e-26	4.75440484e-26	4.68735631e-26
3.65675475e-26	4.62150924e-26	3.22836648e-26	5.20727803e-26
5.32521139e-26	4.94553892e-26	5.01878850e-26	5.39798336e-26
5.09836992e-26	3.85444910e-26	4.95980772e-26	8.80723101e-26
3.14882779e-26	7.23471027e-26	3.49498018e-26	5.77193102e-26
2.76257775e-26	3.23278261e-26	4.66714769e-26	3.53191140e-26
2.52013994e-26	5.91693747e-26	3.48194591e-26])	'torque_cw': array([286.04668891	363.97798284	497.78695303	386.83153413
403.22358522	410.28110389	373.346362	415.42719865
522.93435834	444.57615296	482.15467374	445.33132706
467.88336808	363.34932483	428.78071023	345.17536922
401.85127455	472.87865568	443.85912126	445.04662358
429.90292605	495.89595147	494.73535415	460.72897851
577.9120616	572.15062266	369.39543551	586.96534111
585.15477189	576.95269715])	'EI_cw': array([3.54476090e-26	4.15961658e-26	7.79892478e-26	4.22306716e-26
7.80741283e-26	2.35848361e-26	3.21681544e-26	1.06815728e-25
8.00993759e-26	1.58251180e-25	1.89194557e-25	9.32461665e-26
3.97246336e-26	4.58828275e-26	4.89346251e-26	6.55283343e-26
1.38621158e-25	1.51489060e-25	7.66895597e-26	8.35657334e-26
3.94928288e-26	5.59161179e-26	7.09764526e-26	2.95883800e-26
8.63164192e-26	7.92230825e-26	2.66184424e-26	9.14989624e-26
1.01098749e-25	1.28206818e-25])}{'torque_ccw': array([377.18759421	344.77163965	305.58048811	522.88218364
472.00067919	453.68587455	405.19060844	460.63357542
446.46115848	476.84863181	297.67598769	309.49784105
448.699186	424.91903886	369.12990075	314.3369091
411.86247839	397.03174947	375.98176155	386.06344083
486.54184843	480.74023737	448.19132459	368.96899697
433.19163093	381.15479271	433.48243633	383.09708798
476.14739013	420.02227883	412.67062889	429.27508645
495.09788889	463.96496618	466.41445273	434.9556807
440.43043873	407.36234686	477.42936382	418.18211704
486.99460282	398.3114886	409.93933563	443.11520721
459.548343	427.52296753	458.54013683	331.01155997
468.28673082	444.96682674	458.19360714	422.73368967
427.6578535	487.94000765	401.29746052	406.99175474
395.94901661	411.52644735	384.60131212	441.93509212
489.97522684	404.68826093	423.75927768	435.22982007
462.24522317	431.17961427	403.97029868	473.7281256
414.00897652	477.54312532	466.5629312	435.03405056
452.45535272	424.91388547	469.39991027	373.15610524
427.87488615	435.67932589	427.44069627	473.37691055
502.05375095	477.65731423	512.65009859	505.6233853
545.74881468	515.61807363	531.26972525	500.5777065
503.52008397	533.61875727	528.33079692	521.68914867
498.29801403	494.51910597	453.36920772	523.50549517
547.87884417	555.27946549	539.90642146	518.84306149
554.76584062	589.18138993	536.37199572	568.03604519
564.76497611	564.5466628	516.85778168	560.35089217
589.03774353	557.38563874	514.55305981	542.74459499
555.64722872	548.87202083	602.80822786	582.49067105
504.57579081	510.91397912	548.16217868	586.60993922
529.28680994	513.83818678	511.97961321	570.99754342
582.41991967	535.59034394	561.01446748	577.66044962
583.74252026	563.86837242])	'EI_ccw': array([1.68114109e-25	1.16799106e-25	6.82405672e-26	8.26286896e-26
1.17895268e-25	8.11619180e-26	1.11734613e-25	8.15352989e-26
7.78261791e-26	9.44454011e-26	7.74093403e-26	4.79843992e-26
1.05255583e-25	5.89026215e-26	9.93521095e-26	6.63721992e-26
8.22548172e-26	7.98043211e-26	5.77723008e-26	9.28161756e-26
7.18897375e-26	8.96829989e-26	5.50435212e-26	7.70057141e-26
1.19324308e-25	5.23253602e-26	7.49202536e-26	6.14431133e-26
8.84587596e-26	1.06904200e-25	1.09032728e-25	9.15976419e-26
6.73941571e-26	9.42148128e-26	9.11788359e-26	9.48113717e-26
9.21611049e-26	4.45373037e-26	5.80808376e-26	5.99420840e-26
7.62122427e-26	5.16904458e-26	7.48200873e-26	9.37028084e-26
7.89950662e-26	8.34196111e-26	7.42971810e-26	8.24115773e-26
8.70928783e-26	1.04405027e-25	8.70228921e-26	8.13285262e-26
8.50574110e-26	9.73665006e-26	1.00511576e-25	6.83838273e-26
6.86428745e-26	6.01857861e-26	5.50262806e-26	7.38869716e-26
6.49474966e-26	7.21991503e-26	4.80927007e-26	8.95608812e-26
1.10405734e-25	5.49786866e-26	6.81330528e-26	1.18753752e-25
7.13994876e-26	7.81756095e-26	7.58540036e-26	1.06072849e-25
7.46143014e-26	5.36316381e-26	9.10754370e-26	9.69992174e-26
6.56341327e-26	1.03868947e-25	9.20380693e-26	8.00721660e-26
8.20386365e-26	6.66394732e-26	6.80770501e-26	9.88968082e-26
6.80925724e-26	5.58722457e-26	9.28951925e-26	6.67719139e-26
8.79477722e-26	7.28172077e-26	8.59355329e-26	1.11837942e-25
9.00279984e-26	6.49324022e-26	6.62041016e-26	7.25842717e-26
1.05222885e-25	1.01158503e-25	9.64849184e-26	8.58304354e-26
6.19811802e-26	8.67549912e-26	7.18843269e-26	7.57666636e-26
7.92974562e-26	1.03376056e-25	5.24138421e-26	7.75748861e-26
7.36469537e-26	6.42444038e-26	1.01670311e-25	7.18135341e-26
9.23080706e-26	1.12125741e-25	1.10427008e-25	1.36176908e-25
7.37314097e-26	8.88045048e-26	1.07415455e-25	6.51398543e-26
7.92741370e-26	6.22408290e-26	6.68915920e-26	7.72634868e-26
1.18365824e-25	1.02737125e-25	8.23713295e-26	8.69966629e-26
9.67937548e-26	8.02411605e-26])	'torque_cw': array([194.03309843	306.02999177	349.49513091	290.94228687
255.75290465	354.84127273	305.41444253	333.59993511
212.65806135	384.23727455	443.70178667	411.85391495
386.50192286])	'EI_cw': array([5.28677135e-26	6.76129402e-26	1.50280651e-25	6.76458251e-26
5.05420053e-26	7.39966266e-26	7.00429517e-26	8.98112690e-26
5.27175990e-26	1.25271785e-25	2.03027109e-25	1.12313315e-25
1.19493400e-25])}{'torque_ccw': array([246.53024072	281.94034313	311.67893437	203.07540603
183.03942579	166.28867099	233.75304839	140.81002456
147.28529614	268.7809071	270.34547619	236.76999193
280.72078921	321.86459156	195.56528198	217.3866577
187.75646966	188.38273389	229.57262991	155.47120375
249.35096399	233.67062854	280.92601902	266.62549301
204.68026545	304.97591284	243.38151529	212.2396774
222.84185419	168.46403436	332.99307634	234.31008162
375.92358285	282.36794083	317.8357	344.42333133
424.96761803	344.82773439	259.46901662	277.1833714
338.04839198	315.46370809	399.37002401	362.95354627
330.79432584	366.3333698	323.77197547	406.60026614
412.32220172	439.52197168	487.26919832	361.68611811
340.28860176	339.59387674	416.11058615	366.72526037
190.88598129	420.25009095	384.46127004	368.54090458
385.25045676	466.97782797	422.31494861	472.39826635
376.77121077	490.14251381	340.69292489	418.45534699
333.24902299	330.92022192	404.9274022	413.79203706
420.97720617	411.56767362	475.9861531	457.68138422
470.40115578	372.8469166	348.71800609	435.61340344
478.26873296	422.67093509	444.99859266	484.60015872
483.72380855	469.91310047	384.47670812	292.32438966
440.86881584	273.9514447	380.31240962	441.68084469
453.93950871	442.02039915	263.40352796	340.88178031
373.07761155	482.20463601	432.36022759	452.98099046
459.11650061	446.55707272	509.62390328	477.51582037
378.67543903	411.45888891	440.58776736	460.07050532
363.22437714	370.41616088	400.63034243	316.97396833
354.33558099	289.61458061	384.91616118	164.64481989
220.61804889	327.37031965	289.3181518	293.63126912
364.4038894	462.77054409	515.89139495	359.3365587
389.38693753	396.81338903	294.35926771	384.43281012
286.01764739	398.3297785	179.08603749	426.75724749
279.70640425	415.10726709	419.08390928	361.38063768
293.15343982	371.97695586	326.51301892	450.64557017
408.88705133	419.59496594	567.0407969	457.23564381
544.1937918	461.64860488	492.30987964	529.03590314
510.10108135	550.48193483	568.15377791	350.85945649
425.43928607	462.79022111	516.31924072	544.85524038
417.63322821	369.02746123	368.4843286	330.92829708
533.45867359	469.45778919	398.76158978	514.18751678
482.43142321	319.43804786	428.6167599	375.83564328
515.7178268	427.34736212	342.20195652	577.0381846
431.36157825	525.08666129	539.85079627	458.79144569
531.25807334	557.51478837	478.91175935	538.2016523
528.77021392	448.60770702	308.2677486	395.61557606
461.08979062	475.85038832	525.75550823	521.95871615
484.22459881	544.77826482	527.60619103	555.86342947
496.15943889	474.93861703	581.62455252	491.85796242
493.37614177	439.94419197	379.21078025	496.74157727
469.28056483	575.16122918	515.61137723	444.25532848
558.24082507	434.66624831	514.05032635	492.7784775
536.00311289	532.21283293	403.82194302	597.60545366
529.54759375	535.11669876	548.38059603	537.18301771
430.41311095	532.24805917	509.2994219	488.13195197
394.45779526	363.92785731	496.21892684	427.62340922
458.62333911	421.3000579	563.93481114	539.25280219
326.27102931	494.42923444	522.39169567	475.08397316
557.67786468	567.81623945	507.16782659	530.22315076
467.96666632	514.63369025	514.0338589	579.96412768
382.77476973	501.28991386	288.49958931	323.71983883
496.59579416	419.76026626	414.37917816	490.52652068
490.00402115	503.66782848	414.11109353	548.2152944
533.54354058	446.87164519	492.8831649	530.49445864
495.32942488	486.07387923	479.57283379	554.09985622
510.73178714	558.66271948	435.35483108	461.72234296
490.76054434	495.65493512	429.93816991	498.3847968
536.0916943	539.72051596	565.42278059	460.42002852
448.0686429	504.49018443	518.43894642	492.25599898
428.95205012	371.67037339	390.95793105	518.58785211
499.80623413	545.76932881	582.37836703	260.98021527
463.60589182	325.97429568	531.87112324	497.59927828
509.12773183	522.18739971	560.60153429	504.10580616
389.24549778	463.95767887	569.46717037	504.10087899
398.37763482	470.25394247	323.58965964	486.08830031
463.58140416	408.8123316	398.31565666	564.77303174
507.54961785	555.13401374	516.64725276	564.44253413
529.24618788	463.31084325	519.02316271	524.03642209
304.84684306	514.47504088	455.71962826	494.15895689
464.54402634	361.02258905	492.68464132	563.52943634
505.24503995	515.86740274	504.50178012	557.65421975
586.39784148	443.52853559	520.58483649	491.07204204
522.00913966	573.90642146	422.99436583	497.39081898
454.0449839	468.30301795	445.74865221	398.60670553
442.21182745	452.90643038	512.29678211	399.1784561
472.16554381	502.78624036	422.62163276	523.45949376
552.43711917	508.28694639	488.0975513	562.61556206
523.16217608	407.09928647	404.06286846	450.38425865
546.28870658	476.09860367	521.18477083	523.4841539
501.73317026	412.76830743	411.60219408	393.66185792
522.4890929	565.51721107	522.9401382	409.05116784
345.3365302	518.49318003	485.57626458	509.0695767
468.36327774	432.91057432	462.04115319	387.05985789
418.09099368	388.42418652	467.96379254	551.81682786
520.2208238	513.89787307	509.71751222	450.04619685
339.67246475	506.95091775	528.92130724	521.22407968
480.93586757	430.2426131	349.38479815	359.56813229
544.5095979	454.52115013	525.26367795	554.04491558
212.30233367])	'EI_ccw': array([4.96637671e-26	1.42310700e-25	3.21584319e-25	1.78010222e-25
1.03731984e-25	1.42508195e-25	4.92476776e-26	9.47963254e-26
5.48826115e-26	1.60003340e-25	2.57961503e-25	1.46479692e-25
3.70650021e-26	3.03175644e-25	2.40405034e-25	4.21166431e-25
2.12324955e-25	9.51631672e-26	3.27545651e-26	1.68511241e-25
3.23473524e-25	6.08778143e-26	2.32566488e-25	1.76197989e-25
3.90254767e-26	3.44305352e-25	1.63670566e-26	7.81846324e-26
2.29090842e-25	1.19456139e-25	1.36372831e-25	7.35887318e-26
1.60340885e-26	1.25542465e-25	3.12031063e-26	8.21379582e-26
3.74685346e-25	2.96320546e-25	2.75980061e-26	2.82076965e-25
9.33632014e-26	2.25107587e-25	3.35889846e-25	1.29859800e-25
1.51243593e-25	3.54191461e-25	1.19731132e-25	1.62264102e-25
8.02057824e-26	2.33149369e-25	1.97928372e-25	4.87345499e-26
8.35969450e-26	5.36586584e-26	2.34472008e-25	1.09616529e-25
3.45255888e-26	7.12775657e-26	5.28180279e-26	3.07338881e-26
6.64922647e-26	1.48641823e-25	1.19895444e-25	1.38304610e-25
1.73053123e-25	1.99449415e-25	2.19270426e-25	3.51375656e-26
3.28195420e-26	2.35686446e-26	4.32667119e-26	5.19241550e-26
2.18849087e-26	1.98736549e-25	1.80581715e-25	1.90019171e-25
8.55848165e-26	2.61272566e-25	2.97499803e-25	2.59303098e-25
2.61766654e-25	2.83636814e-25	2.47129769e-25	9.57280754e-26
2.21105629e-25	1.98856488e-25	2.32876736e-25	5.02550186e-26
1.16920650e-25	1.39104276e-25	4.58863590e-26	2.61084977e-25
3.81991298e-25	1.03279286e-25	4.82664979e-26	4.78681522e-26
1.38698555e-25	4.45042448e-25	3.58417888e-25	1.87424972e-25
1.75277453e-25	2.83988697e-26	2.96216673e-25	3.14275456e-25
2.24144704e-25	2.44165583e-25	2.13767958e-25	1.56251676e-25
1.60877041e-25	1.61625038e-25	1.21827090e-25	4.25303302e-26
8.58568314e-26	3.86011313e-26	3.24943158e-25	1.65948911e-26
8.13345554e-26	4.12819106e-26	4.80998612e-26	1.51482327e-25
2.94227919e-26	1.98708235e-25	2.13601140e-25	1.60459173e-25
7.25875603e-26	7.08862094e-26	1.01705775e-25	2.79531946e-25
8.38711198e-26	1.49314212e-25	4.87167633e-26	3.00225765e-26
5.07623505e-26	7.49598165e-26	4.38810318e-26	1.25803612e-25
1.29650748e-25	2.68626061e-26	6.11510546e-26	1.96505742e-25
1.36048285e-25	3.44512882e-25	4.07995248e-25	2.93726627e-25
1.58276775e-25	1.88948237e-25	7.12010279e-26	1.26498129e-25
1.37745459e-25	3.60720046e-25	5.24965935e-25	1.01241835e-25
2.07733499e-25	6.30397442e-26	2.45714521e-25	4.58596748e-25
4.06524516e-26	2.86486976e-26	2.96397299e-25	4.78061202e-26
2.10392825e-25	9.82001838e-26	2.38174354e-25	1.50301799e-25
1.29049423e-25	5.92186096e-26	1.90664562e-25	1.18436625e-25
1.43030283e-25	8.48839951e-26	6.63899644e-26	2.67237838e-25
7.29596772e-26	3.12497170e-25	4.14658688e-25	6.62265109e-26
4.73605576e-26	4.10449775e-25	3.58407147e-25	3.19132686e-25
2.13258817e-25	7.14151167e-26	3.75875869e-26	4.48403713e-26
3.88953055e-26	2.82825192e-25	2.55742689e-25	3.94188104e-25
1.67141825e-25	2.16824224e-25	5.52768038e-25	4.13934973e-25
4.52735609e-26	6.36998006e-26	2.91040344e-25	2.22594097e-25
1.98866612e-25	2.38244253e-25	4.84117660e-26	2.33012310e-25
2.37357338e-25	4.47310501e-25	2.48459389e-25	8.97312563e-26
4.09125717e-25	1.63071615e-25	2.86241238e-25	3.34934312e-25
2.35966315e-25	4.78560146e-25	7.79979419e-26	2.29536175e-25
4.03831284e-25	2.21481184e-25	4.04863163e-25	2.18148991e-25
8.59541203e-26	2.10364909e-25	4.02492654e-25	2.94736300e-25
1.06151665e-25	3.82761972e-26	1.46702432e-25	6.83534822e-26
8.90517761e-26	6.04408350e-26	5.06537911e-25	5.62867827e-25
6.09639742e-26	1.91537942e-25	3.24516590e-25	3.28753939e-26
3.11786104e-25	3.71648312e-25	3.12223663e-26	4.54388040e-25
2.36487847e-25	2.33360276e-25	8.91547724e-26	5.02916167e-25
9.50671165e-26	4.36360307e-26	2.57428159e-26	2.85433393e-26
2.34605483e-25	1.56863478e-25	2.09228078e-25	2.93399807e-25
3.20324504e-25	2.90201034e-25	1.32813979e-25	2.02863302e-25
2.93452371e-25	1.13961935e-25	5.92566110e-26	2.76181007e-25
4.28957681e-25	2.99774250e-25	3.30449685e-26	4.58462150e-25
2.11007658e-25	5.94979883e-25	6.78024505e-26	5.16109896e-26
6.64903840e-26	1.12992661e-25	1.13948508e-25	2.58321964e-25
3.06732770e-25	3.03761383e-25	5.05830924e-25	7.92573393e-26
4.15523192e-26	3.50634500e-25	3.34508216e-25	4.14772698e-25
4.84117196e-26	1.21002875e-25	1.87575639e-25	2.19227344e-25
1.33309803e-25	3.53888040e-25	4.03331477e-25	1.24123156e-25
2.89196140e-26	1.40597283e-25	3.66631140e-25	2.85793169e-25
1.42248936e-25	2.54815500e-25	1.99587685e-25	1.55114937e-25
3.28096253e-26	7.08307541e-26	5.22370178e-25	2.65415821e-25
4.38807195e-26	2.03576971e-26	9.91830101e-26	2.12131434e-25
3.44559356e-25	3.65700539e-26	1.74092449e-26	4.25793752e-25
6.12143153e-26	7.43133988e-26	1.39130029e-25	4.44508656e-25
3.10300855e-25	5.84688062e-26	4.80042819e-25	6.03639398e-26
4.86236138e-26	3.04323520e-25	2.50226712e-25	3.18395664e-25
2.33917877e-25	3.76630204e-26	4.04785569e-25	2.27617938e-25
2.27871925e-25	3.10381048e-25	1.71459940e-25	4.50191956e-25
5.05714320e-25	2.97789563e-25	5.20852597e-25	1.66854745e-25
7.50873364e-26	3.34226198e-25	2.18227998e-25	1.43829721e-25
1.10245832e-25	2.71974164e-25	1.55138272e-25	9.32263655e-26
1.25316752e-25	4.28114654e-25	4.12776354e-25	5.32396004e-26
2.23495395e-25	3.22249713e-25	7.55228104e-26	1.81343566e-25
3.10244027e-25	2.33975591e-25	8.42347483e-26	2.05024046e-25
4.88979764e-25	1.80340226e-25	2.76940217e-25	2.43978398e-25
3.69287703e-25	5.87212852e-26	4.46446716e-25	3.14671575e-25
2.31549336e-25	8.30986884e-26	1.87915447e-25	9.81838818e-26
7.05186873e-26	5.12916709e-25	3.48522456e-25	3.67144627e-25
8.49199527e-26	2.49671525e-25	4.49916009e-26	4.69291965e-25
1.98507775e-25	5.28854965e-26	3.84847011e-26	5.20458574e-26
1.89435837e-25	1.98760644e-25	1.37556473e-25	1.72168864e-25
2.16219300e-25	4.01372267e-25	3.27600350e-26	4.00455789e-25
3.01504422e-25	3.52099782e-25	2.98747401e-25	4.28647805e-25
1.52163320e-25	3.45083847e-26	3.59048640e-26	9.76777904e-26
3.59451613e-25	2.06061328e-25	4.46475125e-25	2.77283623e-25
1.03210339e-26])	'torque_cw': array([255.27144478	202.18593904	226.1931993	233.72788937
293.45571814	356.01464955	407.42372443	234.10601885
452.40317012	331.67405346	463.056149	312.03315198
241.79687364	303.21522041	383.73185851	464.05620381
285.48403754])	'EI_cw': array([3.82929447e-26	1.59914393e-26	1.04934692e-26	1.88052272e-26
2.21536654e-26	1.37638804e-26	5.14011833e-26	2.00612189e-26
4.80016364e-26	1.51341338e-26	1.45788872e-26	1.13032089e-26
1.96807597e-26	1.40092705e-26	2.54767729e-26	3.77337802e-26
1.30883297e-26])}{'torque_ccw': array([536.44456433	448.02562755	558.08404607	356.56536486
535.43473026	582.83390899	546.43831132	496.85687066
405.71143378	529.07238796	564.86124213	528.95672904
576.79045987	573.10618877	537.53179222	592.21849251
482.0757341	378.15512152	349.42293065	576.06570232
564.52050312	503.88893061	505.03370747	588.46261595
558.13469265	555.86414794	537.44336529	528.84233467
632.23457631	542.57766156	593.31990651	617.53622912
575.42759497	469.57615464	552.55683894	553.05195175
559.98841766	580.14055969	511.05429896	578.51853736
628.6313741	474.16047417	548.03783544	554.91678489
480.48052309	413.52067182	511.74734673	491.88118664
574.51315704	609.91121446	513.07387891	515.86652215
595.45812718	522.41466494	496.96166833	455.18104042
526.16210681	548.55426713	543.51462896	580.38521819
575.37531686	539.56593333	559.52836666	610.92792699
560.2204153	599.8449973	542.60476468	380.9330507
472.32838161	589.67538517	601.25779818	588.81690007
599.55003915	536.08171631	491.46649978	503.36590043
592.55878823	631.41203895	540.67622612	603.85170107
538.58214341	536.97332086	501.23643976	514.05435078
602.76280976	496.66125168	558.95942519	530.23056988
594.86432729	608.91269369	602.17703272	460.3463372
569.88767158	465.39441078	496.42929353	605.73605405
596.25600534	531.03430731	539.51032277	413.63393713
624.22832248	507.74032395	549.72053732	626.50002376
601.65862534	553.66689496	532.30744374	595.90623582
575.46471203	593.89026715	531.6243999	587.74523021
621.16286728	518.40559095	467.21132349	594.58781181
586.43431583	556.2736738	571.14764029	526.4252968
452.77547529	477.79511752	612.00899821	566.82234559
617.94478011	540.7296546	563.98001471	536.99538074
550.77482715	627.35761698	612.89547928	555.167249
518.19468408	490.89338437	626.59463709	559.35764708
627.19122293	615.11126782	580.67321718	517.65683431
449.28507641	482.92139305	572.75289774	485.20671024
463.05550939	597.33037371	586.75042641	594.64179675
511.18624704	574.52536056	579.76393668	608.54689249
529.82409847	306.99810586	469.83592878	595.76557166
612.53628001	591.7636329	402.03471935	498.20908976
634.51213313	528.88077305	497.70566563	602.11858621
599.84779417	506.52430414	596.260886	564.99457806
510.35109884	601.30560078	365.72475371	589.21011776
498.29203389	523.67122756	608.10600627	519.01153083
483.16406928	589.51899726	603.13092762	498.72953296
408.99623516	485.22450502	438.66164029	459.78076519
548.48180524	557.29781971	449.0677245	520.70837575
453.26461207	515.9851408	434.44342593	560.68925079
580.72872677	461.30435142	568.51044119	476.19625726
362.92289721	447.55562813	583.83254119	595.49276125
520.57017151	536.59582119	400.69295609	500.68062299
417.60236694	453.95378924	436.69812304	582.91806233
495.44927602	477.12573163	521.49852217	542.21544235
589.53916753	575.12654263	600.89391739	535.03286825
557.19122498	560.2823972	575.55242485	402.16809084
500.72541529	509.38951539	486.17629922	519.86893354
615.22517139	573.74956908	579.88636003	536.28362548
528.92495346	532.88082932	511.527652	579.06197153
498.73579149	567.49018332	501.25636599	454.89046354
556.92897087	556.3465392	552.20927498	564.97887415
542.73434899	464.14852058	619.60399351	602.41655549
566.6157132	345.95200548	574.08068508	431.95596682
449.69693036	511.12793022	510.18558462	576.22745936
522.86007778	488.88915757	557.51130662	523.44301845
149.06770962])	'EI_ccw': array([1.25944721e-25	3.19796747e-26	5.92470673e-26	7.97129164e-26
6.52057108e-26	1.03878550e-25	8.79069454e-26	4.09690049e-26
8.14810959e-26	5.62062884e-26	5.41702820e-26	3.34426926e-26
9.94623718e-26	4.62927167e-26	5.86466236e-26	7.07084410e-26
9.28558498e-26	5.26728086e-26	3.77570471e-26	9.02913742e-26
7.32326120e-26	3.64629381e-26	6.89261938e-26	4.92984395e-26
1.40417512e-25	4.76643518e-26	6.46898661e-26	5.06601362e-26
6.49126895e-26	7.53394615e-26	8.08804581e-26	1.94514632e-25
4.77663860e-26	6.52090711e-26	6.20008898e-26	4.82088844e-26
5.54245448e-26	8.73120186e-26	6.30648446e-26	5.54905834e-26
7.52818094e-26	5.92385200e-26	7.22699724e-26	1.26534165e-25
3.07218815e-26	2.67902550e-26	5.74226359e-26	2.93781574e-26
9.75145012e-26	5.81621260e-26	4.28615856e-26	1.08596022e-25
1.05720832e-25	1.13850266e-25	7.52041449e-26	1.13198723e-25
7.95036608e-26	1.15402248e-25	5.67588339e-26	9.34310718e-26
1.08283364e-25	6.03699693e-26	5.00192247e-26	9.22207316e-26
6.78132479e-26	9.25908022e-26	3.82965581e-26	3.78881029e-26
5.08176965e-26	8.65229366e-26	9.09933815e-26	6.87681506e-26
1.12348800e-25	5.71053040e-26	1.03291485e-25	4.38412340e-26
8.50249263e-26	8.05749591e-26	1.24327414e-25	8.13061157e-26
6.49178325e-26	1.21170603e-25	3.77064180e-26	4.24816046e-26
8.08439681e-26	8.63505393e-26	4.87054523e-26	4.80304674e-26
5.85539361e-26	5.31149870e-26	1.25566944e-25	4.98866217e-26
8.97156946e-26	4.78546012e-26	9.21110746e-26	7.02290703e-26
7.21564204e-26	8.27355004e-26	5.98955261e-26	4.72134726e-26
1.08166676e-25	7.49245658e-26	1.02693814e-25	5.05307381e-26
5.03002580e-26	7.86363210e-26	5.88411620e-26	5.82963598e-26
8.28077668e-26	6.40607185e-26	6.22956370e-26	1.11618999e-25
6.31215686e-26	3.58357235e-26	6.04911134e-26	9.82143732e-26
1.33823812e-25	6.71408194e-26	6.70651597e-26	5.08050906e-26
3.26013413e-26	3.68810188e-26	7.54334116e-26	3.91584264e-26
1.26558521e-25	1.52517419e-25	5.44899360e-26	1.10517801e-25
5.56448187e-26	7.99129546e-26	1.17831469e-25	5.58576027e-26
5.58138082e-26	8.36400114e-26	1.08282983e-25	6.33239098e-26
1.22966340e-25	8.24180907e-26	7.68156985e-26	9.12468932e-26
4.48911589e-26	3.56029824e-26	1.65377743e-25	1.21518776e-25
9.53480970e-26	8.32122833e-26	8.40396363e-26	1.36627242e-25
1.01543703e-25	5.44335342e-26	8.97691141e-26	1.04708401e-25
1.30780624e-25	6.16816494e-26	4.91655324e-26	9.95164560e-26
1.35410583e-25	4.00309523e-26	7.91947710e-26	3.82356926e-26
9.39585392e-26	7.83489599e-26	1.12938276e-25	8.55806866e-26
6.53897353e-26	1.28009150e-25	8.28925768e-26	7.12773577e-26
4.74052865e-26	1.06456889e-25	2.25750288e-26	1.51951228e-25
8.64757181e-26	7.52808299e-26	8.20179605e-26	1.09024452e-25
7.35449668e-26	1.82856102e-25	9.88126587e-26	8.03080632e-26
5.53466309e-26	4.92140252e-26	1.03768971e-25	7.15328586e-26
1.23303727e-25	9.62343109e-26	7.27385437e-26	4.01701917e-26
3.91657100e-26	1.33627287e-25	1.06812686e-25	7.60461464e-26
9.14819503e-26	5.97576548e-26	9.52314908e-26	6.04582846e-26
5.14321915e-26	3.53601579e-26	9.92091989e-26	7.39027069e-26
3.56018876e-26	4.95739030e-26	6.59611089e-26	7.53491757e-26
7.44914917e-26	6.35174809e-26	1.20287878e-25	7.75285697e-26
1.47602402e-25	8.54873848e-26	9.34059147e-26	1.22852189e-25
7.61450789e-26	8.21090844e-26	4.52439036e-26	1.12901039e-25
8.64326117e-26	7.32874328e-26	6.80819179e-26	7.65851605e-26
5.84321532e-26	3.43107791e-26	5.27208213e-26	6.68405984e-26
5.52804510e-26	4.48398722e-26	7.00592708e-26	1.07747338e-25
1.58594225e-25	8.36510632e-26	7.59658970e-26	7.66599193e-26
1.07273151e-25	1.54532688e-25	6.48804459e-26	7.04175590e-26
1.18412429e-25	1.27830013e-25	6.07894885e-26	1.05700378e-25
1.51383697e-25	7.94365867e-26	6.24936135e-26	8.80839745e-26
9.62775554e-26	7.03863884e-26	6.09089343e-26	9.38252318e-26
7.42188955e-26	1.30298286e-25	8.05591555e-26	6.69682718e-26
9.54599153e-26	8.11248658e-26	7.45291070e-26	8.03154466e-26
7.23851080e-26])	'torque_cw': array([158.43555508	336.41990265	384.85615109	251.90808982
370.95527845	301.43852013	322.51975626	370.06230801
399.15874999	375.77876483	270.65696461	312.28261133
373.17938049	271.85337873	330.78437192	405.29676902
315.30523252	245.37971724	431.81858028	281.34400503
269.37995831	382.82971233	338.81089013])	'EI_cw': array([6.37776302e-26	8.77495905e-26	6.56788100e-26	6.84574769e-26
6.25815207e-26	1.08381885e-25	7.58435647e-26	5.29015125e-26
4.55555424e-26	6.68873015e-26	6.53354113e-26	8.28269911e-26
1.84195688e-25	3.82250171e-26	1.34505515e-25	1.23735986e-25
3.77870429e-26	5.75793449e-26	8.27930253e-26	4.33526298e-26
6.56310474e-26	8.51583763e-26	7.67215470e-26])}{'torque_ccw': array([820.71008142	690.20048002	751.57387102	795.52217426
729.90666272	739.85356398	762.06101656	775.0857323
667.38293826	776.90708472	642.28159062	730.83994451
698.01328277	689.77789021	802.3720506	753.63869404
797.73125391	737.69291206	782.91461742	782.62476762
823.29054405	703.10067359	788.39430314	753.3493932
811.88679734	770.81038797	748.41988954	707.4744672
807.45435906	691.1636897	655.87024891	827.36975307
807.72628383	783.78675396	799.39373047	735.61019409
856.51592924	691.49087943	638.54090821	780.60874585
783.41849558	811.88946116	816.07206704	786.01841965
814.40169106	748.8826576	783.62467518	600.05984306
670.8445808	806.14070108	801.57663655	846.59491463
734.50428674	686.04550191	780.07638504	758.87286295
742.41930767	756.47079479	674.21020577	694.43460184
651.18183209	735.38401359	824.86430147	775.41681445
769.67597586	712.07434559	750.01043574	699.56833959
639.80174573	714.86717706	669.2981631	750.93676223
631.62076912	786.97589367	514.98353834	824.34959448
750.92159306	830.76550885	741.96098486	815.47178844
728.5508067	698.86605212	825.30256694	819.89863301
752.65810182	793.87156423	700.9066635	727.35007855
794.26687898	736.37573257	501.50177054	756.17153207
833.93627355	775.9283825	818.64819564	726.39840685
812.72041095	634.87006351	710.24477862	763.89157547
748.711588	683.21685455	808.21854246	677.80937632
757.99808295	707.89191261	760.41171567	752.57119406
755.06938575	738.95812917	595.77167818	685.2850892
726.07397638	700.78103655	708.77641571	756.26636555
796.23092764	720.88196204	833.23646904	827.67950954
767.22080407	724.47787159	772.16648021	750.51254182
820.50968811	796.22828775	771.32869009	715.6768682
780.02697425	773.41639594	764.6995913	791.22697617
759.75875215	672.4151732	771.6296094	345.72616856])	'EI_ccw': array([5.50683734e-26	2.13587413e-26	4.05232756e-26	3.46421163e-26
6.19932140e-26	5.54401273e-26	3.85209733e-26	5.27461547e-26
6.32845921e-26	7.55192475e-26	5.46637360e-26	5.34200855e-26
4.93108884e-26	4.64963850e-26	5.22341234e-26	4.88593749e-26
5.44658996e-26	4.86479210e-26	1.00904686e-25	7.18073442e-26
9.50652810e-26	3.74912711e-26	8.12340010e-26	6.28954253e-26
6.52035202e-26	5.98736082e-26	6.32026371e-26	3.58318176e-26
8.90537446e-26	4.81354302e-26	3.48697184e-26	5.97761172e-26
4.27088944e-26	6.07001278e-26	4.68798102e-26	3.80330928e-26
7.39027670e-26	3.84340072e-26	4.53702779e-26	3.71270237e-26
5.67159738e-26	1.09263635e-25	9.91476757e-26	4.75402588e-26
1.00842861e-25	4.88034110e-26	5.73008200e-26	5.52982212e-26
5.19868179e-26	6.32651460e-26	4.12241576e-26	7.41042677e-26
6.97143122e-26	8.53277386e-26	4.29627925e-26	4.98845176e-26
2.83301252e-26	6.88298038e-26	5.27726023e-26	7.19798139e-26
1.63094718e-26	3.73444737e-26	4.32066346e-26	5.96625388e-26
5.90407460e-26	4.47908199e-26	4.27101873e-26	3.78609539e-26
3.46635716e-26	4.91284235e-26	4.68810367e-26	4.20649330e-26
2.53087663e-26	4.60075483e-26	1.24591366e-26	4.59894969e-26
3.07054213e-26	5.76317022e-26	2.86333171e-26	5.23077619e-26
3.39080818e-26	4.66113885e-26	4.78160804e-26	6.28507381e-26
6.51334589e-26	5.13227051e-26	4.19771632e-26	4.24366204e-26
7.87493996e-26	4.64120259e-26	2.18329922e-26	4.49684960e-26
4.57955950e-26	4.13908286e-26	5.46132235e-26	4.40226043e-26
7.39209348e-26	2.24668420e-26	3.32523283e-26	6.96278847e-26
4.53658453e-26	4.17031997e-26	4.43396754e-26	3.83835905e-26
2.02970502e-26	4.29938122e-26	4.68377746e-26	9.97973107e-26
4.13967152e-26	3.89287935e-26	3.78664766e-26	4.72357179e-26
6.89058521e-26	4.75696722e-26	4.81004783e-26	3.79434473e-26
6.88310497e-26	3.88799015e-26	5.73489405e-26	4.86658716e-26
5.63636931e-26	3.66938618e-26	2.66477760e-26	3.68582984e-26
5.03081724e-26	5.59255387e-26	5.24872366e-26	4.73630452e-26
4.12200759e-26	3.80651592e-26	4.17625949e-26	5.43332895e-26
5.57324160e-26	3.28219503e-26	5.86719404e-26	5.34560852e-26])	'torque_cw': array([533.90305575	518.68717582	578.60329525	497.35746903
479.77798731	439.59464122	677.48286666	586.5330355
358.8255499	634.52386464	576.11685749	524.6449611
539.97090347	577.90626385	612.05400624	456.12582566])	'EI_cw': array([4.33405402e-26	1.54313191e-25	9.07612959e-26	2.32539291e-26
8.29869118e-26	1.09238938e-25	4.77600984e-26	1.50904047e-25
2.95073297e-26	5.76669544e-26	1.55847092e-25	5.94339789e-26
1.69511366e-25	8.74946723e-26	6.37524457e-26	3.06934716e-26])}{'torque_ccw': array([195.04715512	172.46093629	197.41396381	168.41958523
265.42264396	271.21938581	265.41485323	343.34040453
276.80343893	273.72752398	283.79748128	314.92058509
421.38753766	421.34079651	450.02478533	405.05440245
377.2958092	358.05376509	332.77552862	344.2072336
356.4950224	319.39030359	384.5600519	404.93131065
370.48187164	326.17554817	389.93004472	372.56416137
345.42156092	400.58692742	245.49869921	385.14891405
371.67592975	356.68276447	372.28401925	416.62371247
338.20030493	426.36560209	320.19084525	311.11176599
391.01002843	333.38005706	317.25967741	340.16535453
396.10899578	378.49216378	389.82129911	319.98913726
370.80475267	361.16706429	325.55582892	303.07703469
329.55158255	283.467551	373.62910076	426.22404812
414.52867158	392.12827939	383.79123371	435.98466323
440.64398938	425.88511614	312.21277547	373.62366468
380.2659791	350.05038822	351.59528135	396.03258066
392.14097257	366.38910974	325.59767349	398.64793577
317.71812273	392.69564579	410.5655589	370.99460222
324.93687467	421.74756203	355.88808945	406.38326314
412.76321015	376.35678365	391.09995564	368.59427742
241.43211788	292.59455404	384.11287624	416.06253637
373.90499081	410.47499194	365.32977126	333.86890987
367.50254929	428.13659392	405.30418112	369.84261771
401.85098627	403.2489101	399.69094979	468.08221456
486.11710162	454.43065062	391.0839285	491.64402633
513.06095986	490.72048963	534.36856574	561.79773805
543.13238181	499.8680354	505.3789608	432.46873532
504.54785333	327.04216337	560.60778765	516.41263456
518.57827445	393.10787666	497.17781288	422.54286851
508.76857578	468.1146125	538.62555634	454.36946643
546.82341427	538.16315782	562.85867989	424.15050289
490.7090573	494.9990863	472.74346946	490.80176671
529.45218449	507.99890359	512.49486677	548.22428412
521.16282586	441.37040765	463.12595487	553.34323838
603.02777467	582.01127472	597.81965236	511.52765242
426.61146374	606.52496795	582.69359307	596.66881346
555.1082301	588.72918313	568.03821263	580.47669038
576.02752569	471.64328098	575.25768241	577.26497637
418.82319834	575.38236118	545.08290979	516.98493416
442.31599363	472.73905167	550.45045878	438.48247815
540.85740682	599.02952383	524.43525919	594.32097337
558.89388708	556.53359734	575.30432749	579.47689772
569.90163928	566.18001643	576.30043102	506.9215225
544.33294715	576.93659447	488.09219653	548.82069745
498.39018263	560.33057808	435.65663023	551.75120606
565.41563728	509.58306953	581.40281186	536.26174212
576.49202521	575.49771624	536.78766669	572.54259875
550.43104659	555.71689343	567.02771504	535.92763025
552.46603014	491.07851455	555.33138248	562.50464074
538.89211285	515.76177774	615.44971344	559.17619995
458.35891296	589.93627099	505.48398079	599.51976423
593.48826214	549.55136796	558.95952521	390.30458702
602.33563832	513.78373492	529.06416417	570.74826626
524.40752513	468.48928612	404.64911942	541.95087647
601.89497087	578.31323394	542.67015142	577.06638542
404.84630476	573.00017235	604.56768725	531.22888636
562.6785486	488.18675082	581.37675719	590.71696513
532.84415405	526.37596848	628.06482426	606.75346226
589.62300405	584.49034803	592.661792	606.2426919
371.63942891	552.64634124	542.88580883	558.8977553
494.35269036	619.44071335	539.31634393	540.48813539
536.59490009	489.22006043	515.37217849	528.54145721
516.56649837	585.53641618	579.59237697	565.10711065
582.162908	506.09947128	601.03610021	499.36349738
607.93096578	590.07182717	614.78935518	636.95380391
599.06461074	579.46229434	604.48527118	580.80802562
597.9937435	594.22476206	561.38172232	544.3148057
582.21259517	345.51130661	405.71612688	520.05607122
521.16392014	500.6748437	545.31475553	546.87932098
521.2657156	563.369938	428.55287939	546.83681842
583.17512568	440.01239866	554.39198153	450.9999034
554.15554727	562.58165487	553.21484841	556.38713729
574.22021893	571.5422275	524.77694816	536.43747202
534.71475516	666.87280497	578.29620244	563.09614141
600.73159648	689.35513743	624.89777593	591.29654799
673.01859399	653.58594506	557.92597542	605.80303723
673.15104287	639.25210253	665.76442407	527.36576149
657.66866116	643.21983388	667.96833525	657.8623033
668.83318672	627.42140174	728.31038903	733.32615255
759.10120253	615.84139852	725.94762994	669.24815449
768.26843752	752.40850928	505.5630173	694.07206939
746.49604936	726.58381452	717.58442662	724.21616711
587.74509113	747.58235505	729.43495182	747.8882165
702.55384064	729.94204549	752.90233705	729.15636384
739.94231828	701.71230272	705.39864484	762.58691073
696.0185737	741.98939873	601.2040438	656.28741983
693.14786358	681.27530493	735.72808249	590.12312346
626.1811487	625.23048865	706.01149779	712.2998594
716.30421887	686.73719312	548.00606439	664.03781131
700.00142483	595.77500752	607.48383379	659.12054921
744.8971323	687.83239645	724.37012441	587.07140087
527.96467603	453.3722761	512.27067601	602.68953651
573.99292677	559.93892229	608.95503411	616.83093549
637.23807149	702.54359614	630.06129063	656.26393312
671.57188691	705.97207589	508.33825658	646.79410118
691.19761903	675.75890308	690.3202841	714.94648797
664.78576408	695.73187386	734.09278263	723.54998389
705.17516034	736.42251799	763.78697175	697.43248742
720.32455307	727.83448018	723.78453581	706.29538612
683.03779092	619.37969771	631.21230181	534.64062742
592.50820256	453.43449828	391.38856894	624.06189678
697.15122394	681.47733509	575.942566	636.87909057
668.36032365	694.85420337	701.31050325	673.56358352
735.925498	722.9009454	742.81293478	717.6785532
708.68036725	663.64018788	707.69759997	611.10942547
14.32639363])	'EI_ccw': array([2.77554870e-25	2.56164354e-25	1.34584508e-25	2.38976933e-25
4.11707517e-25	3.97318583e-25	2.22450447e-25	3.26724532e-25
4.36528912e-25	3.84243730e-25	3.87754696e-25	3.54742215e-25
2.97669417e-25	5.34946091e-25	6.34935137e-25	4.38407341e-25
5.03273736e-25	3.35159278e-25	1.29339857e-25	3.45775584e-25
6.94590009e-25	5.03684292e-25	5.70631666e-25	4.47528127e-25
1.48488476e-25	3.71397739e-25	1.68930973e-25	6.81170137e-25
6.45190594e-25	7.31177372e-25	1.43473627e-25	5.16329807e-25
1.96737573e-25	2.08469191e-25	3.64159232e-25	4.74992042e-25
4.50002886e-26	4.70829186e-25	1.62335874e-25	3.07464235e-25
3.13649819e-25	2.09615164e-25	2.64958342e-25	3.20600852e-25
9.08650085e-25	5.18306408e-25	7.50040329e-25	2.30585314e-25
4.34925285e-25	7.23607186e-25	3.87923522e-25	3.75727159e-25
4.22960341e-25	5.74000996e-25	6.30693967e-25	7.83430601e-25
6.66907976e-25	3.41651966e-25	5.15023729e-25	5.34230498e-25
6.17838999e-25	3.67066332e-25	2.25076957e-25	4.74479546e-25
3.59998861e-25	5.36044193e-25	3.03273195e-25	4.72858032e-25
6.73138308e-25	6.88020293e-25	1.27781998e-25	4.55987195e-25
6.38053506e-26	6.14037987e-25	5.25319853e-25	5.32698214e-25
8.20730552e-26	3.69194525e-25	4.57231145e-25	4.08353244e-25
7.02276203e-25	3.21492678e-25	5.23738228e-25	5.56433483e-25
3.86886476e-25	3.27058628e-25	3.98583402e-25	5.50860536e-25
5.66712151e-25	5.11252931e-25	2.49964047e-25	4.41578724e-25
2.67254876e-25	6.87957250e-25	7.00427567e-25	4.65502950e-25
3.02847671e-25	6.01741259e-25	6.14376960e-25	6.81761980e-25
5.90358028e-25	3.69780422e-25	3.00251622e-26	7.81338210e-25
8.50044315e-25	9.91604788e-25	8.76680677e-25	7.95438514e-25
6.61380138e-25	7.53074166e-25	7.94549780e-25	5.97028967e-26
6.66131745e-25	2.41422440e-26	8.86469718e-25	7.37804201e-25
1.01830225e-24	2.47588244e-25	7.81603245e-25	3.36332020e-25
1.03259002e-24	5.47572310e-25	8.21093727e-25	6.67380212e-25
6.98696653e-25	5.39058727e-25	9.01577983e-25	5.67058614e-25
4.39532437e-25	3.81924901e-25	6.91380487e-25	7.36024549e-25
6.55416019e-25	6.75047719e-25	8.38286936e-25	9.55857886e-25
5.53590867e-25	4.20171385e-26	6.26459361e-25	8.30500917e-25
8.26292272e-25	5.76678049e-25	9.51382060e-25	5.41751160e-25
5.79556625e-25	1.15485018e-24	4.12920712e-25	1.00663832e-24
1.10299073e-24	9.74062285e-25	7.61895879e-25	1.01315676e-24
8.37188090e-25	8.09057097e-25	8.12925972e-25	9.74185198e-25
3.97198769e-26	9.12321831e-25	1.10346629e-24	1.09370581e-25
1.99487014e-25	1.46506643e-25	5.44174033e-25	9.24254332e-26
3.09662162e-25	7.20236748e-25	2.57656421e-25	9.02940666e-25
5.54774473e-25	1.87065359e-25	8.76595081e-25	6.98310646e-25
8.02143437e-25	1.14790899e-24	5.20415950e-25	8.54204113e-26
9.28238983e-26	1.06090191e-24	4.59210021e-25	4.17833673e-25
4.31066433e-25	3.68176962e-25	4.98028621e-26	5.81741884e-25
1.12331066e-24	7.72895878e-25	8.58476584e-25	7.22461064e-25
8.86774410e-25	1.33706413e-24	7.38111395e-25	9.73175754e-25
7.26086422e-25	1.10398731e-24	9.90521057e-25	6.98946725e-25
9.02376471e-25	3.89901912e-25	5.96884819e-25	9.76755638e-25
6.03489838e-25	4.03799567e-25	1.68335721e-25	6.99741357e-26
9.93764705e-26	9.45876086e-25	5.53010004e-25	1.05672804e-24
9.13077498e-25	5.00812441e-25	8.70166382e-25	3.27127693e-26
8.77222353e-25	6.40251075e-25	6.06766494e-25	8.36664356e-25
5.90786946e-26	1.02416989e-25	4.79502788e-26	7.02043939e-26
1.12769322e-24	5.42410799e-25	8.94100946e-25	7.44729225e-25
1.41769206e-25	9.74278322e-25	1.07733880e-24	9.19423688e-25
1.28096937e-24	6.66210531e-26	1.06344077e-24	5.40991657e-25
1.07697622e-25	2.16793420e-25	1.03269975e-24	7.39612697e-25
1.04235366e-24	1.09528316e-24	1.17063970e-24	8.19029385e-25
6.11829537e-26	1.97107837e-25	2.68525446e-25	4.63456392e-26
1.41567802e-26	1.07236639e-24	3.42228676e-25	5.59507908e-25
8.97126991e-25	4.88360808e-25	6.99451452e-25	9.13844731e-25
5.91659654e-25	9.01582157e-25	8.53424414e-25	1.92160147e-25
8.47164662e-25	8.00550096e-25	1.08820048e-24	6.70597649e-26
1.08735666e-24	1.26666939e-24	1.06073768e-24	5.33666519e-25
4.57421143e-25	1.43595938e-24	1.17337444e-24	9.00966410e-25
8.92170889e-25	8.60025269e-25	7.84853980e-25	7.26097076e-25
9.52360124e-25	7.82440058e-26	2.27004211e-25	9.76999569e-25
2.60069162e-25	6.65744278e-25	7.80195938e-25	1.11617623e-24
8.14735687e-25	1.24567915e-24	3.76884847e-25	5.23361914e-25
1.27969647e-24	1.89305682e-25	1.02721982e-24	6.14241829e-25
7.52211191e-25	8.20055126e-25	9.10070121e-25	6.62562706e-25
7.76073857e-25	7.47113084e-25	6.84076552e-25	6.26913852e-26
3.36296206e-26	6.72805816e-25	8.04243178e-25	3.10506133e-25
9.24818128e-25	9.43642366e-25	1.20088412e-24	3.06649329e-25
1.21974427e-24	1.61670021e-24	1.15692940e-25	5.28414108e-25
1.29091567e-24	9.70485441e-25	1.20857906e-24	4.37432587e-25
1.15920149e-24	1.06177297e-24	1.19491368e-24	1.10541155e-24
1.14919095e-24	1.13799493e-24	1.48752387e-24	2.18068161e-25
1.27890256e-24	3.98687605e-25	1.58398554e-24	2.01361026e-25
1.35487649e-24	1.52919021e-24	8.42591960e-26	8.04656906e-25
1.58999412e-24	1.53142328e-24	1.09573446e-24	1.09866023e-24
2.08805861e-25	1.14997269e-24	1.17215336e-24	1.40096514e-24
1.22474048e-24	1.23193246e-24	1.38359864e-24	1.31062640e-24
1.15413554e-24	1.41024138e-24	1.15203102e-24	1.39009184e-24
1.08097881e-24	1.07347198e-24	8.17649958e-25	9.59233415e-25
1.13155234e-24	9.79070330e-25	1.38176274e-24	5.09187027e-25
1.06135884e-24	9.72166624e-26	1.19461216e-24	1.05828937e-24
1.41977426e-24	1.12191112e-24	1.06836628e-24	1.38449024e-24
9.46362338e-25	2.51093084e-25	2.27223412e-25	2.94327557e-25
1.42224011e-24	1.28830221e-24	8.89011863e-25	8.70797091e-25
7.66999083e-25	6.51265062e-25	7.20384106e-25	6.64423253e-25
1.00986782e-24	8.57378649e-25	1.24055239e-24	1.02431406e-24
1.00877479e-24	1.20295935e-24	6.45258868e-25	3.11586046e-25
1.10000957e-24	1.01153869e-24	4.50790701e-26	3.48526842e-25
1.05751226e-24	1.04617261e-24	1.29003775e-24	1.09743633e-24
1.16520200e-25	1.05032046e-24	1.35725833e-24	9.95834762e-25
1.02979554e-24	9.24239839e-25	8.72050483e-25	1.13612446e-24
1.20646787e-24	8.37664997e-25	1.45710763e-24	8.32419688e-25
1.01729780e-24	9.14317730e-25	5.52605242e-25	6.91238917e-25
4.64385434e-25	6.87406917e-25	2.77853339e-25	1.30244735e-24
1.16494957e-24	1.45451645e-24	1.46419037e-25	5.64350130e-25
1.22134115e-24	9.56337194e-25	9.32122728e-25	2.31283043e-25
8.96723509e-25	1.15968029e-24	1.11573257e-24	1.21296727e-24
1.05306579e-24	1.78175446e-25	1.10943976e-24	2.18789869e-25
6.39902709e-26])	'torque_cw': array([283.49665586	440.63099148	481.54329381	441.90945368
281.64191512	434.86396682	327.16979237	490.62660766
414.96813016	511.91963184	352.15406036	499.107871
524.0062196	365.288498	349.3436976	436.62102653
581.44330142	612.82263109	683.33225767	621.57086294
639.81778093	612.42124937	643.64192886	601.79500132
558.69069823	659.9952188 ])	'EI_cw': array([4.17870597e-26	2.02307743e-25	7.98977273e-25	6.74416763e-26
3.01068939e-26	4.97082328e-26	2.94758746e-26	1.50664028e-25
4.95590679e-26	1.35283270e-25	3.56173917e-26	6.86479826e-26
1.09292146e-25	3.02052395e-26	2.67996584e-26	5.60471106e-26
2.67195171e-25	2.45691036e-25	3.16649483e-25	1.02571268e-25
1.88193646e-25	1.40183724e-25	3.61387963e-25	1.46244059e-25
4.20048132e-26	2.22025221e-25])}{'torque_ccw': array([198.93513701	124.14319032	217.17476251	216.62700595
239.8255756	259.43473027	249.76000688	251.7415796
246.4996462	172.76877107	201.7024654	227.39164531
181.41750538	201.54990605	231.54443972	256.53934019
248.14382746	206.46116008	270.20896929	200.97741435
177.11625948	238.90857898	252.09050243	243.67817679
279.6858099	210.47173311	255.48737174	205.37491045
236.16464518	210.04115805	214.21675433	227.84779266
196.5513274	258.2539341	194.14609666	257.29731895
207.98813915	262.91019826	252.04239447	276.58532428
252.5094215	270.45073232	247.72323098	211.79402303
204.52084567	230.0972345	263.89382788	243.52532829
184.56045683	223.88153513	266.61100997	235.7609616
276.80488093	252.85115847	243.43458864	250.20522927
233.8146664	215.11450947	180.47880391	211.58200582
218.47750561	190.06164239	214.72652737	236.9502488
220.71673436	185.74343572	211.40602547	240.65852347
214.41479266	247.92329116	264.08884217	255.23011446
272.27787899	256.80650633	217.9815767	256.08449413
259.46530306	293.81009879	236.7542	293.6812487
235.3818161	280.37531499	223.80972968	187.84969445
259.80049892	215.55829356	263.29287626	242.00216187
189.52436547	225.77731456	264.62563591	192.96275849
264.5032753	197.10996878	197.41168685	199.85207839
268.34726896	273.20759138	228.96334202	231.75739433
252.40760995	204.40431877	204.45971338	260.72995267
217.24106705	224.99780122	204.79665472	257.14161935
220.06945215	213.70274292	215.50594153	294.78423225
343.87696962	301.76281478	314.78328095	336.39177621
272.05399405	277.1109218	301.6127238	323.86786652
288.39444169	322.34092169	327.96243488	306.36406302
301.52580873	333.08008129	292.75470426	248.21625601
313.84451483	260.78301937	317.5335567	257.56725086
270.83046146	262.1673491	295.84133511	293.37950211
351.01169594	258.03550832	320.9269471	241.7415534
323.25330007	326.22448298	319.01035807	311.43446627
381.36711174	351.31356049	347.45420928	286.29712437
297.88081952	361.70332973	316.50693503	266.4802382
325.99992908	319.45130299	402.21263575	334.1739189
259.77021849	293.67275114	364.22509801	277.40847944
316.56542049	314.64998116	286.1466602	294.37726778
332.66593825	249.99404471	353.725972	347.59275685
330.95555685	363.55129518	341.88794171	246.62152342
332.47363184	304.96094979	346.8932231	288.78495683
308.50033313	351.54132947	257.97244847	340.83768193
251.4879062	343.85204343	298.9755678	267.64172653
297.39314664	335.87943463	346.9801981	302.81626504
338.67584722	331.28901779	222.25936745	212.1022626
233.32263218	267.86394842	292.86331724	266.27909706
282.57898901	317.37680166	323.78406289	354.83203564
337.31358676	331.65839953	315.98610796	323.75449325
259.47923008	210.44054197	338.94281794	264.20943615
309.59051129	326.55493589	363.07592165	319.10182609
349.44540724	339.06627946	223.10403952	237.31371215
298.2065189	320.61598413	343.72015417	337.44545548
283.0751293	291.3655837	325.05810881	385.89738143
303.14008709	337.90740971	341.40131394	346.19877945
304.09526601	305.47606616	259.93663502	326.98405283
388.93802467	286.44516356	250.72632966	295.236217
311.88734043	281.81775871	239.35041943	323.36174356
293.69273019	286.96944196	305.18753147	327.89849404
349.52311767	373.11216379	311.19245407	338.29398615
324.74954269	283.466924	270.31892937	338.94923912
333.89481015	248.04831537	275.54521631	348.45594636
343.55513255	354.65653702	261.48914176	323.99645826
356.78035991	342.69271651	330.15565433	328.21038482
338.71390759	322.70831429	353.38126849	123.50265849])	'EI_ccw': array([6.38762873e-25	9.97062964e-25	1.33027924e-24	9.15390790e-25
6.78247830e-25	9.96264594e-25	8.66340501e-25	7.75886045e-25
1.18815722e-24	4.80641668e-25	3.88833539e-26	1.13437248e-24
8.35760180e-25	6.42114213e-25	1.14765776e-24	5.45775631e-25
9.44063867e-25	7.36893201e-25	6.47579975e-25	3.14195270e-25
3.88311407e-25	1.02592916e-24	1.42108022e-24	9.92077845e-25
1.23895333e-24	1.18082783e-24	1.46518437e-24	8.78225397e-25
1.28756532e-24	7.71977167e-25	7.51594161e-25	1.29264764e-24
6.25531464e-25	9.76926119e-25	1.07201818e-24	9.00497149e-25
1.04791017e-24	1.31037023e-24	1.25853155e-24	1.19531113e-24
1.11666298e-24	9.42477485e-25	9.80109732e-25	1.06503111e-24
8.21025690e-25	1.00924598e-24	7.87237462e-25	6.80288762e-25
4.14776560e-25	9.61048592e-25	9.46733741e-25	8.96319833e-25
9.17480225e-25	1.53404213e-24	9.33963963e-25	6.24108377e-25
8.99595693e-25	1.20786077e-24	1.09192044e-24	1.39681928e-24
1.35713947e-24	6.17685655e-25	1.11124849e-24	7.12719478e-25
8.00210131e-25	8.21625580e-25	4.31497509e-25	9.99468316e-25
7.62305794e-25	1.16346500e-24	1.26277376e-24	9.30472707e-25
1.12901060e-24	1.00799963e-24	9.17098070e-25	8.90526234e-25
1.00722541e-24	1.13815198e-24	1.10221483e-24	1.09805845e-24
3.32336782e-25	9.11240886e-25	1.29758259e-24	9.11534837e-25
9.62752340e-25	9.61010154e-25	1.25062142e-24	1.10570942e-24
5.38884593e-25	9.39053020e-25	1.03783493e-24	4.98444952e-25
3.20261032e-25	1.31018195e-24	9.78269531e-25	9.38327755e-25
9.99029925e-25	1.18525951e-24	8.62884836e-25	1.16703586e-24
8.07041043e-25	1.02007433e-24	8.37877501e-25	4.51948170e-25
9.04503711e-25	7.07449500e-25	8.16502702e-25	8.04293120e-25
9.20257784e-25	1.00041976e-24	3.59774024e-25	1.15912303e-24
1.31446805e-24	9.33734482e-25	1.02397634e-24	1.39060842e-24
7.93303566e-25	4.57056402e-25	8.15093110e-25	1.51629608e-24
9.12866521e-25	1.15377438e-24	1.33461940e-24	5.09527841e-25
3.99282514e-25	1.42386963e-24	4.90314504e-25	2.07880476e-25
7.55029795e-25	9.78718866e-25	4.95322498e-25	1.22550933e-24
1.51193801e-24	8.99629128e-25	1.18216427e-24	1.45420499e-24
1.71731921e-24	1.15336429e-24	7.55047373e-25	2.91189264e-25
1.28484997e-24	1.53909317e-24	1.41028298e-24	1.46854885e-24
1.31123440e-24	1.51985015e-24	1.27377698e-24	1.04079726e-24
1.21630433e-24	1.35532336e-24	1.79581163e-24	1.03443844e-24
1.52607797e-24	1.44600974e-24	1.47157948e-24	1.30767701e-24
1.26621427e-24	1.26160012e-24	1.31947628e-24	8.45069583e-25
1.46768835e-24	1.32852878e-25	1.16387763e-24	1.09006820e-24
1.35630091e-24	9.57414947e-26	1.35191118e-24	1.46135856e-24
1.09995668e-24	1.24040504e-24	1.53546072e-24	1.01209133e-24
1.23819148e-24	1.52725479e-24	1.62452512e-24	1.13069165e-24
1.19984202e-24	1.37953969e-24	4.10097012e-25	1.29474193e-24
7.90788509e-25	1.36379190e-24	1.03539664e-24	9.74407068e-25
1.40034489e-24	1.77425866e-24	1.35287883e-24	1.23745872e-24
7.49321084e-25	1.03937687e-24	4.00411607e-25	9.19998234e-25
1.38112935e-24	1.12869826e-24	8.80679546e-25	7.66658591e-25
9.32913308e-25	1.11407098e-24	1.42037319e-24	1.51813262e-24
1.34862730e-24	1.22328829e-24	9.31651589e-25	1.32384031e-24
1.06397574e-24	7.06207650e-25	1.14276870e-24	5.44636725e-25
8.36877340e-25	1.20468951e-24	1.24814452e-24	8.75247981e-25
1.18444564e-24	1.63493785e-24	9.29642662e-25	6.39968812e-25
1.22340188e-24	1.30379147e-24	1.35003914e-24	1.41393130e-24
1.10398077e-24	1.09198260e-24	7.73676275e-25	1.07708690e-24
1.33102981e-24	1.46629643e-24	1.69379779e-24	1.46292127e-24
5.96042652e-25	1.10993201e-24	8.73994261e-25	1.31566010e-24
1.37277380e-24	2.74668652e-25	5.50165531e-25	1.20078508e-24
1.15774759e-24	9.08163591e-25	1.00753839e-24	7.43267674e-25
1.17224719e-24	9.28341264e-25	9.43710507e-25	1.07626321e-24
1.11375895e-24	1.08419064e-24	5.04839494e-25	1.33874232e-24
2.78636819e-25	7.67375071e-25	1.00907817e-24	1.09227404e-24
1.57158106e-24	8.36867800e-25	4.10232006e-25	1.18194282e-24
1.15468665e-24	1.44762993e-24	2.42913461e-25	9.66247295e-25
1.01583659e-24	9.09813065e-25	1.17121408e-24	1.00735963e-24
9.28535640e-25	1.53257134e-24	8.96206096e-25	2.15238749e-25])	'torque_cw': array([331.77776726	250.43186126	331.51883835])	'EI_cw': array([3.60030287e-25	5.23016758e-25	1.24523899e-24])}{'torque_ccw': array([418.16590402	296.12911689	204.95240843	318.56515022
299.43889675	324.56038261	304.97887643	240.12115424
430.50393179	426.61212847	480.7556748	553.42384313
418.10417122	310.69434615	585.00741753	660.57696522
548.87007133	553.80866612	573.09490759	434.10254261
516.56859796	582.19596059	489.84163617	485.2818495
527.53750421	343.67017654	208.44660852	540.4089047
164.23014322	240.55734326	520.88300439	461.66464125
446.32477483	288.10601805	609.29176683	452.0226057
591.1098652	415.79202432	498.51053015	832.51858264
647.88511246	562.50385089	660.06886569	454.6267996
429.95740945	663.68826477	659.8718358	604.18497588
648.78173063	340.8166861	626.44177135	513.48176097
433.20484992	514.50202352	430.67187871	568.76148684
425.70319109	499.06905761	545.41036365	430.55090694
332.49903018	495.70805948	580.4428328	386.72515594
370.97567336	509.56662554	476.8174684	507.31424637
707.1735215	700.06752018	694.24382965	561.3333021
657.96421902	670.12877386	718.67990903	750.64366649
647.67702005	678.90026256	699.46239522	802.0835875
581.98667502	563.6011153	647.11581587	530.65536984
792.0119714	810.1830914	674.96764249	658.66562233
685.02379554	715.20756059	672.63061373	706.39932311
602.85205423	629.21529859	612.0630954	592.53546793
547.60466046	679.91111344	648.04331772	499.55081933
395.69932585	667.35147245	664.40126621	677.08420562
741.63119744	705.71142225	724.13146728	706.58825655
634.37830631	737.95922392	716.74690927	717.26351827
814.84632358	813.08542778	743.53146424	606.85770848
737.80845267	799.44682607	798.40790233	699.11329614
627.2412282	680.91570413	220.94772484	512.50428275
669.93428217	643.55373199	954.20201188	873.31632743
703.58850872	605.33889567	620.59639565	715.52466865
686.06216509	746.32001031	828.0881297	644.03668909
822.4112315	777.17902868	864.76023982	851.57571915
825.61336461	844.80997302	914.49790797	897.73564769
759.82680047	898.83343174	817.89781199	952.59576552
554.81925176	944.7800611	740.79034664	775.66213981
839.83381488	919.54432633	800.2816554	826.69927945
877.25930757	935.73412338	631.86410737	832.79102169
674.34205222	759.182204	741.21505346	756.54718022
777.36616311	630.8150168	825.87038101	771.7597391
861.50270441	708.68974607	713.54453972	614.42710755
446.7534668 ])	'EI_ccw': array([1.78854212e-24	8.40731051e-25	1.54039378e-24	1.73489298e-24
7.75838890e-25	8.16980314e-25	9.49094923e-25	1.55305162e-24
2.61649703e-24	1.60046496e-24	2.65702765e-24	9.71035977e-25
1.16942314e-24	1.19247570e-25	7.85721701e-26	3.13155443e-24
2.99156580e-24	2.13346291e-24	2.15111318e-24	2.08624162e-24
3.74670354e-24	1.40969246e-24	3.22625132e-24	2.74622240e-24
2.33584150e-24	2.68458986e-24	1.41570815e-24	9.27312048e-25
2.13319409e-25	2.10408772e-25	7.20356703e-25	2.93189712e-24
3.28319856e-24	2.05864524e-24	1.95425916e-26	5.82607150e-25
2.40022000e-24	3.25765490e-24	1.14260148e-24	3.78032004e-25
2.15191612e-24	7.80973811e-25	1.90707271e-24	9.22562017e-25
2.47422267e-24	1.49175536e-24	1.19898334e-24	1.21384064e-24
1.63215857e-24	2.10829888e-24	2.41137414e-24	1.25449929e-24
1.85364640e-24	1.96925997e-24	1.58027625e-24	3.07897131e-24
2.82959615e-24	8.03546610e-26	6.97370038e-25	1.94157602e-24
9.39398802e-25	1.85559442e-24	1.85509751e-24	2.81240990e-24
3.12162930e-24	1.12799272e-24	5.48623598e-25	1.17193092e-24
1.74090297e-24	1.54481952e-24	2.66320877e-24	1.66472919e-24
1.84059090e-24	3.70500785e-24	1.74935855e-24	2.19334833e-24
2.55886816e-24	3.33282007e-24	1.87376452e-24	1.70427542e-24
1.14320809e-24	1.68870496e-24	1.21657421e-24	7.63873262e-26
1.75279035e-24	1.58035077e-24	2.17935457e-24	2.94952485e-24
2.03421020e-24	1.52357073e-24	1.69881128e-24	1.53179583e-24
1.97492117e-24	1.64429261e-24	1.60181930e-24	3.07306508e-24
2.25745577e-24	1.34988345e-24	1.53774203e-24	1.46725569e-24
2.24046683e-24	2.27609700e-24	2.38506212e-24	8.46451000e-25
2.58455243e-24	2.52439781e-24	1.22109936e-24	2.04161805e-24
1.68060146e-24	2.20986824e-24	1.68437523e-24	1.74942765e-24
1.97275623e-24	1.60588845e-24	1.59969302e-24	3.42621864e-24
1.80923709e-24	1.84759466e-24	1.55599620e-24	1.25728591e-24
1.78958540e-24	2.28589160e-24	7.62726645e-25	1.93966407e-24
2.82270625e-24	2.72395735e-25	1.57054521e-24	1.84154801e-24
2.40654885e-24	2.41638049e-24	2.19497094e-24	2.98773256e-24
2.08641991e-24	2.46783698e-24	1.95348375e-24	2.34589428e-24
2.07467940e-24	2.23602831e-24	1.87311681e-24	2.52697487e-24
3.13288523e-24	2.56393191e-24	2.92660753e-24	1.77766789e-24
1.73408144e-24	1.93617199e-24	2.50623558e-24	2.37303882e-24
1.03120697e-24	2.17031862e-24	2.10667314e-24	2.81724215e-24
1.00717443e-24	2.49444617e-24	1.56358604e-24	2.58576053e-24
1.98847758e-24	3.56714773e-24	2.01210761e-24	2.36756388e-24
1.43421611e-24	2.22765888e-24	3.11339682e-24	2.31157492e-24
3.03029081e-24	2.49862637e-24	2.48189518e-24	1.44549856e-24
1.64402233e-24	2.01989343e-24	1.28631553e-24	2.12184264e-24
1.46832668e-25])	'torque_cw': array([230.5749356	366.88727898	508.40820978	666.54629675
477.55726959	396.74678801	448.97249787])	'EI_cw': array([1.30349929e-25	1.59614616e-25	3.06697002e-26	5.25366252e-25
8.15341756e-25	1.31725189e-25	4.82079299e-25])}{'torque_ccw': array([ 54.85306791	144.09587322	185.76630008	223.8952985
189.83855817	150.02266995	69.76940714	551.38173548
489.37874441	383.16815867	561.1982965	530.23233595
344.51844618	369.01708964	328.48962693	439.10421216
401.82807595	518.58094934	466.28472545	438.29428714
441.18731156	415.36856106	385.84844136	253.11632093
432.39993104	395.54094529	513.41289887	472.35096857
607.31009267	543.00127916	441.22844575	442.82572086
438.94991292	546.14772694	403.09835029	497.16513267
503.13948013	510.86938251	608.60978819	513.09293967
515.35377543	413.32036608	735.38457441	423.47273959
624.06063295	614.33782865	640.92302624	644.7500441
721.2789041	743.76843965	652.70999113	672.35758903
628.59262359	649.91563448	629.98158798	663.96030607
541.84081086	704.99092963	676.41029951	621.18074252
656.11747191	714.51412331	703.83606776	633.70013904
528.5896265	604.45820909	789.67011757	628.96802976
772.69053458	592.6594495	633.64867946	680.2325301
552.87927086	673.38330067	340.73420991	462.5092297
695.48925311	689.92772831	705.787702	628.43554183
611.93988458	532.05654829	523.69188805	408.35204395
509.51477554	699.2563534	573.63053696	624.94736768
632.86512675	591.86975739	703.46128313	693.30973426
446.47049646	656.5664527	661.94561453	632.985752
612.96652636	621.45289615	587.70902713	672.53947077
556.82612044	423.59229775	568.95568703	681.16659516
585.98880538	632.54214107	548.02153079	469.45434858
598.16195701	473.69529167	652.11263285	655.76476788
684.06722756	734.08195606	641.20514055	734.53319214
621.43252579	585.47352487	674.14425318	560.51251004
656.11277119	610.59779434	600.70159434	678.01501858
588.52448972	424.90637218	625.33243518	591.76891462
636.21390474	644.30273675	401.54211932	625.04102992
639.39723747	628.50646716	422.08208733	523.25494211
559.93168892	497.68510272	581.41661886	545.90669683
505.36752787	552.2874535	624.15385026	572.87033008
619.21767515	646.57369496	668.86452448	579.28288016
562.4005061	598.03365486	573.94884018	626.0384566
584.43189096	656.86449768	633.94710181	688.14471292
577.46003921	704.64911662	468.94562542	500.25155905
534.39566547	604.26363015	701.35707186	648.1261246
567.92635361	685.70637538	638.55510081	715.36801039
496.94278965	502.89321556	537.79035424	640.9413071
579.74802893	397.22654856	535.08537885	627.02479148
778.32237244	698.31593489	762.38420537	692.30824741
535.64266155	842.12037454	872.81664266	855.09557554
801.52125969	869.93573144	798.02066516	751.1645944
861.53495083	759.09768077	819.14995012	798.6811929
830.15410633	758.56933154	638.62826464	868.1626802
999.29192606	684.79095899	807.97767135	514.4812552
741.73054245	797.913641	796.66113166	808.94904055
574.9498508	827.65296407	735.9054329	750.03104253
996.17090053	955.83273555	957.93479332	1006.47585014
1002.75849067	1085.37868503	1029.06904259	913.35613072
882.62761809	1062.81448381	738.00180996	879.34926623
714.55979795	907.41142149	984.67719976	1078.501317
1016.3184979	935.47466082	1043.48203629	1000.87518266
877.57529193	812.11544585	994.29678863	887.29836713
866.65095515	994.07609147	959.47023681	1043.58980981
1033.40650632	1030.15160735	709.43285579	913.69022979
1049.61788078	776.51878799	885.41916132	1029.46082994
911.1625133	1101.86138407	865.61633041	897.230225
1099.072721	867.24889959	678.24590119	774.47487482
891.48934866	869.5330572	1018.29756415	1095.2041194
832.68413534	1022.49641965	974.56985027	1015.00472099
1012.15660066	942.367218	967.19867005	500.82153871
678.56369937	984.66798552	1010.79650932	1030.63620353
950.69535498	973.14480775	990.30707809	1031.72111304
913.44278822	928.77558988	759.38636297	996.9080758
919.55758423	988.51175675	580.1317124	871.29865312
726.18550104	1022.55660892	970.79305705	997.96722357
718.95203153	777.12598475	828.63357322	996.80165316
946.2306374	962.23739279	896.95243531	710.23056987
954.62434234	888.25871336	712.57179645	904.24403633
866.95439078	984.68790405	948.85686733	873.5785814
864.16360775	954.34641475	919.94622448	873.26635861
951.98143072	950.85998556	860.76244841	715.17441972
934.99792317	892.40205248	954.13656603	836.53535462
955.68971874	966.75903218	972.08907016	973.71452379
766.69241015	813.22693208	926.25424945	901.50706698
439.95919527	953.70073496	909.43412696	927.69087313
852.27463972	992.9885272	898.53103024	975.4220464
1042.40165679	934.30409411	822.43341465	875.91655977
889.77965971	884.22713875	723.0737022	778.90183429
934.48044349	822.18859915	1017.89930585	872.22114945
861.63117532	923.02640221	832.01121264	888.51427848
882.24043818	896.03652675	813.3917949	967.8495608
889.96445127	1013.61809554	778.98011094	950.85335663
926.47408912	918.29997806	968.8023587	455.19658647
909.73614528	978.42486792	867.99676801	886.87086505
850.83183421	912.49874891	916.01845113	977.96398673
980.69591963	850.7540122	911.46313887	862.57788788
855.36643373	954.37192739	706.16979958	810.26842359
942.4530164	970.30377615	920.45390955	719.24165702
964.60595194	898.41990927	762.59083939	897.11221915
837.70537052	886.0555951	888.77766581	848.1513245
834.95782292	846.72992158	847.19308905	769.86263402
807.60406651	913.45723733	851.29140532	501.31289981
921.12139258	990.2669727	787.75186358	838.55610016
723.10155293	787.21869748	835.8400106	873.60668528
804.90326548	753.33180299	470.03488075])	'EI_ccw': array([3.31230226e-25	1.10757176e-25	3.65604324e-24	7.95289766e-25
4.60923856e-24	2.24604334e-25	2.85566429e-25	9.29365869e-25
5.57033214e-24	1.89962926e-24	4.32705283e-24	4.73085949e-24
3.66371253e-24	9.82498769e-25	3.54967927e-24	4.92045971e-25
1.89096525e-24	1.92490273e-24	3.05908993e-24	6.71683334e-24
2.49878462e-24	2.67688020e-24	1.86465544e-24	1.80061274e-24
4.28461476e-24	2.52446017e-24	4.25869897e-24	1.71205300e-24
5.67701676e-24	2.39321524e-24	3.09884103e-24	1.83514327e-24
2.68456544e-24	2.67985157e-24	3.20056582e-24	4.12529340e-25
5.09268526e-24	2.12445499e-24	3.70855804e-24	2.81167720e-24
3.43196274e-24	4.11275721e-24	1.35492969e-24	3.04661298e-24
2.32089184e-24	2.25859003e-24	2.73738557e-24	5.61189444e-24
2.07365003e-24	1.99666817e-24	4.22204525e-24	5.43328828e-24
3.42915459e-24	2.40001480e-24	2.78363848e-24	2.96909893e-24
1.85018561e-24	2.63352077e-24	2.07603172e-24	2.61095743e-24
3.00880832e-24	2.09282993e-24	3.79678606e-24	2.04218994e-24
2.84385872e-24	2.34240724e-24	3.00305302e-24	2.69994725e-24
4.50577381e-24	2.19053966e-24	3.17505286e-24	4.38245957e-24
2.64479438e-24	3.73595251e-24	2.93319105e-25	1.60776677e-24
1.59565566e-24	2.92166438e-24	1.43513639e-24	3.82761919e-24
3.16253741e-24	6.15266625e-24	1.80605454e-24	6.23890395e-25
3.20437344e-25	2.44763858e-24	1.55586772e-24	1.66254481e-24
1.96368233e-24	4.99519593e-24	1.86479044e-24	2.13813747e-24
4.92065210e-24	3.66470057e-24	3.66433769e-24	3.54570554e-24
4.11519328e-24	5.28926747e-24	1.28018453e-24	3.90103083e-24
2.13620108e-24	1.63108789e-24	4.00636388e-24	1.77603499e-24
9.59475441e-25	5.55990993e-24	1.46085344e-24	1.21628976e-24
7.10947086e-25	1.58353697e-24	2.51173454e-24	2.14864198e-24
2.78585558e-24	1.13548477e-24	3.63083366e-24	1.20219154e-24
1.44886553e-24	2.96642197e-24	3.46245634e-24	1.85078293e-24
2.50387105e-24	4.04684977e-24	1.56932604e-24	8.68148351e-25
3.80642598e-24	1.50291778e-24	1.83398299e-24	4.50793976e-24
1.44802976e-24	1.20206973e-24	4.09989687e-24	4.49082295e-24
2.02942203e-24	5.53629227e-24	2.02184551e-24	3.08658937e-24
3.95304742e-24	2.66012437e-24	2.14039354e-24	2.91693837e-24
1.05069061e-24	1.87812953e-24	1.97793816e-24	3.50027048e-24
4.48525694e-24	3.21063543e-24	3.09268735e-24	3.64309251e-24
2.79893271e-24	5.17392327e-24	1.28568727e-24	5.32635459e-24
4.33392147e-24	2.14605761e-24	2.05755328e-24	2.93846708e-24
4.12371921e-24	2.04663815e-24	6.40048719e-25	3.03552384e-24
1.57852174e-24	3.97673250e-24	1.58496045e-24	1.77769692e-24
1.33246930e-24	1.36891469e-24	5.63137150e-24	1.79289655e-24
4.23302843e-24	1.20596043e-24	3.36950361e-24	2.25233617e-24
2.53436001e-24	6.32646874e-24	3.10354137e-24	1.15811814e-24
4.17984485e-25	2.74921622e-24	3.74913790e-24	3.08115516e-24
3.71681362e-24	8.30570654e-25	5.51341608e-24	2.04330445e-24
1.28751135e-24	2.15387498e-24	1.34010515e-24	2.54366357e-24
3.31756487e-24	2.66846941e-24	3.92804345e-24	1.34025375e-24
5.58567172e-24	3.96507727e-24	1.93171526e-24	1.56543627e-24
2.13869217e-24	2.53759545e-24	3.12288197e-24	1.99233702e-24
2.01468425e-24	2.63173545e-24	1.91803704e-24	7.05379184e-25
6.16410918e-25	1.53171230e-24	2.61745483e-25	3.30629266e-25
4.02730036e-24	3.37545069e-24	2.16343824e-24	7.01118786e-24
2.60907679e-24	2.70770295e-24	1.46875558e-24	2.94971251e-24
4.33418210e-25	2.92788845e-24	1.90779176e-24	1.50487993e-24
7.01527712e-25	2.17021546e-24	3.34732887e-24	1.40054730e-24
1.42800076e-24	2.54888767e-24	2.49666094e-24	3.01220369e-24
1.78640216e-25	2.86934888e-24	1.83833072e-24	7.51197444e-25
1.90412086e-25	3.56783412e-24	2.23502949e-24	2.13231326e-24
4.25242671e-24	1.10477359e-24	2.11553034e-24	1.85915914e-24
5.17348954e-24	2.72327680e-24	2.41540380e-25	1.78270473e-24
2.08105090e-24	2.67514879e-24	3.89027866e-24	3.10566332e-25
2.72762854e-24	1.66415185e-24	2.15674013e-24	3.61781731e-24
8.98943121e-25	3.40938477e-24	2.39922152e-24	2.37375712e-24
1.09239035e-25	2.29176161e-24	2.64624398e-24	1.86176042e-24
3.94838856e-24	2.62295773e-24	2.49602137e-24	2.00319237e-24
1.23985892e-24	1.98945624e-24	1.99539818e-24	1.14773000e-24
2.73732672e-24	3.27926195e-24	3.35698892e-24	2.65664888e-24
5.52212225e-24	3.34220795e-24	2.94114900e-24	9.66937589e-25
1.45877050e-24	2.94276102e-24	2.45666278e-24	1.76043857e-24
5.02953518e-25	2.60947457e-24	2.52691261e-24	2.90280266e-24
6.27731535e-25	2.54673041e-24	5.47103978e-24	3.62550676e-24
1.04120388e-24	1.88804373e-24	5.26110854e-24	4.14935415e-24
1.25611477e-24	3.06301869e-24	2.07563384e-24	4.32099726e-24
2.63537217e-24	3.32967218e-24	4.02853030e-24	2.35532962e-24
2.08702236e-24	4.10895939e-24	3.17184566e-24	4.70092225e-24
4.83961702e-24	4.81076232e-24	1.18632272e-24	2.21738011e-24
9.12591935e-25	3.62477214e-24	4.17040275e-24	5.11987878e-25
3.31830494e-25	2.61777095e-24	4.51630239e-24	2.62891274e-24
2.39853761e-24	3.69272754e-24	3.06223227e-24	7.46555824e-24
4.37434784e-25	3.40258041e-24	4.70985684e-24	1.96405169e-24
1.83926430e-24	1.60156259e-24	4.81038519e-24	7.36194617e-24
4.79333772e-24	3.04674218e-24	2.47197739e-24	2.41593267e-24
2.62742539e-24	3.56971168e-24	4.74651392e-24	3.99954922e-24
2.36277355e-24	2.30027775e-24	2.35720048e-24	2.39982281e-24
2.65816163e-24	1.76678142e-24	4.78828689e-24	2.87706555e-24
6.23713447e-24	7.29497229e-24	2.42840011e-24	3.74980046e-24
2.14684048e-24	4.08889085e-24	1.98308849e-24	3.91574372e-24
2.18663473e-24	2.74727049e-24	3.61149013e-24	8.26218823e-25
3.65361963e-24	3.12702037e-24	1.82234976e-24	2.70564103e-24
4.27506415e-24	4.44444335e-24	3.68646354e-24	4.11475563e-24
4.66907857e-24	3.60454768e-24	4.02408820e-24	3.93974446e-24
2.22061407e-24	5.77771986e-24	2.78165531e-24	8.64032598e-25
4.48759783e-24	3.98155597e-24	4.32010958e-24	5.65504140e-25
3.94748942e-24	2.91316611e-24	2.20694402e-24	2.19905773e-24
5.95637398e-25	2.10925210e-24	2.68781621e-24	2.46368313e-24
3.05027926e-24	3.84740388e-24	1.86167905e-24	3.31835722e-24
3.84538963e-24	5.40424302e-24	4.46254633e-24	3.78385495e-24
3.40079047e-24	4.42631408e-24	3.12838909e-24	3.43395837e-25
2.42413964e-24	5.02363117e-25	2.53028989e-24	2.05290551e-24
3.63303695e-24	3.91894778e-24	9.78725120e-25])	'torque_cw': array([118.7058715	204.54187269	433.85844928	213.25950582
538.08867166	583.84348718	383.83504348	599.97292456
739.75123723	791.90641297	709.26765948	793.81219727
942.17380625	666.65576867	590.27491815	895.19473199
760.45548111	620.24162598	768.87628423	772.90275394
543.35204434	663.8273428	929.37173337])	'EI_cw': array([1.37195651e-25	2.18969641e-25	1.45983341e-25	1.09510670e-24
4.06099200e-25	1.00767369e-24	8.42718307e-25	2.45019058e-25
1.43697192e-25	2.86522320e-25	4.90540140e-25	1.20162896e-25
6.14841938e-25	9.36495875e-25	2.35153811e-25	3.23394795e-25
1.56416709e-24	4.31648837e-25	2.17883466e-25	6.82976565e-25
2.45864241e-25	1.98786199e-25	3.84842464e-25])}{'torque_ccw': array([ 579.24877497	527.89151772	547.73365239	565.07570398
428.33388458	580.62135374	470.93342604	493.02060548
597.83197432	684.93555445	963.76025877	1039.37625884
904.58231004	743.63470473	951.10703844	1102.53918971
984.42042008	871.52200273	927.63918941	1082.86251802
967.77688569	992.33190685	1029.9084057	1062.68836503
1008.81748142	798.17554768	1060.82163206	1013.50536224
1094.39221036	844.60292823	948.97842185	994.16515822
886.21539498	1163.19081142	1045.89026253	827.75563265
1053.02896927	1036.73544631	1076.99455497	889.89187829
989.49583067	1069.0483284	1064.55903938	1046.79499772
991.10303725	1064.6360558	676.81733493	612.25611937
893.45691003	902.5666772	833.86558404	748.57051742
947.7503346	939.52775451	825.61554994	947.35875036
1006.74470226	895.76963989	973.87415524	1041.34967512
803.79474068	938.32750015	670.50010235	944.49326138
1053.82160146	917.07195919	947.64248501	829.14816774
957.99234443	1004.79445499	954.94664999	749.85839392
824.330549	772.65410879	922.87195564	961.28923881
988.33729345	975.0593821	827.33614584	983.2049158
994.7169007	1095.79609235	872.68522314	645.56965793
673.85390902	513.42965483	716.93213524	828.29913292
919.10912328	920.81129449	844.98412167	723.20765581
751.21897566	878.438401	978.90940334	795.44719451
1045.38124648	833.52407554	1023.89120072	987.84409752
989.35815905	828.83976188	821.26549927	764.91358078
958.30254906	779.63755297	1041.39364151	939.35703771
1093.30491264	965.00264577	908.35523306	516.43354087
890.93894336	1041.87243943	995.87565789	843.84673971
885.04922109	982.71798899	1072.81505041	939.07139965
854.84770365	1105.73217525	874.92326039	946.17590277
941.36110826	1070.32829436	890.23203281	1132.48064507
1093.69543419	1112.41380447	954.21446929	960.91704924
1204.86298251	1111.08445155	1137.74656764	939.92562154
1230.26835496	1132.18432299	1173.66194176	1173.28494925
1044.74485639	1170.15503477	1036.83124618	1140.68542702
1308.832957	1342.0440455	1278.43544382	1258.19927262
1297.79486851	1210.54007653	1090.09234454	1197.63265577
1125.24540786	1266.71211173	1220.74461632	1261.21477505
1240.08005222	942.62185956	1115.22436219	1340.31397873
1050.88964252	1125.68580784	1235.34004915	1253.80574721
1121.95975562	1237.24275421	1104.19895985	1140.59253146
1181.83157047	1153.07695487	1250.88129919	1229.1248498
1317.42718066	1175.07610855	1033.84021627	1204.27746732
1150.22209372	1154.14661166	957.90387827	1108.86217867
1214.22619432	1013.56231421	1213.87185069	1196.70038648
1213.39221531	1248.62543266	1322.9453283	1215.15830881
1338.11897306	1262.11157962	1257.61994034	1252.02520258
1158.3713107	1183.71737633	1228.175504	1181.60257493
1337.94951846	1236.42073056	1352.53163342	1186.80834338
1317.83319331	1218.47044132	1255.62003381	1146.97382458
1112.38850854	1102.0685886	1298.90902838	1292.93098721
1101.50224325	916.2578056	1301.32531647	1208.37428163
1356.66247518	1233.89963823	1212.22256535	1302.23945054
1127.98921232	1269.03299392	1211.43062046	1185.50864625
1268.93466716	1447.30800107	1224.7414	1348.71061856
1213.73417825	1240.27355123	1240.64535658	1324.93777801
1247.11215236	1366.1515427	1248.21715235	1281.56427165
1401.98162635	1281.87009958	1308.72242897	1078.71876573
1001.94708736	1456.99153012	1291.00560914	1386.78551565
1322.16431577	1274.91318963	1346.92886886	1306.8013522
1358.13894561	1336.86822494	1399.64978891	1255.46091671
1345.06289686	1404.43596526	1249.57962319	1389.16314517
1317.68747049	1380.42983247	1366.94413848	1355.45319689
1273.81924123	1427.23870819	1350.21925389	1324.13272722
1188.00440213	1247.81225673	1368.08687818	1368.27185154
1412.4621426	1265.54713784	1241.17762178	1375.04052888
1349.52571849	1295.36454381	1445.24623991	1513.51583527
1589.12430661	1468.29481953	1482.14692694	1561.69479569
1498.00188914	1579.3339232	1443.4821891	1153.79383648
1279.99869249	1069.32088893	1305.95974848	1260.96458046
1277.23904615	1246.87011681	1078.99160389	1335.38556581
1251.01922116	1279.9022214	1222.55960385	1256.49779736
1241.86151374	1256.8425081	1267.28473914	1267.21272463
1218.03566515	914.94610668	1320.37420708	1310.11908777
1315.29091378	1140.23576853	1121.86296601	1332.46171828
1323.68650411	1272.61435399	1194.96432629	1140.30484693
1268.35499341	1120.78297262	1220.07638207	1220.05993127
1276.55954706	1155.18917711	1050.61639895	1193.44658066
1098.71531578	1015.10159109	1153.34417184	1190.37114559
1177.60799466	1123.25539538	1178.40303671	1175.92222032
1287.72809943	1245.72163236	1098.94617447	1090.29142798
1144.29694033	1080.06047238	1063.88212005	1193.53057225
1131.55606782	1143.929463	1108.80981886	1142.59673617
1140.9380516	1177.64939987	1117.87600325	1242.16062965
1038.12944917	1094.78615458	1147.99588774	1188.35851312
1069.67495189	1171.93156544	1159.3371242	1164.4987082
990.17179715	1307.62488935	1112.40205453	1100.63242275
1206.85273229	1073.28134087	1085.75860307	1112.48198444
1194.67279304	1134.99352129	1304.98314172	1211.25921479
881.58567102	1263.25436833	1131.57577679	1207.0842014
1250.11974735	1265.82627182	1158.90326184	1131.92079442
1240.02861329	1241.33129042	1335.77569091	1260.46099915
1241.27046953	1111.97254508	1226.39830861	1250.96449373
1128.91088871	1383.4316545	1258.64692513	1248.27163796
1228.74861501	1207.29944316	1209.31041306	1309.16054496
1345.09768039	1181.64107993	1425.1302266	1129.19120283
905.46106705	1068.95736166	1216.824345	1211.25799814
1314.80465975	1173.7230317	1232.15190002	1232.9353983
1400.83380103	1271.60938015	1196.33317773	1089.49133686
791.21498847	1230.69716387	1298.16912047	1057.37738045
1112.73450333	1043.37894763	1273.96983352	1038.57552677
1215.43698044	1079.67618285	1259.60113797	1078.04990698
887.77334502	955.67203076	1211.76853152	1211.77620804
1123.79956433	1197.49070987	1178.80078459	1152.6222454
1293.82904207	1111.13761875	1249.04140104	1081.63194801
1215.42684989	1258.41809991	1105.75624508	1171.32105425
1098.16223416	1104.49414642	983.21712154	1186.31548864
1167.97530201	1085.31611673	1058.43889242	1243.01567647
1071.93912299	1148.57509881	1129.85667611])	'EI_ccw': array([5.15341293e-24	4.86670109e-24	4.31566938e-24	6.25428119e-24
5.43966807e-24	4.24382953e-24	6.11368102e-24	6.11593615e-24
6.33158231e-24	4.53387375e-24	5.83021752e-24	5.65792811e-24
6.39313766e-24	3.52137642e-24	6.36091752e-24	4.31446345e-24
5.19756581e-24	5.87519504e-24	6.84734430e-24	4.86621257e-24
6.41546961e-24	5.45452240e-24	6.79766799e-24	6.27321185e-24
6.69869345e-24	5.18550702e-24	7.90678292e-24	5.00652277e-24
5.68253611e-24	3.44904018e-24	6.57074183e-24	5.74366224e-24
5.98314120e-24	5.30959989e-24	3.89128691e-24	4.37289756e-24
6.53501917e-24	5.55626909e-24	6.65494009e-24	3.84738937e-24
4.76202441e-24	5.20494199e-24	5.63401159e-24	5.49107829e-24
5.66507652e-24	5.59616042e-24	5.19439411e-24	4.46493376e-24
5.31108402e-24	5.87616374e-24	5.34509102e-24	5.80328298e-24
6.11839595e-24	4.94996314e-24	4.05760428e-24	6.46688578e-24
4.50068077e-24	6.95999945e-24	6.09501740e-24	4.92137385e-24
5.89947734e-24	2.97347556e-24	4.54537176e-24	6.21597099e-24
3.91302351e-24	3.33313722e-24	4.06418187e-24	5.06086391e-24
6.70608930e-24	6.89520863e-24	5.08168128e-24	8.61591383e-24
5.34389966e-24	3.59608172e-24	4.54565869e-24	3.80454935e-24
5.36518781e-24	5.94412119e-24	3.54413584e-24	8.95997921e-24
6.69014677e-24	6.18574829e-24	4.58908920e-24	3.40776799e-24
4.27469381e-24	3.28142494e-24	4.65304631e-24	5.49686362e-24
6.58981654e-24	4.78037954e-24	5.95994236e-24	5.29941528e-24
3.64000161e-24	4.92074033e-24	4.02443182e-24	5.60234143e-24
5.72206774e-24	6.76135705e-24	6.89075004e-24	6.71580881e-24
7.13300419e-24	6.29928116e-24	7.57890189e-24	4.70195810e-24
6.95953400e-24	5.53803994e-24	7.17619721e-24	7.14841964e-24
6.77217089e-24	6.29738974e-24	7.75948725e-24	6.29444496e-24
5.56465869e-24	5.96695568e-24	5.62253278e-24	6.00093522e-24
6.44996052e-24	7.04391315e-24	5.56166719e-24	7.86799278e-24
7.61076807e-24	4.95542448e-24	5.71107284e-24	6.86837465e-24
6.38797904e-24	5.59121977e-24	4.77704220e-24	6.25399443e-24
6.09959355e-24	6.43939707e-24	6.05671263e-24	7.80968196e-24
6.37606090e-24	7.95055220e-24	6.60955824e-24	6.06800268e-24
6.06436525e-24	5.42035715e-24	6.73958229e-24	5.87680677e-24
5.97948695e-24	6.30322275e-24	1.50925118e-24	6.21370126e-24
7.28914118e-24	4.91690044e-24	6.71302710e-24	5.95234407e-24
6.59135931e-24	7.92398199e-24	7.83900814e-24	6.06214797e-24
6.24702718e-24	6.84360414e-24	4.43412105e-24	6.27514631e-24
6.87526797e-24	5.39031454e-24	7.49230561e-24	7.91578559e-24
6.18468617e-24	7.02102237e-24	6.18565401e-24	7.59446943e-24
8.25771526e-24	6.43312536e-24	6.60337064e-24	7.56361724e-24
6.29375216e-24	6.60448509e-24	5.56614935e-24	6.74733923e-24
5.82181076e-24	7.15333057e-24	8.45830251e-24	6.95504841e-24
5.32518855e-24	4.47051978e-24	5.61668548e-24	6.76936494e-24
5.91412777e-24	5.24376163e-24	6.30958446e-24	6.45300185e-24
7.75697324e-24	5.69463793e-24	5.29217066e-24	7.15996855e-24
5.95556353e-24	7.56749270e-24	6.04240420e-24	6.65068199e-24
6.40547294e-24	4.79552901e-24	5.43072955e-24	5.31974187e-24
5.42363108e-24	6.92741368e-24	7.60608272e-24	3.98418718e-24
7.07945686e-24	6.70834848e-24	6.23610267e-24	6.61169180e-24
3.51555215e-24	7.07474750e-24	7.43964921e-24	6.25305037e-24
6.89355793e-24	4.62600424e-24	7.37094982e-24	5.96739062e-24
5.99032685e-24	5.85228234e-24	5.65323981e-24	8.63623656e-24
8.19139871e-24	5.47361727e-24	7.31151800e-24	5.86025786e-24
5.79091680e-24	6.27453763e-24	6.39097225e-24	8.34720463e-24
6.70904553e-24	7.80055292e-24	7.53932020e-24	6.45867974e-24
6.23653771e-24	6.95432401e-24	5.95669033e-24	5.90090432e-24
7.39083786e-24	7.42773272e-24	4.50659068e-24	6.73605494e-24
4.34861747e-24	7.50756560e-24	8.36933058e-24	5.79875848e-24
6.17497712e-24	5.85597325e-24	6.25866193e-24	5.52115743e-24
5.60878673e-24	6.11196347e-24	5.03909810e-24	6.13744318e-24
8.76590327e-24	5.98073432e-24	5.16733259e-24	6.35568355e-24
4.87487535e-24	5.96634182e-24	4.99244125e-24	4.35394051e-24
1.41467079e-24	6.90647729e-24	6.21400373e-24	6.38264448e-24
8.74822049e-24	6.57655027e-24	6.85089503e-24	6.45163716e-24
7.07725888e-24	5.56890291e-24	4.90711447e-24	7.17668083e-24
7.11022062e-24	5.63444433e-24	5.56238433e-24	6.52721471e-24
7.18269018e-24	6.31627178e-24	6.17373522e-24	6.33446000e-24
6.61580474e-24	5.59431203e-24	6.32191141e-24	5.70489944e-24
6.97301937e-24	6.28858672e-24	5.53104191e-24	6.05912472e-24
6.98833841e-24	5.82164599e-24	5.83935552e-24	5.84319367e-24
6.45098653e-24	7.02843103e-24	6.85989810e-24	9.06648773e-24
3.75725589e-24	5.68885849e-24	6.08686235e-24	8.50820938e-24
7.94343228e-24	6.08093461e-24	7.42055638e-24	6.06470348e-24
7.31848575e-24	6.34018125e-24	4.33924461e-24	3.19915588e-24
7.09583962e-24	6.59102200e-24	6.60697811e-24	7.27084149e-24
6.56969584e-24	6.79686316e-24	6.30153690e-24	6.75020457e-24
6.84735898e-24	7.38583311e-24	7.71564273e-24	5.99616269e-24
6.53722706e-24	8.06027001e-24	7.73084155e-24	5.60754933e-24
6.30472241e-24	6.82936808e-24	5.81596735e-24	5.41487760e-24
5.37698276e-24	5.82476581e-24	5.42324596e-24	9.01513530e-24
5.05179764e-24	7.29110985e-24	7.07102688e-24	5.54415508e-24
7.21555816e-24	7.19621503e-24	4.98800532e-24	9.17767731e-24
6.44742402e-24	7.19649343e-24	6.70085596e-24	2.43846686e-24
6.62106455e-24	7.06716325e-24	4.90735696e-24	6.54713710e-24
6.18427304e-24	5.20113771e-24	7.03199517e-24	3.07748510e-24
2.01030447e-24	2.92182538e-24	5.82732935e-24	7.59769078e-24
5.34705638e-24	5.37320426e-24	6.74076762e-24	6.42765867e-24
8.21257980e-24	6.62962874e-24	6.36221476e-24	6.51824116e-24
6.97331747e-24	5.78578438e-24	8.23042778e-24	7.61435507e-24
8.91344004e-24	7.71825342e-24	7.89795250e-24	7.05923882e-24
7.67298384e-24	5.80085772e-24	5.74747828e-24	5.58180094e-24
6.77406755e-24	5.73951466e-24	7.32115720e-24	7.28873761e-24
4.59680771e-24	6.43192250e-24	4.18067976e-24	9.40663077e-24
6.05665072e-24	4.09864161e-24	6.71216536e-24	6.15638798e-24
8.42405608e-24	4.79842346e-24	5.35764389e-24	5.34287278e-24
5.62715739e-24	5.28263710e-24	5.22503221e-24	5.96590124e-24
4.61137175e-24	1.71411893e-24	5.70610724e-24	6.31725197e-24
6.53040445e-24	7.24905438e-24	6.02355327e-24	6.20975008e-24
3.54577061e-24	7.01223354e-24	5.22256440e-24	5.79131799e-24
7.97845623e-24	5.83145557e-24	7.57101985e-24	5.43380222e-24
6.17129633e-24	4.30234321e-24	7.60764709e-24	6.53505602e-24
5.63544983e-24	2.65067283e-24	5.81730847e-24	6.54878948e-24
4.85077957e-24	6.20162407e-24	4.08365811e-24	4.24759839e-24
5.20439917e-24	4.04891970e-24	5.74765458e-24	6.90137328e-24
4.10359297e-24	6.43964654e-24	5.64241796e-24	5.53155372e-24
5.64041354e-24	7.60646617e-24	5.71566378e-24	4.11615481e-24
7.32010889e-24	5.28962946e-24	5.44622989e-24	6.19180983e-24
6.76553895e-24	4.67622199e-24	5.17789568e-24])	'torque_cw': array([ 217.87047016	718.53790678	418.8721372	693.85355449
1149.63277858	981.82174017	977.62421278	1096.79557017])	'EI_cw': array([1.65499841e-24	3.05202740e-24	2.84737459e-24	1.42889835e-24
2.90422625e-24	2.60173340e-24	3.95276291e-24	3.95015070e-24])}{'torque_ccw': array([1177.22460298	1243.77041616	1100.33228289	1147.52235279
1223.69588159	1172.32098533	1173.05071155	1230.02873266
1195.89348045	1224.46674862	1223.97280192	1172.18663974
1135.45678897	1200.34974163	1201.71910408	1196.47266671
1207.22347358	1220.94001952	1058.08712962	1139.24313731
1132.60863141	1039.07514508	1304.21050036	1241.21690099
1259.69726938	1264.37814922	1194.5697792	1264.03188134
1271.50434682	1280.05250815	1250.15986329	1140.17165061
1067.33805616	1229.37764662	1264.93826455	1240.07996985
1233.3744893	1150.86268557	1348.10683743	847.87831612
1083.17006493	1298.06995952	1212.02563665	1165.58090722
1247.30816715	1172.93064979	1096.10729371	1201.40958844
1154.35042971	1241.59552293	1320.75686675	1232.26282319
1181.31250977	1190.84968252	1167.91753423	1078.33538485
1342.78875446	1274.34809907	1282.37692779	1223.60580517
1185.49081642	1173.46502323	1148.232213	1333.73721965
1324.10951857	1220.21385514	1082.94037894	1126.50787888
1314.60847363	1213.55097624	1063.67953935	1270.04933657
1235.5498875	1291.29315576	1159.706248	1165.19108612
742.61033987	1068.91721176	1119.83144474	1079.45144719
1231.29444093	1223.09853574	1213.07407075	1102.00999601
1153.12705984	1116.75902394	1203.51644405	1216.97767582
1034.13001568	1160.47679674	1043.71890191	1082.21336771
1196.09727985	1100.86635129	1131.20493783	1195.95231472
1110.37212858	1178.80081138	1141.90188359	1201.06402341
1169.70159657	1123.67437278	1186.43737598	1184.7995255
1219.43286249	1191.83965294	1222.59927953	1150.35495851
1165.90648772	1130.20982967	1168.685998	1175.51661012
1162.53501862	1121.41589048	1228.9284718	1302.066445
1124.87468114	1081.6526644	1134.53607114	1087.87472652
1052.33650328	1226.98841859	921.11237944	1209.40229735
1132.98071053	1165.9297307	1190.20600251	1164.80715085
1172.04237521	1280.61057273	1166.01476221	1055.75274658
1189.02847594	1218.82365565	1164.13229354	1150.55702514
1114.75793084	1255.40855443	1121.03712995	1224.41133419
1190.45157495	1019.18157911	1200.50035729	891.35292098
1195.78413927	1221.74958111	1031.05596363	1131.75346708
1185.7575691	978.85026576	1160.16596334	1177.9358646
1226.40966856	1090.99151529	1125.882736	1012.02488706
1144.37243243	1263.69196954	1270.35642633	1114.43030821
1113.72842226	917.16087086	1142.72827906	1194.5029686
1109.97746431	1049.99099458	1247.27715862	1008.36194038
1187.09703195	1215.91367495	1179.10336366	1206.11742405
959.66889469	1189.27716819	1153.57288267	1025.36109382
1291.68618848	1050.41653022	954.82563576	1048.10349244
1185.64120002	1160.81816952	1153.0712964	1210.79282419
1245.91561144	1170.87514686	1162.48168152	1102.86997601
1139.99013865	1157.31177141	1147.93220355	1174.07934874
1193.71586461	1160.48308064	1056.99762406	923.77435472
1120.32093729	1017.87183419	1137.45612108	1108.60763003
1126.6325038	1176.69507737	1041.97269821	1146.86702315
1132.48178257	1149.08961671	1182.23131991	1169.35136666
1164.28109965	1132.45321446	905.81707384	1057.75055986
1100.45606358	1086.25859901	1004.94607684	1117.9806407
1058.71729475	1039.88876043	1083.27591215	1028.57675204
1038.04249987	1034.22773424	1059.31056882	988.12157032
849.04620984	840.71840148	597.70268299	620.11670201
1004.3243981	900.2513096	841.16384887	806.6294393
1071.17846917	1109.48983677	1042.23261105	933.91569901
1047.0638726	1055.84538099])	'EI_ccw': array([1.74555416e-24	2.13981707e-24	2.72675009e-24	3.19480815e-24
4.13425551e-24	2.06517881e-24	1.89908356e-25	5.94955193e-24
3.46575309e-24	3.15710943e-24	3.77982088e-24	3.72333505e-24
2.99710072e-24	4.66348928e-24	4.76527364e-24	2.29707413e-24
3.26214996e-24	4.61903797e-24	2.20546945e-24	1.93028848e-24
3.26990661e-24	4.33983899e-24	3.48777934e-24	3.90306382e-24
2.17838961e-24	3.15114536e-24	1.18419385e-25	2.11625228e-24
3.74262282e-24	2.42888020e-24	2.85158539e-24	5.52182926e-24
5.47560102e-25	1.94870701e-24	3.75361705e-24	3.89701884e-24
2.57455677e-24	1.40779619e-25	1.80403429e-24	6.60100967e-25
3.39232925e-24	1.63089306e-24	3.30120989e-24	3.56213370e-24
3.50232273e-24	7.10143902e-25	2.70827148e-24	3.48797843e-24
7.86792044e-25	2.96545854e-25	5.45326577e-24	3.41603511e-24
4.43626980e-24	3.02629422e-24	4.84773885e-24	1.17422888e-24
4.79251779e-24	1.58938543e-24	1.73586248e-24	3.68502203e-24
4.34646785e-24	3.28399226e-24	3.35925260e-24	2.56373519e-24
2.53611364e-24	3.32584851e-24	4.00896163e-24	3.33764643e-24
5.60944766e-24	1.84453929e-24	2.90833768e-24	4.69265301e-24
2.95799818e-24	1.39453036e-24	2.65597155e-24	3.67034123e-24
2.40762371e-24	3.34520427e-25	2.76922594e-24	9.00433043e-25
1.99785966e-25	2.97323457e-24	6.42305615e-24	2.74967186e-24
2.70188166e-24	3.31351885e-24	4.93522138e-24	2.93608652e-24
4.69183163e-24	2.68228339e-24	2.62630158e-24	2.13595108e-24
2.89427677e-24	1.74891910e-24	2.86257289e-24	5.73672827e-24
3.00224423e-24	2.23159101e-24	3.53280173e-24	4.11168744e-24
3.39348286e-24	5.44694697e-24	1.10412696e-24	3.02343375e-24
4.32191373e-24	3.72400529e-24	2.87690973e-24	2.95273562e-24
3.88475419e-24	3.59049718e-24	2.85551507e-24	4.70272274e-24
1.91404025e-24	6.05780686e-24	3.99415073e-24	1.89473476e-24
2.63335467e-24	2.74807103e-24	3.69320449e-24	4.69760148e-24
4.29045997e-24	1.63345868e-24	2.89534896e-24	5.91556846e-24
4.04957166e-24	3.93004687e-24	1.78425820e-24	4.00847197e-24
3.43156373e-24	4.05131097e-24	3.19212297e-24	1.68439432e-25
2.57100560e-24	1.78705977e-24	6.10967618e-24	2.77014322e-25
3.54773351e-24	4.12026320e-24	1.64106572e-24	1.71897227e-24
2.95282737e-24	2.79855721e-25	4.10420414e-24	1.94457520e-25
3.60381671e-24	3.12243360e-24	9.11485625e-25	2.26260432e-24
4.73492205e-24	2.83415888e-24	4.09066783e-24	5.35024332e-24
3.24607692e-24	5.32857274e-24	1.44043900e-24	2.16631701e-25
5.80984328e-24	2.92659372e-24	2.06614319e-24	3.63058465e-24
2.91350353e-24	2.87373064e-25	3.62155771e-24	2.99854120e-24
2.88850727e-24	2.67902041e-24	5.22856866e-24	1.15601369e-24
2.10052708e-24	3.52232669e-24	3.31507960e-24	4.02775585e-24
4.46211347e-24	3.27279871e-24	3.61809715e-24	2.90989297e-24
8.57173922e-25	1.50353745e-24	1.41558747e-24	2.57119308e-24
2.47897698e-24	9.53965175e-25	2.08571391e-24	2.30877434e-24
4.24510057e-24	3.64508571e-24	3.68152340e-24	8.80210745e-25
1.80912637e-24	3.25109456e-24	2.51299173e-24	3.55648314e-24
2.92427575e-24	2.98556894e-24	1.21743175e-24	3.57452437e-24
5.27530045e-24	7.05506478e-25	1.49844089e-24	4.27098581e-24
2.50424684e-24	3.78032888e-24	3.03390198e-25	2.74465998e-24
2.22296183e-24	1.93921617e-24	1.18058789e-24	6.88999701e-25
1.13231625e-24	2.42504730e-24	7.99805245e-26	3.30627897e-24
2.39830783e-24	2.19974221e-24	5.24554920e-24	1.65443655e-24
2.28936501e-24	3.80560984e-24	3.85573392e-24	1.18150391e-24
2.38943261e-24	2.94725224e-24	5.36146364e-24	4.49127232e-24
2.82546261e-24	3.91081065e-24	1.74533339e-25	2.49312739e-25
5.22294561e-25	4.43150881e-24	1.06688237e-24	1.96801908e-24
2.53189358e-24	1.72961162e-24	2.39263759e-24	1.66364655e-24
3.47594543e-24	1.82496357e-24])	'torque_cw': array([1294.06995408	1321.1719378	1252.85302309	860.36774464
1066.42838448	964.29504222	975.61653652	1075.32509034
914.31262554	915.75601858	1178.62763132	686.7108389
1082.39588187])	'EI_cw': array([5.66765259e-25	1.45431981e-24	2.42413880e-25	6.18722409e-25
6.45724460e-25	1.03257511e-25	2.18878712e-25	8.75926572e-25
1.85615695e-25	1.39442315e-25	2.15727750e-25	2.31421569e-25
6.57063246e-26])}{'torque_ccw': array([ 321.25188395	541.71887665	541.97413393	372.92826795
607.29890885	532.78041709	704.66856214	679.78056965
675.17252652	607.03056188	350.47049418	493.91498772
701.12190014	496.24491483	645.70074355	651.07241516
632.09213361	580.14429334	707.79551931	645.12158633
608.05099516	485.16541779	532.03624596	468.16458065
386.14874903	537.94720741	568.11888414	526.74148228
332.87445271	437.36380684	508.8056619	450.92475642
618.41413613	439.81664976	677.80517108	480.5543823
373.39786666	326.26727208	486.98230117	519.0506217
534.64897114	298.12708878	679.15449553	552.32676435
519.0082397	421.23209474	667.56127844	762.40663384
394.80666966	450.53498057	523.81488425	536.95118866
664.33458483	609.92126818	412.16238375	550.98291918
397.00039005	649.78578739	724.17593163	603.01457709
679.03807538	631.65161884	542.31824106	358.34547801
603.44999884	577.2978752	491.59728205	502.13940101
616.56689149	307.81279915	683.98269881	555.18860056
508.7334471	630.22829126	694.77151825	510.43796049
689.54150714	481.47131144	591.99990709	663.47960415
771.37776556	666.07991489	706.91548715	800.13581237
758.93205607	886.87962982	511.92885358	747.47078572
743.64752654	824.97850283	628.03551114	658.80558531
943.70379689	857.46554649	907.303199	824.31907156
902.47849108	967.86350291	742.81066722	769.32074771
1037.59634513	796.50951232	866.38221705	981.56340984
935.78372816	724.31870294	836.74600766	1164.93245772
842.21284959	823.42084467	862.05710301	838.08622892
891.01465681	839.6849408	454.70081022	780.73564961
852.66979548	828.18286563	595.77823278	427.21692833
825.21364898	636.91975592	764.45784652	595.02540497
573.23004247	846.95426391	1154.37948352	370.08926717
937.57632195	915.77367979	904.56403387	659.77962014
909.24294276	1076.34709872	917.34091833	941.36460508
642.11271491	960.71087593	777.30443345	1218.27480666
860.18396473	1031.35458654	1085.40154519	1038.26009688
692.71247261	892.4316627	838.11843884	1121.70461017
826.3535521	933.51017595	1035.64783495	931.38718037
745.94907784	960.18573681	843.66122326	806.54439347
800.34149971	1194.23994705	1229.52767706	991.54594654
1123.67975824	979.67184139	917.57815123	804.03998509
1137.4136053	756.94912449	1286.1105646	935.67916132
1097.4716244	1023.95221836	913.58746961	1134.82024825
1007.14419141	769.39528312	1027.59111061	1054.99046845
790.10976617	654.51688442	1014.31922942	555.11516473
446.9937119	733.18697368	541.44284876	1048.19969811
778.5128415	955.45991982	839.48429957	414.58601518
956.55678807	942.31601794	874.82054708	850.4486587
916.4585964	507.63664109	869.73200301	795.5120579
657.65560612	943.10289041	754.19595974	799.06533471
764.87161265	937.86706424	902.17130645	898.25034446
879.86527088	1004.27699932	883.82739393	1180.68941475
1018.43618191	569.19591652	889.47033206	937.1199689
673.01723518	932.63452096	663.46087799	1136.89528022
1153.68311611	1338.36468415	901.91567069	822.84363046
1089.35311267	1264.40164283	1169.46639005	857.45381811
847.95352771	904.33887813	773.2202485	527.84292746
869.68307501	974.2810557	1006.48637832	539.14099158
525.60147382	814.27513405	771.36725725	1132.66735656
852.21442561	1164.13424947	1095.43302586	1092.7952087
1192.26490719	1036.56778796	1214.04683864	1112.49962475
1075.6580131	956.85910963	974.28739046	1164.4190266
886.76925797	712.35297312	864.9632385	525.4948655
786.9189485	493.34557677	997.34777752	1156.81798971
683.52345384	1228.64717612	935.15099695	1075.1226791
888.6065761	999.72066835	773.63606995	953.68721815
1040.10322045	1011.4791727	1031.79134772	993.04897234
598.55287416	1059.18838028	885.54160427	988.75979243
877.44695457	1001.7308572	1331.52990874	707.81970485
865.88901657	570.63076287	900.03336218	591.26708891
655.23553655	1121.20106736	945.69017696	1194.80679384
1188.01925865	993.51235651	1051.86174902	669.16101611
472.81025592	1098.267119	928.33539	722.37835007
666.95519805	1048.63151427	1077.49067977	833.98523101
748.10330017	692.93019836	1111.19179139	583.50935612
1221.04006228	550.28658319	544.64258401	580.18407188
1177.22012058	1120.60747098	1036.12098753	623.2853317
1118.05509965	771.84486196	753.00778684	866.58089306
888.78544109	864.99263064	1046.85187164	910.85476454
833.82285305	456.87704848	450.79756629	1200.2178668
1043.8303838	1032.57629512	679.38698609	986.45235242
634.35645041	976.06581701	706.04307257	1140.87159569
1034.20423123	548.44171752	1151.28616334	613.96535147
989.84794115	1279.40939544	572.29776859	1049.51354366
1056.1145733	1014.33259738	486.46583784	521.82330155
918.21999703	857.42568704	934.24336881	1167.33512619
523.1475696	967.95300286	986.66325976	844.52437192
516.23810881	483.72596461	699.18896485	766.89825855
1100.89114754	984.83847947	974.10091924	1007.52825174
753.85108766	870.03162774	1008.59882844	640.31105057
219.11796645	1064.6185382	1100.15716087	999.30336298
852.9083811	826.31863128	1151.75635522	1285.81841574
688.88281912	1217.20601749	1170.44453374	1148.58005525
776.63045656	467.54714033	668.87240042])	'EI_ccw': array([5.98121283e-25	9.88091948e-25	6.37645475e-25	8.52086911e-25
1.07092029e-24	1.29906590e-24	5.24398916e-25	1.48596965e-24
1.72346223e-24	9.17891359e-25	6.67053418e-25	1.08846456e-24
8.08970691e-25	7.62788170e-25	4.06151599e-25	8.49479108e-25
7.80622325e-25	9.33146780e-25	7.93473929e-25	1.13418674e-24
8.84382609e-25	5.49002339e-25	6.39342347e-25	1.16516931e-24
1.28067254e-24	7.98548619e-25	5.98322114e-25	7.26412812e-25
4.97344804e-25	1.20982527e-24	4.12245787e-25	6.38187187e-26
5.15808998e-25	1.26288614e-24	9.42728889e-25	1.06827486e-24
1.09767666e-24	1.07956574e-24	1.43698494e-24	5.43729965e-25
1.24792033e-24	1.11258000e-24	2.90299784e-25	8.74148606e-25
7.33807355e-25	1.55888635e-24	6.10849413e-25	7.09365478e-25
1.10593733e-24	1.07932085e-24	4.67982017e-25	8.66829400e-25
5.39688766e-25	6.70171095e-25	5.31952690e-25	9.80851199e-25
3.86941274e-25	1.65183072e-24	7.22442293e-25	1.00521129e-24
4.97251030e-25	1.16065925e-24	5.93019927e-25	2.99705368e-25
9.37069037e-25	9.77078494e-25	7.14391642e-25	1.00650170e-24
5.45282018e-25	7.82316972e-25	6.40922134e-25	6.92085260e-25
4.68416618e-25	4.99596834e-25	9.06132882e-25	6.55001589e-25
4.36768229e-25	6.40599495e-25	9.96990498e-25	7.57300842e-25
6.05824890e-25	8.34276359e-25	8.36219160e-25	7.20700410e-25
9.58469376e-25	1.05634372e-24	5.51868596e-25	9.03125525e-25
1.07569911e-24	9.01754257e-25	2.89439307e-25	9.31338562e-25
5.71955221e-25	7.28007313e-25	1.01484898e-24	5.85977977e-25
1.26469984e-24	6.03879639e-25	8.01221010e-25	1.06651210e-24
9.84255948e-25	9.91470901e-25	9.64260149e-25	1.12431438e-24
7.75329279e-25	1.04735321e-24	6.85211510e-25	8.04126334e-25
9.19112033e-25	1.13630485e-24	7.24284464e-25	1.54904879e-24
7.86541848e-25	2.36773198e-25	6.92855286e-25	1.09215546e-24
9.06208400e-25	4.23601248e-25	2.10501454e-25	5.67595175e-25
1.09153257e-24	1.04846215e-24	7.94010022e-25	8.57453261e-25
4.65214594e-25	1.06237372e-24	1.23270553e-24	2.76745955e-25
3.79542390e-25	9.36096726e-25	6.55652457e-25	1.32510556e-24
4.69371372e-25	7.51392061e-25	6.14024945e-25	8.35378197e-25
5.64610404e-25	1.23872831e-24	6.97229265e-25	8.55862478e-25
6.19139471e-25	8.56773119e-25	6.00924653e-25	1.42646878e-24
1.42440291e-25	6.96172435e-25	7.51348223e-25	1.08320633e-24
4.07520625e-25	3.29952532e-25	1.00479394e-24	6.00821924e-25
5.68232662e-25	4.64545243e-25	4.78432591e-25	3.63492073e-25
8.87673718e-25	1.52660098e-24	9.02650008e-25	7.86146672e-25
5.83805171e-25	5.54887113e-25	8.97278699e-25	3.49446897e-25
3.45466309e-25	6.03147950e-25	1.74667444e-24	2.32076373e-25
9.09021267e-25	4.48810776e-25	2.91430762e-25	4.13117548e-25
7.03448045e-25	3.97483216e-25	2.98750120e-25	8.06374599e-25
7.36874182e-25	5.73908406e-25	1.15211921e-24	2.94409286e-25
4.32037315e-25	3.02382728e-25	2.04509542e-25	5.32102315e-25
7.50640054e-25	1.10999668e-24	5.30827241e-25	4.87895306e-25
8.70512332e-25	9.60406810e-25	1.46586634e-24	8.74847535e-25
8.89628367e-25	8.62011877e-25	3.13009672e-25	1.23337199e-24
5.29398500e-25	7.35093909e-25	1.67191482e-25	1.40217379e-24
7.17974308e-25	4.73296590e-25	6.66057909e-25	6.70398615e-25
1.08362377e-24	1.56174596e-24	8.97037411e-25	5.54411249e-25
1.04781638e-24	6.82067168e-25	8.12431673e-25	7.32163567e-25
2.68516901e-25	6.68567854e-25	2.24093328e-25	5.69409140e-25
1.00752823e-24	6.62072320e-25	8.93829792e-25	7.88127290e-25
9.50595601e-25	7.31224133e-25	1.00424443e-24	7.41229248e-25
1.12029363e-24	1.13277495e-24	4.42635565e-25	4.01735523e-25
8.18704598e-25	1.01054658e-24	5.67847124e-25	4.72751376e-25
8.16189344e-25	3.59552890e-25	3.74934542e-25	1.44563394e-24
4.37561926e-25	8.71741654e-25	9.84222243e-25	6.91097182e-25
1.48981686e-24	9.31778989e-25	1.40291292e-24	1.26865762e-24
6.30880712e-25	5.18252409e-25	1.83937917e-25	7.58306628e-25
4.93476020e-25	3.93723623e-25	3.48839279e-25	6.59171377e-25
5.95678106e-25	1.96286170e-25	7.24753479e-25	7.75519482e-25
2.01083467e-25	1.01908856e-24	4.59563948e-25	8.96119080e-25
1.04707167e-24	1.15751984e-24	5.87166191e-25	9.02120704e-25
1.05669423e-24	9.70574537e-25	8.89797879e-25	1.63723924e-24
7.03037909e-25	1.10053385e-24	9.74694185e-25	1.56069413e-24
2.20577964e-25	8.87776059e-25	1.07728190e-24	9.47359586e-25
4.74509142e-25	8.54052583e-25	3.69843104e-25	4.10278913e-25
6.83245121e-25	1.39307722e-24	6.38850431e-25	1.07870802e-24
1.49384847e-24	8.56180706e-25	1.66273292e-24	1.24209263e-24
1.47935136e-24	1.05510537e-24	9.01848600e-25	2.52514491e-25
4.97286036e-25	1.29021786e-24	5.56861389e-25	1.13741988e-24
5.20725508e-25	6.29971482e-25	9.01639930e-25	4.16479684e-25
1.09481024e-24	4.61019460e-25	1.22175283e-25	9.59007149e-25
1.00357437e-24	7.31297859e-25	1.02514164e-24	2.44341044e-25
6.93717097e-25	6.20148003e-25	1.03680600e-24	5.25275942e-25
7.90186427e-25	6.84045332e-25	8.64385025e-25	4.89734865e-25
8.99399370e-25	3.22358350e-25	2.32691215e-25	8.81283398e-25
1.15116743e-24	1.24802631e-24	9.80659325e-25	1.04992968e-24
7.81290774e-25	6.81386273e-25	9.46638391e-25	1.29510863e-24
1.11247483e-24	4.27615605e-25	1.00271781e-24	3.21061641e-25
7.80532617e-25	7.44509821e-25	2.14564611e-25	1.32976164e-24
9.29290687e-25	4.36234885e-25	7.14382758e-25	3.07919163e-25
7.48448117e-25	7.45195473e-25	5.01440261e-25	1.36938377e-24
5.52001358e-25	1.35115385e-24	8.47573516e-25	1.16101227e-24
4.12669082e-25	1.95186128e-25	3.61452335e-25	7.88407099e-25
1.46507730e-24	3.73858834e-25	4.10810049e-25	8.77139356e-25
1.21626525e-24	5.37939388e-25	3.55035550e-25	6.05533170e-25
8.00714825e-25	8.86842709e-25	1.15727534e-24	9.80759639e-25
7.01502720e-25	5.15283642e-25	1.19913002e-24	1.29449401e-24
3.37778587e-25	9.17199582e-25	5.17703787e-25	5.27728530e-25
2.26038677e-25	4.31191479e-25	6.69191973e-25])	'torque_cw': array([382.4131957	351.09918254	281.86502568	636.42453844
416.80674786	355.4004763	359.06071194	489.39671036
336.43438471	119.06607423	316.83905269	250.23907626
244.01635437	265.3300761	504.45146508	200.56183628
435.67485814	324.25354272	125.00620228	365.234784
374.46012505	282.96051792	475.98684734	622.30696379
203.76114874	242.36570136	671.71917469	134.49497869])	'EI_cw': array([3.44954300e-25	3.31335717e-25	2.15387289e-25	1.78927496e-25
2.64416943e-25	4.47201328e-25	1.34049313e-25	7.01487235e-25
2.99076200e-25	2.91277693e-25	4.29566904e-25	1.23817800e-25
2.50926076e-25	1.46269598e-25	2.36385874e-25	6.33158961e-25
2.27926572e-25	9.64399268e-25	1.42693165e-25	7.73570504e-25
1.79528785e-25	2.97662194e-25	1.15790541e-24	6.46882741e-25
1.44387486e-25	8.75219988e-25	6.90927759e-25	1.63706856e-25])}{'torque_ccw': array([1.52577967e+03	1.54718105e+03	1.50726771e+03	1.49095671e+03
1.29020948e+03	1.26451808e+03	1.25270177e+03	1.49685674e+03
1.28105185e+03	1.37810829e+03	1.54739599e+03	1.36126797e+03
1.69688777e+03	1.59541416e+03	1.65496361e+03	1.52428290e+03
1.59816620e+03	1.56627034e+03	1.64528346e+03	1.71561439e+03
1.40509157e+03	1.52927512e+03	1.73717274e+03	1.67052461e+03
1.53929489e+03	1.60057361e+03	1.58908510e+03	1.37346200e+03
1.44044829e+03	1.70902962e+03	1.59361125e+03	1.47219686e+03
1.91538585e+03	1.73323733e+03	1.65611256e+03	1.67606457e+03
1.71872999e+03	1.52007753e+03	1.73648986e+03	1.61743854e+03
1.51589946e+03	1.56930772e+03	1.77499190e+03	1.71621537e+03
1.62897848e+03	1.58805544e+03	1.16984250e+03	1.64480054e+03
1.69545029e+03	1.44468677e+03	1.70473574e+03	1.71085060e+03
1.71513993e+03	1.57383535e+03	1.73950600e+03	1.70203968e+03
1.63908406e+03	1.53924050e+03	1.64304732e+03	1.78341788e+03
1.62841922e+03	1.53962454e+03	1.61590022e+03	1.74491793e+03
1.46361326e+03	1.65937996e+03	1.55402751e+03	1.64005293e+03
1.49663945e+03	1.37165033e+03	1.35746003e+03	1.59060549e+03
1.67429165e+03	1.68728779e+03	1.41637322e+03	1.15940357e+03
7.67152132e+02	1.58162237e+03	1.69205966e+03	1.43838797e+03
1.48448412e+03	1.49805844e+03	1.63340576e+03	1.68678616e+03
1.76855951e+03	1.42691868e+03	1.72169799e+03	3.11508466e-01])	'EI_ccw': array([4.14076607e-25	5.08404399e-25	1.02221421e-24	3.77355883e-25
4.86891788e-25	6.56618614e-26	3.44713087e-25	5.13803549e-25
2.02955636e-25	4.87557800e-25	8.97374286e-25	6.92534086e-25
8.50777249e-25	7.70666518e-25	1.39773043e-24	4.27376586e-25
1.12158014e-24	1.21980548e-24	1.54848412e-24	1.61494782e-24
1.80732916e-25	5.34046347e-25	1.35274145e-24	1.82489802e-24
3.25688248e-25	3.83401014e-25	2.34040885e-24	1.77461693e-25
6.17441539e-25	1.14627299e-24	1.88974830e-24	2.37267536e-25
7.92471250e-25	2.76367698e-24	1.73870799e-24	2.36152165e-24
2.19271877e-24	5.09585589e-25	2.43368973e-24	9.43226461e-25
1.90587363e-25	3.31359322e-25	2.19717365e-24	2.47942823e-24
8.08444607e-25	8.78997963e-25	3.41711642e-25	1.09547794e-25
2.07696315e-24	3.93501328e-25	2.96608786e-24	1.62611374e-24
2.34421418e-24	1.34626683e-24	2.90535114e-24	2.56233533e-24
2.59230632e-24	1.89602665e-24	1.37924597e-24	2.07867026e-24
2.32474991e-24	1.08786163e-24	2.84859601e-24	2.77247673e-24
2.62383293e-24	2.39046026e-24	3.09235911e-24	4.97563805e-25
9.24978257e-25	2.86942424e-25	1.18121004e-25	2.59820224e-24
2.98233529e-24	2.57822237e-24	3.07254837e-25	7.88983692e-26
7.46571934e-26	6.47222361e-25	2.64269640e-24	2.95959128e-25
8.20463347e-26	1.94662168e-25	1.55689591e-24	1.17771276e-24
1.33320070e-24	1.15403351e-25	1.07280461e-24	1.17812709e-25])	'torque_cw': array([1362.16665237	1243.75809722	1387.15492694	1502.49460213
1252.38091494	1150.75578694	1168.9737412	1224.53830744
1649.09716276	1034.00078891	1163.96011514	1175.60673769
1063.34328177	1307.01254292])	'EI_cw': array([1.03597181e-25	1.69226668e-25	5.55453083e-25	7.85543879e-25
4.94421905e-26	1.08262827e-25	5.78175398e-26	1.29134492e-25
1.20218391e-25	4.45589211e-26	1.02068296e-25	2.93817796e-26
2.75235496e-26	2.52593136e-25])}{'torque_ccw': array([1281.88062038	1385.03216742	1357.05199478	1208.32421392
1463.97411882	1196.76794837	1485.15999518	1347.81352707
1271.39336144	1335.29856625	1315.39716857	1493.99422015
1431.96130399	1408.46503353	1370.50326519	1057.24591414
1419.59386013	1217.3979275	1389.58612635	1380.49680398
1257.63291685	1337.23027371	1471.74251211	1232.66643832
1261.41322345	1245.9137131	1369.58076073	1281.59096851
1402.81989579	1230.43042116	1458.54816225	1245.62119796
1446.30168155	1032.90742055	1283.67990939	1430.3591664
1372.58421538	1295.26066894	1436.12079386	1363.55302599
1489.64337801	1405.88625954	1483.53580799	1455.49692376
1318.68064821	1180.79095676	1219.05468648	1130.92882873
1429.17183209	1155.04488849	1426.66072786	1394.5884985
1356.3392458	1159.54048944	1326.16878676	1230.08117278
1157.35839389	1471.04791561	1301.7259513	1243.45521621
1337.87914728	1252.00791356	1511.38794751	1337.55088219
1404.18057863	1363.10299418	1367.82537653	1433.27106494
1485.19346821	1426.42386026	1476.65719709	1407.85179091
1451.97624159	1331.11663893	1278.56056403	1294.04975667
1118.2112581	1315.30225757	1138.07056982	1475.29282567
1338.96077062	1354.37457215	1135.54074666	1324.01450003
1301.06796252	1438.67050063	1375.84597554	1435.03737952
1436.15513693	1323.35427305	1403.4935091	1441.58279191
1388.19979026	1407.74724783	1308.60734763	1319.27467416
1237.79557083	1023.19112703	1418.98169023	1483.69992945
1218.15510134	731.33138715	1328.25969366	1422.71823943
1334.61318513	1405.45218977	1345.77308503	1156.91459643
1313.59733409	1105.5751795	1426.21286709	1238.01917396
1166.56988066	989.33792023	1349.30276307	1335.64176151
1319.64487581	1401.79774707	1350.27209344	1093.08848039
1430.72572907	1272.93164185	1464.26708791	1408.11884731
1440.49468085	1440.42983974	1376.4013799	1192.00067907
1137.74287723	1226.50246989	1380.1320507	1231.54680987
1371.23530827	1078.42592317	1358.66126963	1435.9563812
1477.55212586	1370.72069158	1395.05784535	1440.55063736
1319.61341714	1351.76696491	1299.20786886	820.68027096
1353.49009784	1417.56509057	1330.97362053	960.41585281
1391.9276055	998.45413331	1394.39645919	1344.41495537
1069.24470433	1535.68300093	1605.75423645	1262.75321089
1486.51034069	1387.96204764	1386.42357388	1460.8198104
1516.23127138	1431.29415613	1473.26110023	1463.67654258
1367.08192676	1448.601262	1245.7664012	679.14292474])	'EI_ccw': array([2.36864227e-24	2.59922128e-24	2.10516783e-24	2.24941422e-24
3.11342139e-24	1.50081136e-24	2.57721895e-24	2.58092027e-24
2.12671277e-24	1.93112865e-24	1.79217231e-24	2.71452414e-24
1.06479168e-24	3.08086093e-24	1.84045004e-24	6.38602569e-26
1.96806482e-24	1.31614814e-24	9.57128580e-25	2.53277281e-24
1.43629568e-24	2.41539140e-24	2.56092838e-24	1.31703817e-24
3.61866728e-25	3.82865210e-25	2.39078509e-24	1.66309843e-25
1.95404299e-24	1.55601020e-24	2.10450340e-24	1.64864573e-24
2.51826764e-24	7.13040951e-25	1.98529768e-24	1.60600521e-24
2.33570631e-25	1.67902101e-24	2.60675518e-24	1.32362395e-24
2.61815216e-24	1.35644013e-24	2.04339337e-24	2.20191212e-24
1.64725629e-24	2.15238133e-24	2.70480978e-24	2.04400643e-24
2.59765462e-24	1.56197407e-24	5.55579298e-26	6.57678180e-26
5.35195446e-25	5.56955933e-26	1.18607245e-24	1.73245148e-24
5.49806300e-25	2.86926881e-24	4.35762164e-25	3.55352267e-25
2.14373920e-24	1.55800080e-24	8.75798820e-25	2.04623161e-24
2.70617719e-24	1.39895207e-25	2.43163054e-24	1.80767183e-24
2.45783986e-24	3.87518530e-25	1.37690940e-24	2.79174942e-24
1.82806233e-24	2.45336912e-24	1.19054160e-24	8.00294969e-25
3.48272342e-25	1.54372316e-25	7.29688564e-25	3.75900851e-25
1.29323086e-24	6.88999790e-25	2.08969372e-24	1.39644968e-25
1.99748035e-24	1.73704615e-24	1.98925154e-24	2.04485403e-24
1.91433867e-24	1.75642940e-24	2.38568554e-24	2.44577594e-24
1.67676196e-24	1.87209615e-24	2.51429843e-24	1.55528505e-24
1.10071974e-24	3.07268006e-25	1.57230645e-25	1.94439318e-24
1.84128705e-24	1.20335676e-25	1.26704492e-24	2.17357313e-25
5.95136696e-25	2.28090755e-24	3.96791713e-25	4.81291403e-25
1.18448788e-24	9.90129714e-26	2.66003156e-24	1.15445517e-24
1.32024293e-25	1.46320809e-25	9.02729475e-25	2.48591619e-24
2.09199934e-24	1.48232597e-24	1.66236923e-24	1.17927949e-25
7.87000387e-25	6.58090894e-25	2.53722351e-24	3.59496649e-24
2.58847598e-24	2.05633039e-24	3.44494573e-25	6.99888681e-25
1.85436924e-25	2.53987261e-25	1.72382899e-24	1.46180068e-24
1.56805510e-24	4.34127248e-25	2.58372037e-24	1.43632648e-24
1.74364076e-24	1.12758035e-24	3.45922497e-25	2.88359343e-24
5.56593142e-25	1.40503748e-25	1.55130748e-24	2.71116114e-26
8.71390438e-26	2.08065263e-24	1.89583981e-24	1.72386438e-25
1.66616900e-24	2.38443965e-24	1.71779179e-24	1.42656514e-24
4.04331012e-25	9.78670216e-25	2.49998029e-24	3.48465123e-25
2.99771168e-24	1.86068269e-24	4.39509786e-25	2.28629092e-24
1.66943915e-24	2.67939727e-24	1.68943682e-25	2.54454313e-24
2.08002264e-24	2.76224918e-24	1.71730653e-24	1.20668375e-25])	'torque_cw': array([1039.64987559	1276.21124944	1187.81295196	1242.20987744
1277.74488477	1353.03239331	1411.15233022	1021.16627745
878.51524374	1429.26371894	1520.76205829	1232.16558605
1496.26804714	1281.76646044	1159.88905166	1163.87341355
1329.482669	1346.87546277	1167.95283635	1284.44644707
1286.98687657])	'EI_cw': array([4.22404993e-25	3.52401155e-25	3.74590432e-25	6.37598761e-26
8.32628031e-25	1.32427289e-24	5.82555047e-25	5.95200102e-25
3.86787219e-25	7.51593205e-25	3.27530654e-24	4.33008150e-25
1.16711946e-24	5.78437747e-25	1.06761423e-24	4.59779521e-25
9.63874323e-25	4.97959502e-25	3.58060196e-25	7.19968796e-25
4.22590595e-25])}{'torque_ccw': array([705.69790428	708.97572861	729.70025367	694.96113577
692.2183421	720.34591982	705.08854515	774.04502624
693.66997477	694.4213435	755.2884621	601.12375809
677.49240327	706.09405752	730.55357601	679.02251946
685.4054879	672.49618694	676.09204221	659.82405357
661.66141003	710.75758988	623.55181192	807.30966003
687.04062175	668.7464317	736.08001428	699.00404134
701.45074666	749.1235255	715.24712318	725.97399486
689.46210723	638.6417987	722.2482343	729.46874602
670.32022049	686.56157564	691.54622612	713.35551676
784.42994284	777.37641281	662.17089639	727.14978041
728.18066997	719.09765562	675.99286646	628.66425587
737.63437755	631.07463987	710.75846471	729.92179423
707.0636173	719.57911845	720.14418585	705.86576062
642.27589254	701.63017454	710.75553323	763.60221274])	'EI_ccw': array([5.11818594e-25	1.02453411e-24	1.87697079e-24	8.53136306e-25
2.89465587e-24	2.75711701e-24	3.81047991e-24	8.06194194e-25
6.17625320e-25	4.69244429e-25	5.03404725e-25	5.37599524e-25
1.90217315e-24	2.28169580e-24	1.33034048e-24	8.63748236e-25
1.23662113e-24	2.27699656e-24	1.79745502e-24	1.96338961e-24
1.08793999e-24	3.85339705e-25	7.89757085e-25	1.04005237e-24
1.67058059e-24	1.61305722e-24	1.90175871e-24	8.51846523e-25
9.72080326e-25	9.73776509e-25	1.31495493e-24	8.54608225e-25
2.58776542e-25	5.11331512e-25	1.80733967e-24	1.35086475e-24
1.96243192e-24	7.63844384e-25	7.73018937e-25	1.86395232e-24
1.69488516e-24	2.03817876e-24	5.55550857e-25	1.70853120e-24
1.69139398e-24	1.41035159e-24	7.02719611e-25	6.13040342e-25
1.49010050e-24	9.28594881e-25	1.99101102e-24	1.71336466e-24
9.01695551e-25	1.57574909e-24	1.18515062e-24	2.05771792e-24
7.87653734e-25	1.23207254e-24	2.61953010e-24	1.18743857e-24])	'torque_cw': array([ 214.90082128	951.59085692	829.0485817	937.65495363
900.33708046	893.73366277	692.22045395	862.69947715
1014.54919848	827.55287803])	'EI_cw': array([1.19641150e-25	1.42260462e-24	1.47155792e-25	5.47300215e-25
4.26583690e-25	3.18246627e-25	1.71534218e-25	8.91786796e-25
1.79330899e-24	2.50704221e-25])}{'torque_ccw': array([1045.27748573	956.65465105	688.94134155	1070.44052853
929.21262602	661.35011181	925.02929888	951.78413595
1004.24312893	1055.05522065	988.65176163	885.02363721
947.7997045	875.45205655	970.29508306	1033.99146791
1220.67335916	1024.44667594	1043.02632347	1268.81392269
1134.92324232	1292.91929113	1270.44043247	1180.83674998
1135.13811295	1224.67431952	1259.81737193	1123.3525544
1245.46459128	1110.46078492	1189.37540515	1265.89788049
1194.495943	1202.20925029	1269.47898444	1041.12502421
1167.73908529	1273.96748291	1085.65224404	1248.15050816
1215.49787344	1205.63901747	1260.47115703	1277.85838131
1110.72088387	1037.07245708	1262.22388959	1031.9942685
1171.23832172	1061.68533408	1226.31968061	1253.07362764
1062.66774418	1187.86938231	1137.03975595	1202.83634408
1158.47474713	1128.75617988	1267.28266511	1110.81820467
1169.48837284	1242.85456815	1282.10506508	1410.77668629
1404.88977973	1294.23234836	1500.48913116	1491.53476343
1369.70606187	1513.23311402	1546.81121874	1518.93985221
1595.05001374	1486.56842447	1467.03794457	1545.94167188
1536.50136619	1530.1432295	1440.98974087	1464.50186886
1472.4847423	1497.13047217	1512.76173912	1448.87285596
1468.71428306	1431.18183762	1451.90059388	1498.26435243
1524.86656515	1439.98617874	1454.9597445	1483.8786656
1493.57682872	1535.68790051	1422.03371728	1465.10465612
1457.26214179	1528.52559413	1514.24177291	1462.83278532
1546.1803935	1543.81257933	1499.25379662	1505.12797867
1489.16325482	1589.02849116	1623.5529992	1673.05875912
1662.08525903	1664.08482754	1676.3911794	1721.46710921
1653.07510673	1658.1307697	1572.04331313	1640.43426497
1624.86301727	1632.22268373	1564.69506243	1648.44890702
1554.95513347	1507.08031588	1519.53281565	1464.35528459
1381.05523304	1539.17212901	1365.24881952	1488.04958854
1450.18859975	1465.35904871	1444.87807658	1453.55534159
1398.13101932	1496.46647004	1446.76663577	1480.64662141
1435.35740253	1439.56672795	1454.54773014	1493.94056445
119.02113106])	'EI_ccw': array([2.50742194e-25	2.27185089e-25	1.04969299e-25	3.74030651e-25
2.03313616e-25	1.49676385e-25	1.10301075e-25	1.00849251e-25
1.64510965e-25	3.54204755e-25	7.87745409e-26	2.33959635e-25
1.96963275e-25	4.05056511e-25	1.00284421e-25	2.86135004e-25
4.12579389e-25	1.89603769e-25	1.07941135e-25	2.97512946e-25
6.10663531e-26	8.58966414e-25	4.49520281e-25	2.23321109e-25
2.69953279e-25	3.88089409e-25	5.16076143e-25	4.41727921e-25
3.26154056e-25	3.03012792e-25	3.79858707e-25	6.11936001e-25
1.83782107e-25	1.19512692e-25	4.52633224e-25	5.02603983e-25
4.21233758e-25	1.49087797e-25	2.95576564e-25	2.49651960e-25
5.37301699e-25	4.55643856e-25	3.63008559e-25	7.21120241e-25
1.66931939e-25	2.01573872e-25	4.22294311e-25	9.44008130e-26
3.24928645e-25	1.53941212e-25	7.46190991e-25	2.51225555e-25
4.44107214e-25	4.39215998e-25	2.19408403e-25	5.66512546e-25
4.20411222e-25	1.08952087e-25	2.10064821e-25	9.55621879e-26
5.06522633e-25	1.89692232e-25	3.36757698e-25	3.25108985e-25
2.91473608e-25	1.42478793e-25	8.42333789e-25	6.64927249e-25
5.07573630e-25	7.87073181e-25	6.58525632e-25	4.88709293e-25
8.15838629e-25	6.67088285e-25	9.38815753e-25	5.44713945e-25
8.56709045e-25	8.48647159e-25	5.08426773e-25	5.88736247e-25
6.47011875e-25	2.11545039e-25	5.22285129e-25	4.91873654e-25
2.89523433e-25	1.99640458e-25	6.42958532e-25	6.06324195e-25
7.53461899e-25	7.90340805e-25	4.01484455e-25	2.52220555e-25
6.03076910e-25	6.53666491e-25	7.03135272e-25	5.89389626e-25
6.43174254e-25	6.77694974e-25	6.17149625e-25	5.21210372e-25
5.70423335e-25	6.67131421e-25	1.06641928e-24	8.19053671e-25
2.34799314e-25	1.00650243e-24	5.78567517e-25	7.75521866e-25
6.42486766e-25	9.01649220e-25	5.51714566e-25	6.69984055e-25
5.41418540e-25	6.71197905e-25	6.18772285e-25	6.30067861e-25
6.66218205e-25	5.53379149e-25	3.34970337e-25	1.00589055e-24
4.60917933e-25	6.12858865e-25	6.18255515e-25	7.08615528e-25
5.87823121e-25	9.90319199e-25	2.08424587e-25	3.11757011e-25
1.67267172e-25	5.77077697e-25	5.28994877e-25	6.90476679e-25
1.27902600e-25	9.88775673e-25	4.28400000e-25	3.26403024e-25
5.40361787e-25	2.12355671e-25	6.29428530e-25	2.76410109e-25
9.43007894e-26])	'torque_cw': array([ 535.4948987	861.07929845	811.86341852	836.81943749
1256.41816077	1137.076398	1146.23130842])	'EI_cw': array([1.84840870e-25	4.60169923e-25	2.01352829e-25	3.97331430e-25
2.16805445e-25	3.12514546e-25	2.01484203e-25])}{'torque_ccw': array([222.32927994	381.15578919	475.86820791	593.24273844
687.8664756	643.45082122	675.6469837	681.37225626
662.32688728	623.69834813	624.56447414	658.12385472
643.25847503	561.49759109	593.71881577	555.82953004
[truncated: 2,581 more rows]
